# Supplementary material for: Genomes of Fasciola hepatica from the Americas Reveal Colonization with Neorickettsia Endobacteria Related to the Agents of Potomac Horse and Human Sennetsu Fevers
Source: PLoS Genet. 2017 Jan 6;13(1):e1006537. doi: 10.1371/journal.pgen.1006537 (PMC5257007; doi:10.1371/journal.pgen.1006537)
Supplement: S3 Table — (XLSX) [file pgen.1006537.s011.xlsx]

## Sheet: ALL GENE DATA
	S3 Table: F. hepaticagenome summary table
	Gene	BER Annotation	Scaffold	Gapped Gene?	Gene / Protein lengths			Primary sequence similarity searches (NCBI BLASTP, evalue ≤ 1e-05)						Protein Annotation (Functional, Structural, and similarity)																							Gene expression data
														InterProScan Annotation				KEGG			Proteases (MEROPS)										Structural Annotation						Raw counts					FPKM					Refcov Breadth of Coverage (%)
														Intepro Domains	Gene Ontology						Ident- ifier	Class	E value best hit	Asp- artic	Cyst- eine	Met- allo	Ser- ine	Thre- onine	Any	Inhibitors	Predicted Secretion			Transmembrane Domains
					Gene (bp)	Protein (aa)		NR (2015-06-05)	NR (2015-06-05) minusFasciolaproteins (gi list downloaded 2015-07-02)	F. hepaticaUK (WormBase PRJEB6687, WBPS4)	C. sinensis(WormBase PRJDA7278, WBPS4)	O. viverrini(WormBase PRJNA222628, WBPS4)			Molecular Function	Biological Process	Cellular Component	KO	KO Annotation	Enzyme Commission (EC) Number											Classical (Phobius signal peptide, SP)	SP and TM	SP andnoTM	Present	Number		Egg (Uruguay)	Metacercariae 1	Metacercariae 2	Adult (US)	Adult (Uruguay)	Egg (Uruguay)	Metacercariae 1	Metacercariae 2	Adult (US)	Adult (Uruguay)	Egg (Uruguay)	Metacercariae 1	Metacercariae 2
																								7	131	97	81	23	339	65	1058	203	855	2372			Egg	DormMC	ActMC	US_Adult	UY_Adult	Egg	DormMC	ActMC	US_Adult	UY_Adult
	D915_10109	glucose-6-phosphate dehydrogenase domain protein	F_hepatica-1.0_Cont2618	Y	804	267		gi|684382648|ref|XP_009167297.1| hypothetical protein T265_04324 [Opisthorchis viverrini]	gi|684382648|ref|XP_009167297.1| hypothetical protein T265_04324 [Opisthorchis viverrini]	BN1106_s1158B000179.mRNA-1	csin101292	T265_04324		IPR001282: Glucose-6-phosphate dehydrogenase; IPR022675: Glucose-6-phosphate dehydrogenase, C-terminal;	GO:0004345: glucose-6-phosphate dehydrogenase activity; GO:0050661: NADP binding;	GO:0006006: glucose metabolic process; GO:0055114: oxidation-reduction process;	---	K00036	glucose-6-phosphate 1-dehydrogenase	1.1.1.49	-	-	-	-	-	-	-	-	-	-	-	-	-	-	0		4988	334	558	65	175	1360.25	18.1764	22.586	30.2413	41.5329	85.2	100	87.81
	D915_05274	hypothetical protein	F_hepatica-1.0_Cont1004	Y	1143	380		gi|358341834|dbj|GAA49415.1| ubiquitin domain-containing protein 2 [Clonorchis sinensis]	gi|358341834|dbj|GAA49415.1| ubiquitin domain-containing protein 2 [Clonorchis sinensis]	BN1106_s1228B000118.mRNA-1	csin103031	T265_05814		---	---	---	---	-	-	-	-	-	-	-	-	-	-	-	-	-	-	-	-	-	0		5926	523	959	124	206	1136.75	20.0204	27.3045	40.5806	34.3899	100	100	100
	D915_11256	hypothetical protein	F_hepatica-1.0_Cont3207	N	504	167		gi|358337676|dbj|GAA56022.1| choline/ethanolamine kinase [Clonorchis sinensis]	gi|358337676|dbj|GAA56022.1| choline/ethanolamine kinase [Clonorchis sinensis]	BN1106_s1424B000158.mRNA-1	csin109664	T265_09333		IPR002573: Choline/ethanolamine kinase; IPR011009: Protein kinase-like domain;	GO:0016772: transferase activity, transferring phosphorus-containing groups; GO:0016773: phosphotransferase activity, alcohol group as acceptor;	---	---	K14156	choline/ethanolamine kinase	2.7.1.32:2.7.1.82	-	-	-	-	-	-	-	-	-	-	-	-	-	-	0		693	77	181	8	18	301.475	6.68463	11.6872	5.93748	6.81479	83.73	100	100
	D915_01164	zinc finger, C3HC4 type	F_hepatica-1.0_Cont173	N	906	301		gi|350645686|emb|CCD59661.1| hypothetical protein Smp_130050 [Schistosoma mansoni]	gi|350645686|emb|CCD59661.1| hypothetical protein Smp_130050 [Schistosoma mansoni]	---	csin101999	T265_03610		IPR001841: Zinc finger, RING-type; IPR013083: Zinc finger, RING/FYVE/PHD-type; IPR017907: Zinc finger, RING-type, conserved site; IPR018957: Zinc finger, C3HC4 RING-type;	GO:0005515: protein binding; GO:0008270: zinc ion binding;	---	---	K10638	E3 ubiquitin-protein ligase UHRF1	6.3.2.19	-	-	-	-	-	-	-	-	-	-	-	-	-	-	0		634	9	1	2	3	153.43	0.434641	0.0359198	0.825742	0.631835	23.07	51.77	7.73
	D915_08690	SH3 domain protein	F_hepatica-1.0_Cont2034	N	318	105		gi|684376510|ref|XP_009165418.1| hypothetical protein T265_13097, partial [Opisthorchis viverrini]	gi|684376510|ref|XP_009165418.1| hypothetical protein T265_13097, partial [Opisthorchis viverrini]	BN1106_s4247B000034.mRNA-1	csin107452	T265_13097		IPR001452: Src homology-3 domain; IPR013998: Nebulin;	GO:0005515: protein binding;	---	---	-	-	-	-	-	-	-	-	-	-	-	-	-	-	-	-	-	0		2015	531	721	62	123	1389.3	73.0608	73.7853	72.9302	73.8055	99.37	100	100
	D915_13400	diacylglycerol acyltransferase	F_hepatica-1.0_Cont4849	N	783	260		gi|358333031|dbj|GAA34692.2| 2-acylglycerol O-acyltransferase 1 [Clonorchis sinensis]	gi|358333031|dbj|GAA34692.2| 2-acylglycerol O-acyltransferase 1 [Clonorchis sinensis]	BN1106_s2249B000117.mRNA-1	csin106508	T265_08314		IPR007130: Diacylglycerol acyltransferase;	GO:0016747: transferase activity, transferring acyl groups other than amino-acyl groups;	---	---	-	-	-	-	-	-	-	-	-	-	-	-	-	-	-	-	Y	4		5799	359	1365	80	134	1623.83	20.0609	56.7326	38.2183	32.6553	98.98	98.98	100
	D915_05845	hypothetical protein	F_hepatica-1.0_Cont1156	Y	852	283		gi|358335917|dbj|GAA54513.1| hypothetical protein CLF_103545 [Clonorchis sinensis]	gi|358335917|dbj|GAA54513.1| hypothetical protein CLF_103545 [Clonorchis sinensis]	BN1106_s786B000336.mRNA-1	csin103545	T265_10241		IPR001478: PDZ/DHR/GLGF;	GO:0005515: protein binding;	---	---	-	-	-	-	-	-	-	-	-	-	-	-	-	-	-	-	-	0		344	27	18	0	5	88.5254	1.38657	0.687535	0	1.1198	98.71	82.39	75.23
	D915_09284	carbohydrate phosphorylase	F_hepatica-1.0_Cont2278	N	369	122		gi|76156528|gb|AAX27719.2| SJCHGC00991 protein [Schistosoma japonicum]	gi|76156528|gb|AAX27719.2| SJCHGC00991 protein [Schistosoma japonicum]	BN1106_s3894B000174.mRNA-1	csin100893	T265_00887		IPR000811: Glycosyl transferase, family 35;	GO:0004645: phosphorylase activity;	GO:0005975: carbohydrate metabolic process;	---	-	-	-	-	-	-	-	-	-	-	-	-	-	-	-	-	-	0		5546	339	1036	71	247	3295.36	40.1967	91.3683	71.9739	127.727	100	100	100
	D915_04571	hypothetical protein	F_hepatica-1.0_Cont813	N	435	144		no hit	no hit	---	---	---		---	---	---	---	-	-	-	-	-	-	-	-	-	-	-	-	-	-	-	-	Y	1		11568	2401	3562	572	1022	5830.67	241.501	266.481	491.869	448.304	100	100	100
	D915_08027	inositol monophosphatase family protein	F_hepatica-1.0_Cont1805	N	633	210		gi|226489809|emb|CAX75055.1| inositol(myo)-1(or 4)-monophosphatase 2 [Schistosoma japonicum]	gi|226489809|emb|CAX75055.1| inositol(myo)-1(or 4)-monophosphatase 2 [Schistosoma japonicum]	BN1106_s2464B000293.mRNA-1	csin113220	T265_13808		IPR000760: Inositol monophosphatase; IPR020583: Inositol monophosphatase, metal-binding site;	GO:0004437: inositol or phosphatidylinositol phosphatase activity;	---	---	K10047	inositol-phosphate phosphatase / L-galactose 1-phosphate phosphatase	3.1.3.25	-	-	-	-	-	-	-	-	-	-	-	-	-	-	0		482	130	130	11	30	166.952	8.9858	6.68346	6.50028	9.04332	78.52	68.88	79.3
	D915_06464	hypothetical protein	F_hepatica-1.0_Cont1315	Y	1247	414		gi|684396579|ref|XP_009171571.1| hypothetical protein T265_07711 [Opisthorchis viverrini]	gi|684396579|ref|XP_009171571.1| hypothetical protein T265_07711 [Opisthorchis viverrini]	BN1106_s3705B000066.mRNA-1	---	T265_07711		IPR002014: VHS; IPR004152: GAT; IPR008942: ENTH/VHS; IPR018205: VHS subgroup;	---	GO:0006886: intracellular protein transport;	GO:0005622: intracellular;	-	-	-	-	-	-	-	-	-	-	-	-	-	-	-	-	-	0		5339	918	2120	93	344	938.734	32.2102	55.3263	27.8971	52.6384	100	100	100
	D915_14604	putative phosphoglycerate dehydrogenase	F_hepatica-1.0_Cont7038	N	1680	559		gi|684385039|ref|XP_009168037.1| hypothetical protein T265_04913 [Opisthorchis viverrini]	gi|684385039|ref|XP_009168037.1| hypothetical protein T265_04913 [Opisthorchis viverrini]	BN1106_s2560B000142.mRNA-1	csin111232	T265_04913		IPR006139: D-isomer specific 2-hydroxyacid dehydrogenase, catalytic domain; IPR006140: D-isomer specific 2-hydroxyacid dehydrogenase, NAD-binding; IPR006236: D-3-phosphoglycerate dehydrogenase; IPR016040: NAD(P)-binding domain;	GO:0004617: phosphoglycerate dehydrogenase activity; GO:0005488: binding; GO:0016616: oxidoreductase activity, acting on the CH-OH group of donors, NAD or NADP as acceptor; GO:0048037: cofactor binding; GO:0051287: NAD binding;	GO:0006564: L-serine biosynthetic process; GO:0008152: metabolic process; GO:0055114: oxidation-reduction process;	---	K00058	D-3-phosphoglycerate dehydrogenase	1.1.1.95	-	-	-	-	-	-	-	-	-	-	-	-	-	-	0		644	91	53	18	20	84.0477	2.37	1.02666	4.0078	2.2716	100	93.1	84.94
	D915_15640	hypothetical protein	F_hepatica-1.0_Cont14137	N	487	161		gi|684383556|ref|XP_009167580.1| hypothetical protein T265_04552 [Opisthorchis viverrini]	gi|684383556|ref|XP_009167580.1| hypothetical protein T265_04552 [Opisthorchis viverrini]	BN1106_s2656B000070.mRNA-1	---	T265_04552		---	---	---	---	-	-	-	-	-	-	-	-	-	-	-	-	-	-	-	-	-	0		461	161	213	18	35	207.549	14.4648	14.2335	13.8257	13.7135	99.59	99.79	99.59
	D915_00795	hypothetical protein	F_hepatica-1.0_Cont115	N	387	128		gi|358334458|dbj|GAA52908.1| sorting nexin-32 [Clonorchis sinensis]	gi|358334458|dbj|GAA52908.1| sorting nexin-32 [Clonorchis sinensis]	BN1106_s3556B000164.mRNA-1	csin109074	T265_03775		IPR015404: Vps5 C-terminal;	---	---	---	K17920	sorting nexin-5/6/32	-	-	-	-	-	-	-	-	-	-	-	-	-	-	-	0		851	143	249	11	62	482.134	16.1675	20.9387	10.6322	30.5697	65.12	100	77.78
	D915_02702	hypothetical protein	F_hepatica-1.0_Cont432	N	1059	352		gi|684394459|ref|XP_009170907.1| hypothetical protein T265_07187 [Opisthorchis viverrini]	gi|684394459|ref|XP_009170907.1| hypothetical protein T265_07187 [Opisthorchis viverrini]	BN1106_s796B000481.mRNA-1	csin108960	T265_07187		IPR001932: Protein phosphatase 2C-like;	GO:0003824: catalytic activity;	---	---	-	-	-	-	-	-	-	-	-	-	-	-	-	-	-	-	-	0		3948	1246	2538	195	398	817.392	51.48	77.9934	68.8781	71.713	100	100	100
	D915_09220	autophagocytosis associated protein	F_hepatica-1.0_Cont2257	N	387	128		gi|358334521|dbj|GAA27905.2| autophagy-related protein 3 [Clonorchis sinensis]	gi|358334521|dbj|GAA27905.2| autophagy-related protein 3 [Clonorchis sinensis]	BN1106_s1076B000671.mRNA-1	csin109271	T265_04419		IPR007135: Autophagy-related protein 3; IPR019461: Autophagy-related protein 3, C-terminal;	---	---	---	K08343	ubiquitin-like-conjugating enzyme ATG3	-	-	-	-	-	-	-	-	-	-	-	-	-	-	-	0		4259	2115	2727	261	478	2412.94	239.12	229.317	252.274	235.683	100	100	100
	D915_09285	carbohydrate phosphorylase	F_hepatica-1.0_Cont2278	N	426	142		gi|358338790|dbj|GAA36428.2| starch phosphorylase, partial [Clonorchis sinensis]	gi|358338790|dbj|GAA36428.2| starch phosphorylase, partial [Clonorchis sinensis]	BN1106_s916B000192.mRNA-1	csin112569	T265_00887		IPR000811: Glycosyl transferase, family 35;	GO:0004645: phosphorylase activity;	GO:0005975: carbohydrate metabolic process;	---	-	-	-	-	-	-	-	-	-	-	-	-	-	-	-	-	-	0		1844	134	618	9	40	949.075	13.763	47.2107	7.9027	17.9168	99.53	99.53	99.3
	D915_10340	hypothetical protein	F_hepatica-1.0_Cont2720	Y	1287	428		no hit	no hit	BN1106_s1402B000202.mRNA-1	---	---		---	---	---	---	-	-	-	-	-	-	-	-	-	-	-	-	-	-	-	-	-	0		252	5	39	3	4	42.931	0.169984	0.986161	0.871938	0.593051	86.32	15.54	81.04
	D915_16050	Ras family protein	F_hepatica-1.0_Cont18931	N	564	187		gi|684405850|ref|XP_009174591.1| hypothetical protein T265_15041, partial [Opisthorchis viverrini]	gi|684405850|ref|XP_009174591.1| hypothetical protein T265_15041, partial [Opisthorchis viverrini]	BN1106_s8078B000026.mRNA-1	csin100890	T265_15041		IPR001806: Ras GTPase; IPR002041: Ran GTPase; IPR003577: Ras small GTPase, Ras type; IPR003578: Small GTPase, Rho type; IPR003579: Ras small GTPase, Rab type; IPR005225: Small GTP-binding protein domain; IPR013753: Ras; IPR020851: Small GTPase;	GO:0003924: GTPase activity; GO:0005525: GTP binding;	GO:0006184: GTP catabolic process; GO:0006886: intracellular protein transport; GO:0006913: nucleocytoplasmic transport; GO:0007165: signal transduction; GO:0007264: small GTPase mediated signal transduction; GO:0015031: protein transport;	GO:0005622: intracellular;	K07897	Ras-related protein Rab-7A	-	-	-	-	-	-	-	-	-	-	-	-	-	-	-	0		2196	472	834	102	285	853.694	36.6167	48.1226	67.6494	96.422	100	100	100
	D915_07155	hypothetical protein	F_hepatica-1.0_Cont1516	N	516	171		gi|576694871|gb|EUB58451.1| Protein phosphatase methylesterase [Echinococcus granulosus]	gi|576694871|gb|EUB58451.1| Protein phosphatase methylesterase [Echinococcus granulosus]	BN1106_s650B000255.mRNA-1	csin108632	T265_13620		---	---	---	---	K13617	protein phosphatase methylesterase 1	3.1.1.89	S33	S	5e-23	-	-	-	Y	-	Y	-	-	-	-	-	0		2291	622	929	51	245	973.475	52.7421	58.5906	36.9712	90.5997	54.46	100	95.74
	D915_04570	hypothetical protein	F_hepatica-1.0_Cont813	N	750	249		gi|684412080|ref|XP_009176604.1| hypothetical protein T265_11635 [Opisthorchis viverrini]	gi|684412080|ref|XP_009176604.1| hypothetical protein T265_11635 [Opisthorchis viverrini]	BN1106_s3225B000128.mRNA-1	csin101250	T265_11635		IPR015049: Domain of unknown function DUF1900; IPR015505: Coronin;	---	---	---	-	-	-	-	-	-	-	-	-	-	-	-	-	-	-	-	-	0		4984	1685	3919	172	349	1457.02	98.3005	170.05	85.7847	88.7922	96.4	100	100
	D915_00232	hypothetical protein	F_hepatica-1.0_Cont24	Y	411	136		no hit	no hit	BN1106_s37B000349.mRNA-1	---	---		---	---	---	---	-	-	-	-	-	-	-	-	-	-	-	-	-	-	-	-	-	0		872	67	268	29	45	465.183	7.13263	21.2205	26.3936	20.8921	66.67	57.42	59.85
	D915_05856	Tubulin\/FtsZ family, GTPase domain protein	F_hepatica-1.0_Cont1157	N	1341	446		gi|558137362|ref|XP_006109687.1| PREDICTED: LOW QUALITY PROTEIN: tubulin, alpha 1c [Myotis lucifugus]	gi|558137362|ref|XP_006109687.1| PREDICTED: LOW QUALITY PROTEIN: tubulin, alpha 1c [Myotis lucifugus]	BN1106_s3838B000030.mRNA-1	csin106476	T265_04524		IPR000217: Tubulin; IPR002452: Alpha tubulin; IPR003008: Tubulin/FtsZ, GTPase domain; IPR008280: Tubulin/FtsZ, C-terminal; IPR017975: Tubulin, conserved site; IPR018316: Tubulin/FtsZ, 2-layer sandwich domain; IPR023123: Tubulin, C-terminal;	GO:0003924: GTPase activity; GO:0005198: structural molecule activity; GO:0005525: GTP binding;	GO:0006184: GTP catabolic process; GO:0007017: microtubule-based process; GO:0007018: microtubule-based movement; GO:0051258: protein polymerization;	GO:0005874: microtubule; GO:0043234: protein complex;	K07374	tubulin alpha	-	-	-	-	-	-	-	-	-	-	-	-	-	-	-	0		7082	3331	5721	256	707	1157.91	108.683	138.837	71.4092	100.601	100	100	100
	D915_08408	hypothetical protein	F_hepatica-1.0_Cont1934	Y	276	92		no hit	no hit	BN1106_s960B000219.mRNA-1	---	---		---	---	---	---	-	-	-	-	-	-	-	-	-	-	-	-	-	-	-	-	-	0		2006	728	952	153	231	1593.57	115.409	112.251	207.36	159.703	36.23	100	89.49
	D915_11102	hypothetical protein	F_hepatica-1.0_Cont3098	N	1350	449		gi|685957672|gb|KGB33749.1| Transient receptor potential channel [Schistosoma haematobium]	gi|685957672|gb|KGB33749.1| Transient receptor potential channel [Schistosoma haematobium]	BN1106_s3541B000066.mRNA-1	csin107142	T265_09604		---	---	---	---	-	-	-	-	-	-	-	-	-	-	-	-	-	-	-	-	-	0		668	149	193	15	74	108.491	4.82914	4.65249	4.15624	10.4594	98.67	100	98.67
	D915_05839	glycosyltransferase, family 8	F_hepatica-1.0_Cont1155	N	534	177		gi|684400885|ref|XP_009172976.1| hypothetical protein T265_08805 [Opisthorchis viverrini]	gi|684400885|ref|XP_009172976.1| hypothetical protein T265_08805 [Opisthorchis viverrini]	BN1106_s580B000238.mRNA-1	csin110572	T265_08805		IPR002495: Glycosyl transferase, family 8;	GO:0016757: transferase activity, transferring glycosyl groups;	---	---	K00750	glycogenin glucosyltransferase	2.4.1.186	-	-	-	-	-	-	-	-	-	-	-	-	-	-	0		2084	138	373	21	161	855.669	11.3072	22.7316	14.7103	57.5301	94.01	100	100
	D915_08704	hypothetical protein	F_hepatica-1.0_Cont2039	N	243	80		no hit	no hit	BN1106_s428B000277.mRNA-1	---	---		---	---	---	---	-	-	-	-	-	-	-	-	-	-	-	-	-	-	-	-	-	0		15395	3495	10665	260	769	13890.7	629.3	1428.29	400.23	603.852	100	100	100
	D915_14799	hypothetical protein	F_hepatica-1.0_Cont7664	N	591	196		no hit	no hit	BN1106_s3623B000164.mRNA-1	---	---		---	---	---	---	-	-	-	-	-	-	-	-	-	-	-	-	-	-	-	-	-	0		1162	477	834	34	119	431.09	35.3141	45.9241	21.5196	38.4211	94.75	100	100
	D915_13992	phosphatidylinositol transfer protein	F_hepatica-1.0_Cont5686	N	549	182		gi|684391953|ref|XP_009170135.1| hypothetical protein T265_06568 [Opisthorchis viverrini]	gi|684391953|ref|XP_009170135.1| hypothetical protein T265_06568 [Opisthorchis viverrini]	BN1106_s1197B000293.mRNA-1	csin100307	T265_06568		IPR001666: Phosphatidylinositol transfer protein; IPR023393: START-like domain;	---	GO:0006810: transport;	GO:0005622: intracellular;	-	-	-	-	-	-	-	-	-	-	-	-	-	-	-	-	-	0		952	183	595	14	46	380.202	14.5846	35.2701	9.5389	15.9881	97.81	100	100
	D915_13214	protein phosphatase 2C	F_hepatica-1.0_Cont4639	N	978	325		gi|358341799|dbj|GAA49387.1| protein phosphatase 1B [Clonorchis sinensis]	gi|358341799|dbj|GAA49387.1| protein phosphatase 1B [Clonorchis sinensis]	BN1106_s10709B000022.mRNA-1	csin102954	T265_02692		IPR000222: Protein phosphatase 2C, manganese/magnesium aspartate binding site; IPR001932: Protein phosphatase 2C-like; IPR012911: Protein serine/threonine phosphatase 2C, C-terminal; IPR015655: Protein phosphatase 2C;	GO:0000287: magnesium ion binding; GO:0003824: catalytic activity; GO:0004721: phosphoprotein phosphatase activity; GO:0004722: protein serine/threonine phosphatase activity; GO:0030145: manganese ion binding;	GO:0006470: protein dephosphorylation;	GO:0008287: protein serine/threonine phosphatase complex;	K04461	protein phosphatase 1B	3.1.3.16	-	-	-	-	-	-	-	-	-	-	-	-	-	-	0		5343	2415	4970	259	587	1197.83	108.043	165.379	99.0612	114.527	97.96	100	100
	D915_11696	putative glycerol kinase	F_hepatica-1.0_Cont3464	N	1608	535		gi|349951849|dbj|GAA30665.1| glycerol kinase [Clonorchis sinensis]	gi|349951849|dbj|GAA30665.1| glycerol kinase [Clonorchis sinensis]	BN1106_s360B000346.mRNA-1	csin109226	T265_02631		IPR000577: Carbohydrate kinase, FGGY; IPR005999: Glycerol kinase; IPR018483: Carbohydrate kinase, FGGY, conserved site; IPR018484: Carbohydrate kinase, FGGY, N-terminal; IPR018485: Carbohydrate kinase, FGGY, C-terminal;	GO:0004370: glycerol kinase activity; GO:0016773: phosphotransferase activity, alcohol group as acceptor;	GO:0005975: carbohydrate metabolic process; GO:0006072: glycerol-3-phosphate metabolic process;	---	K00864	glycerol kinase	2.7.1.30	-	-	-	-	-	-	-	-	-	-	Y	Y	-	Y	1		1939	902	1463	49	169	264.388	24.5435	29.6088	11.3986	20.0545	94.03	99.56	92.6
	D915_10818	kinase domain protein	F_hepatica-1.0_Cont2954	N	798	265		gi|358253753|dbj|GAA53709.1| p21-activated kinase 1 [Clonorchis sinensis]	gi|358253753|dbj|GAA53709.1| p21-activated kinase 1 [Clonorchis sinensis]	BN1106_s2900B000185.mRNA-1	csin110869	T265_02122		IPR000719: Protein kinase, catalytic domain; IPR002290: Serine/threonine-protein kinase domain; IPR008271: Serine/threonine-protein kinase, active site; IPR011009: Protein kinase-like domain; IPR017442: Serine/threonine-protein kinase-like domain; IPR020635: Tyrosine-protein kinase, catalytic domain;	GO:0004672: protein kinase activity; GO:0004674: protein serine/threonine kinase activity; GO:0005524: ATP binding; GO:0016772: transferase activity, transferring phosphorus-containing groups;	GO:0006468: protein phosphorylation;	---	K04409	p21-activated kinase 1	2.7.11.1	-	-	-	-	-	-	-	-	-	-	-	-	-	-	0		1037	727	745	57	109	284.921	39.861	30.3819	26.7187	26.0636	100	100	100
	D915_00764	hypothetical protein	F_hepatica-1.0_Cont109	Y	1302	433		no hit	no hit	BN1106_s1731B000202.mRNA-1	csin112589	---		---	---	---	---	-	-	-	-	-	-	-	-	-	-	-	-	-	-	-	-	-	0		1183	461	531	53	35	199.215	15.492	13.2723	15.2268	5.12941	100	100	100
	D915_04952	phosphatidylinositol transfer protein	F_hepatica-1.0_Cont917	N	834	277		gi|684391953|ref|XP_009170135.1| hypothetical protein T265_06568 [Opisthorchis viverrini]	gi|684391953|ref|XP_009170135.1| hypothetical protein T265_06568 [Opisthorchis viverrini]	BN1106_s1197B000293.mRNA-1	csin100307	T265_06568		IPR001666: Phosphatidylinositol transfer protein; IPR023393: START-like domain;	---	GO:0006810: transport;	GO:0005622: intracellular;	-	-	-	-	-	-	-	-	-	-	-	-	-	-	-	-	-	0		281	56	189	6	11	73.8736	2.93791	7.37493	2.69109	2.51673	69.78	45.44	80.1
	D915_00956	hypothetical protein	F_hepatica-1.0_Cont139	N	438	145		gi|358339664|dbj|GAA47683.1| hypothetical protein CLF_100671 [Clonorchis sinensis]	gi|358339664|dbj|GAA47683.1| hypothetical protein CLF_100671 [Clonorchis sinensis]	BN1106_s89B000262.mRNA-1	csin100671	T265_00065		IPR005036: Putative phosphatase regulatory subunit;	GO:0005515: protein binding;	---	---	-	-	-	-	-	-	-	-	-	-	-	-	-	-	-	-	-	0		2923	1324	2453	205	218	1463.2	132.261	182.257	175.074	94.9714	100	100	100
	D915_06998	hypothetical protein	F_hepatica-1.0_Cont1470	N	555	184		gi|684370941|ref|XP_009163615.1| hypothetical protein T265_01345 [Opisthorchis viverrini]	gi|684370941|ref|XP_009163615.1| hypothetical protein T265_01345 [Opisthorchis viverrini]	BN1106_s5522B000134.mRNA-1	csin103006	T265_01345		---	---	---	---	-	-	-	-	-	-	-	-	-	-	-	-	-	-	-	-	-	0		107	37	29	3	2	42.2708	2.91693	1.70046	2.02195	0.687618	91.35	94.41	88.83
	D915_02369	hypothetical protein	F_hepatica-1.0_Cont366	N	1014	337		gi|358342859|dbj|GAA50276.1| MFS transporter PAT family beta-lactamase induction signal transducer ampG [Clonorchis sinensis]	gi|358342859|dbj|GAA50276.1| MFS transporter PAT family beta-lactamase induction signal transducer ampG [Clonorchis sinensis]	BN1106_s2230B000201.mRNA-1	csin104318	T265_06743		IPR016196: Major facilitator superfamily domain, general substrate transporter;	---	---	---	-	-	-	-	-	-	-	-	-	-	-	-	-	-	-	-	Y	6		565	314	440	25	86	122.169	13.549	14.1214	9.22242	16.1834	95.56	100	100
	D915_06206	hypothetical protein	F_hepatica-1.0_Cont1252	Y	549	182		no hit	no hit	BN1106_s106B000290.mRNA-1	---	---		---	---	---	---	-	-	-	-	-	-	-	-	-	-	-	-	-	-	-	-	Y	1		195	47	67	6	24	77.8774	3.74578	3.97159	4.0881	8.3416	92.35	87.25	90.71
	D915_13519	DnaK family protein	F_hepatica-1.0_Cont4999	N	1857	618		gi|56462364|gb|AAV91465.1| heat shock protein 4 heat shock cognate 70 protein [Lonomia obliqua]	gi|56462364|gb|AAV91465.1| heat shock protein 4 heat shock cognate 70 protein [Lonomia obliqua]	BN1106_s495B000228.mRNA-1	csin108684	T265_06063		IPR001023: Heat shock protein Hsp70; IPR013126: Heat shock protein 70;	GO:0005524: ATP binding;	---	---	-	-	-	-	-	-	-	-	-	-	-	-	-	-	-	-	-	0		3402	1017	1903	139	578	401.672	23.9622	33.3495	27.9992	59.3918	99.95	99.14	99.95
	D915_05108	hypothetical protein	F_hepatica-1.0_Cont954	N	1473	490		gi|684369608|ref|XP_009163190.1| hypothetical protein T265_01011 [Opisthorchis viverrini]	gi|684369608|ref|XP_009163190.1| hypothetical protein T265_01011 [Opisthorchis viverrini]	BN1106_s327B000154.mRNA-1	csin101373	T265_01011		IPR003406: Glycosyl transferase, family 14;	GO:0008375: acetylglucosaminyltransferase activity;	---	GO:0016020: membrane;	K00771	protein xylosyltransferase	2.4.2.26	-	-	-	-	-	-	-	-	-	-	-	-	-	-	0		1660	1392	1613	93	154	247.09	41.3479	35.6364	23.6169	19.9493	95.32	100	100
	D915_09324	hypothetical protein	F_hepatica-1.0_Cont2290	N	462	153		gi|684412760|ref|XP_009176944.1| hypothetical protein T265_15584, partial [Opisthorchis viverrini]	gi|684412760|ref|XP_009176944.1| hypothetical protein T265_15584, partial [Opisthorchis viverrini]	BN1106_s1010B000166.mRNA-1	csin109073	T265_15584		---	---	---	---	-	-	-	-	-	-	-	-	-	-	-	-	-	-	-	-	Y	1		330	214	237	25	37	156.611	20.267	16.6943	20.2414	15.2817	99.13	100	100
	D915_09726	kinase domain protein	F_hepatica-1.0_Cont2444	N	1050	349		gi|360043505|emb|CCD78918.1| serine/threonine kinase [Schistosoma mansoni]	gi|360043505|emb|CCD78918.1| serine/threonine kinase [Schistosoma mansoni]	BN1106_s1766B000180.mRNA-1	csin110182	T265_15278		IPR000719: Protein kinase, catalytic domain; IPR002290: Serine/threonine-protein kinase domain; IPR008271: Serine/threonine-protein kinase, active site; IPR011009: Protein kinase-like domain; IPR017441: Protein kinase, ATP binding site; IPR017442: Serine/threonine-protein kinase-like domain; IPR020635: Tyrosine-protein kinase, catalytic domain;	GO:0004672: protein kinase activity; GO:0004674: protein serine/threonine kinase activity; GO:0005524: ATP binding; GO:0016772: transferase activity, transferring phosphorus-containing groups;	GO:0006468: protein phosphorylation;	---	K08857	NIMA (never in mitosis gene a)-related kinase	2.7.11.1	-	-	-	-	-	-	-	-	-	-	-	-	-	-	0		83	23	16	1	3	17.3316	0.958419	0.495898	0.356249	0.545183	95.71	72.76	79.62
	D915_15880	thioredoxin	F_hepatica-1.0_Cont16087	N	216	71		gi|194709029|pdb|2VIM|A Chain A, X-Ray Structure Of Fasciola Hepatica Thioredoxin	gi|684377381|ref|XP_009165699.1| hypothetical protein T265_03046 [Opisthorchis viverrini]	BN1106_s4026B000080.mRNA-1	csin107809	T265_03046		IPR005746: Thioredoxin; IPR012335: Thioredoxin fold; IPR012336: Thioredoxin-like fold; IPR013766: Thioredoxin domain; IPR017936: Thioredoxin-like; IPR017937: Thioredoxin, conserved site;	GO:0009055: electron carrier activity; GO:0015035: protein disulfide oxidoreductase activity;	GO:0006662: glycerol ether metabolic process; GO:0045454: cell redox homeostasis;	---	K03671	thioredoxin 1	-	-	-	-	-	-	-	-	-	-	-	-	-	-	-	0		13369	6480	10633	891	2692	13570.5	1312.62	1602.01	1543	2378.11	100	100	100
	D915_04887	hypothetical protein	F_hepatica-1.0_Cont903	N	345	114		gi|685964610|gb|KGB39506.1| Dystrobrevin alpha [Schistosoma haematobium]	gi|685964610|gb|KGB39506.1| Dystrobrevin alpha [Schistosoma haematobium]	BN1106_s4199B000051.mRNA-2	csin102010	T265_13532		IPR015153: EF-hand domain, type 1;	---	---	---	-	-	-	-	-	-	-	-	-	-	-	-	-	-	-	-	-	0		105	32	23	2	7	66.7297	4.05833	2.16956	2.16847	3.87159	93.33	93.33	100
	D915_00648	hypothetical protein	F_hepatica-1.0_Cont87	Y	996	331		gi|358341610|dbj|GAA27842.2| phosphatidylinositol 4-kinase type 2-beta [Clonorchis sinensis]	gi|358341610|dbj|GAA27842.2| phosphatidylinositol 4-kinase type 2-beta [Clonorchis sinensis]	BN1106_s1275B000181.mRNA-1	csin102729	T265_02014		IPR000403: Phosphatidylinositol 3-/4-kinase, catalytic;	GO:0016773: phosphotransferase activity, alcohol group as acceptor;	---	---	K13711	phosphatidylinositol 4-kinase type 2	2.7.1.67	-	-	-	-	-	-	-	-	-	-	-	-	-	-	0		3762	2730	3834	150	469	828.149	119.928	125.272	56.3345	89.8512	88.96	100	100
	D915_01899	hypothetical protein	F_hepatica-1.0_Cont285	Y	2043	680		gi|358338135|dbj|GAA35745.2| hypothetical protein CLF_110898 [Clonorchis sinensis]	gi|358338135|dbj|GAA35745.2| hypothetical protein CLF_110898 [Clonorchis sinensis]	BN1106_s1497B000190.mRNA-1	csin110898	T265_15798		IPR020683: Ankyrin repeat-containing domain;	---	---	---	-	-	-	-	-	-	-	-	-	-	-	-	-	-	-	-	-	0		126	1	10	3	0	13.5223	0.0214165	0.159292	0.549282	0	97.6	5.34	31.42
	D915_10107	glucose-6-phosphate dehydrogenase, NAD binding domain protein	F_hepatica-1.0_Cont2618	N	441	146		gi|358340254|dbj|GAA48188.1| glucose-6-phosphate 1-dehydrogenase [Clonorchis sinensis]	gi|358340254|dbj|GAA48188.1| glucose-6-phosphate 1-dehydrogenase [Clonorchis sinensis]	BN1106_s1158B000180.mRNA-1	csin101292	T265_04324		IPR001282: Glucose-6-phosphate dehydrogenase; IPR016040: NAD(P)-binding domain; IPR022674: Glucose-6-phosphate dehydrogenase, NAD-binding;	GO:0004345: glucose-6-phosphate dehydrogenase activity; GO:0005488: binding; GO:0050661: NADP binding;	GO:0006006: glucose metabolic process; GO:0055114: oxidation-reduction process;	---	-	-	-	-	-	-	-	-	-	-	-	-	-	-	-	-	-	0		156	13	71	0	4	77.5595	1.2898	5.2394	0	1.73074	85.49	97.28	100
	D915_11899	hypothetical protein	F_hepatica-1.0_Cont3577	N	387	128		gi|226466586|emb|CAX69428.1| inositol 1,4,5-trisphosphate 3-kinase B [Schistosoma japonicum]	gi|226466586|emb|CAX69428.1| inositol 1,4,5-trisphosphate 3-kinase B [Schistosoma japonicum]	BN1106_s6B000375.mRNA-1	csin102655	T265_07802		IPR005522: Inositol polyphosphate kinase;	GO:0008440: inositol trisphosphate 3-kinase activity;	---	---	K00911	1D-myo-inositol-triphosphate 3-kinase	2.7.1.127	-	-	-	-	-	-	-	-	-	-	-	-	-	-	0		132	30	69	7	9	74.7846	3.39178	5.8023	6.76597	4.43754	90.7	100	92.25
	D915_04832	hypothetical protein	F_hepatica-1.0_Cont884	N	528	175		gi|684374232|ref|XP_009164676.1| hypothetical protein T265_02224 [Opisthorchis viverrini]	gi|684374232|ref|XP_009164676.1| hypothetical protein T265_02224 [Opisthorchis viverrini]	BN1106_s104B000453.mRNA-1	csin112421	T265_02224		IPR004687: Lysosomal-associated transmembrane protein 4/5;	---	---	GO:0016021: integral to membrane;	-	-	-	-	-	-	-	-	-	-	-	-	-	-	-	-	Y	1		4650	2991	4862	503	805	1930.94	247.856	299.67	356.35	290.919	100	100	100
	D915_16078	cold-shock DNA-binding domain protein	F_hepatica-1.0_Cont21450	N	540	179		gi|684394000|ref|XP_009170769.1| hypothetical protein T265_14198 [Opisthorchis viverrini]	gi|684394000|ref|XP_009170769.1| hypothetical protein T265_14198 [Opisthorchis viverrini]	BN1106_s1641B000184.mRNA-1	csin111107	T265_14198		IPR002059: Cold-shock protein, DNA-binding; IPR011129: Cold shock protein; IPR012340: Nucleic acid-binding, OB-fold; IPR016027: Nucleic acid-binding, OB-fold-like;	GO:0003676: nucleic acid binding; GO:0003677: DNA binding;	GO:0006355: regulation of transcription, DNA-dependent;	---	-	-	-	-	-	-	-	-	-	-	-	-	-	-	-	-	-	0		1168	763	1342	89	214	474.24	61.8227	80.8762	61.6508	75.6189	84.07	85.93	88.52
	D915_15782	zinc finger, C2H2 type	F_hepatica-1.0_Cont15355	N	2733	910		gi|67625717|tpe|CAJ00246.1| TPA: polyprotein [Schistosoma mansoni]	gi|67625717|tpe|CAJ00246.1| TPA: polyprotein [Schistosoma mansoni]	BN1106_s5613B000068.mRNA-1	csin101208	T265_13057		IPR000477: Reverse transcriptase; IPR007087: Zinc finger, C2H2-type; IPR015880: Zinc finger, C2H2-like;	GO:0003723: RNA binding; GO:0003964: RNA-directed DNA polymerase activity; GO:0008270: zinc ion binding;	GO:0006278: RNA-dependent DNA replication;	GO:0005622: intracellular;	-	-	-	-	-	-	-	-	-	-	-	-	-	-	-	-	-	0		616	332	694	47	83	49.4186	5.31515	8.26384	6.43281	5.79494	99.56	99.52	99.85
	D915_09049	homeobox domain protein	F_hepatica-1.0_Cont2179	N	696	231		gi|350646462|emb|CCD58861.1| omeobox protein aristaless-related [Schistosoma mansoni]	gi|350646462|emb|CCD58861.1| omeobox protein aristaless-related [Schistosoma mansoni]	BN1106_s1933B000116.mRNA-1	csin111433	T265_13165		IPR001356: Homeobox; IPR009057: Homeodomain-like; IPR012287: Homeodomain-related;	GO:0003677: DNA binding; GO:0003700: sequence-specific DNA binding transcription factor activity; GO:0005515: protein binding; GO:0043565: sequence-specific DNA binding;	GO:0006355: regulation of transcription, DNA-dependent;	---	-	-	-	-	-	-	-	-	-	-	-	-	-	-	-	-	-	0		91	10	2	0	0	28.6669	0.628648	0.0935153	0	0	85.92	77.16	22.99
	D915_02939	citrate (Si)-synthase, eukaryotic	F_hepatica-1.0_Cont480	N	1380	459		gi|468181143|gb|AGH29113.1| citrate synthase [Fasciola hepatica]	gi|685960373|gb|KGB36062.1| putative citrate synthase 2, mitochondrial [Schistosoma haematobium]	BN1106_s444B000268.mRNA-1	csin101658	T265_05845		IPR002020: Citrate synthase-like; IPR010109: Citrate synthase, eukaryotic; IPR016141: Citrate synthase-like, core; IPR016142: Citrate synthase-like, large alpha subdomain; IPR019810: Citrate synthase active site;	GO:0004108: citrate (Si)-synthase activity; GO:0046912: transferase activity, transferring acyl groups, acyl groups converted into alkyl on transfer;	GO:0006099: tricarboxylic acid cycle; GO:0044262: cellular carbohydrate metabolic process;	---	K01647	citrate synthase	2.3.3.1	-	-	-	-	-	-	-	-	-	-	-	-	-	-	0		5335	3423	7094	264	579	847.627	108.529	167.292	71.5596	80.059	90.87	91.3	91.3
	D915_01079	hypothetical protein	F_hepatica-1.0_Cont159	Y	192	63		gi|684393982|ref|XP_009170763.1| hypothetical protein T265_07070 [Opisthorchis viverrini]	gi|684393982|ref|XP_009170763.1| hypothetical protein T265_07070 [Opisthorchis viverrini]	---	csin111003	T265_07070		IPR013753: Ras;	---	---	---	-	-	-	-	-	-	-	-	-	-	-	-	-	-	-	-	-	0		3600	1463	3182	96	482	4111.03	333.396	539.338	187.031	479.023	100	100	100
	D915_09661	Lysosome-associated membrane glycoprotein	F_hepatica-1.0_Cont2420	N	867	288		gi|358254559|dbj|GAA55807.1| lysosome-associated membrane glycoprotein [Clonorchis sinensis]	gi|358254559|dbj|GAA55807.1| lysosome-associated membrane glycoprotein [Clonorchis sinensis]	BN1106_s2489B000362.mRNA-1	csin109050	T265_00868		IPR002000: Lysosome-associated membrane glycoprotein;	---	---	GO:0016020: membrane;	-	-	-	-	-	-	-	-	-	-	-	-	-	Y	Y	-	Y	1		17349	5711	17547	1069	2717	4387.37	288.211	658.636	461.213	597.972	100	100	100
	D915_00581	hypothetical protein	F_hepatica-1.0_Cont74	N	1923	640		gi|358341992|dbj|GAA35962.2| acid sphingomyelinase-like phosphodiesterase 3b [Clonorchis sinensis]	gi|358341992|dbj|GAA35962.2| acid sphingomyelinase-like phosphodiesterase 3b [Clonorchis sinensis]	BN1106_s711B000231.mRNA-1	csin103221	T265_14569		---	---	---	---	-	-	-	-	-	-	-	-	-	-	-	-	-	Y	Y	-	Y	1		2432	869	2305	39	186	277.29	19.7723	39.008	7.58627	18.4563	97.56	100	100
	D915_01691	7 transmembrane receptor	F_hepatica-1.0_Cont255	N	1776	591		gi|156229642|dbj|BAF75959.1| beta-1-adrenergic receptor [Danio rerio] gi|684377857|ref|XP_009165841.1| hypothetical protein T265_03164 [Opisthorchis viverrini]	gi|156229642|dbj|BAF75959.1| beta-1-adrenergic receptor [Danio rerio] gi|684377857|ref|XP_009165841.1| hypothetical protein T265_03164 [Opisthorchis viverrini]	BN1106_s1335B000104.mRNA-1	csin102892	T265_03164		IPR000276: GPCR, rhodopsin-like, 7TM; IPR017452: GPCR, rhodopsin-like superfamily;	---	GO:0007186: G-protein coupled receptor protein signaling pathway;	GO:0016021: integral to membrane;	-	-	-	-	-	-	-	-	-	-	-	-	-	-	-	-	Y	7		145	31	85	8	13	17.9009	0.763723	1.55754	1.68496	1.39673	90.93	42.23	94.82
	D915_12882	cell division protein	F_hepatica-1.0_Cont4318	Y	933	310		gi|684377243|ref|XP_009165655.1| hypothetical protein T265_13140 [Opisthorchis viverrini]	gi|684377243|ref|XP_009165655.1| hypothetical protein T265_13140 [Opisthorchis viverrini]	BN1106_s14040B000006.mRNA-1	csin112746	T265_13140		IPR000038: Cell division protein GTP binding;	GO:0005525: GTP binding;	GO:0007049: cell cycle;	---	K16944	septin 7	-	-	-	-	-	-	-	-	-	-	-	-	-	-	-	0		600	582	569	35	62	141	27.2934	19.8469	14.0323	12.68	93.25	100	100
	D915_09848	cyclin domain protein	F_hepatica-1.0_Cont2500	N	1452	483		gi|684407360|ref|XP_009175073.1| hypothetical protein T265_10437 [Opisthorchis viverrini]	gi|684407360|ref|XP_009175073.1| hypothetical protein T265_10437 [Opisthorchis viverrini]	BN1106_s3476B000067.mRNA-1	csin111861	T265_10437		IPR006671: Cyclin, N-terminal; IPR013763: Cyclin-like;	---	---	---	-	-	-	-	-	-	-	-	-	-	-	-	-	-	-	-	-	0		458	143	273	47	59	69.1589	4.3091	6.11868	12.108	7.75347	99.04	100	98.97
	D915_04541	kinase, PfkB family	F_hepatica-1.0_Cont807	N	1044	347		gi|358253451|dbj|GAA53109.1| adenosine kinase, partial [Clonorchis sinensis]	gi|358253451|dbj|GAA53109.1| adenosine kinase, partial [Clonorchis sinensis]	BN1106_s715B000250.mRNA-1	csin109539	T265_10359		IPR001805: Adenosine kinase; IPR002173: Carbohydrate/puine kinase, PfkB, conserved site; IPR011611: Carbohydrate/purine kinase;	GO:0004001: adenosine kinase activity; GO:0016773: phosphotransferase activity, alcohol group as acceptor;	GO:0006166: purine ribonucleoside salvage;	---	K00856	adenosine kinase	2.7.1.20	-	-	-	-	-	-	-	-	-	-	-	-	-	-	0		1282	741	1058	142	139	269.238	31.0552	32.9797	50.8781	25.4053	99.81	100	100
	D915_00091	cold-shock DNA-binding domain protein	F_hepatica-1.0_Cont10	N	558	185		gi|684394000|ref|XP_009170769.1| hypothetical protein T265_14198 [Opisthorchis viverrini]	gi|684394000|ref|XP_009170769.1| hypothetical protein T265_14198 [Opisthorchis viverrini]	BN1106_s1641B000184.mRNA-1	csin111107	T265_14198		IPR002059: Cold-shock protein, DNA-binding; IPR011129: Cold shock protein; IPR012340: Nucleic acid-binding, OB-fold; IPR016027: Nucleic acid-binding, OB-fold-like; IPR019844: Cold-shock conserved site;	GO:0003676: nucleic acid binding; GO:0003677: DNA binding;	GO:0006355: regulation of transcription, DNA-dependent;	---	K03704	cold shock protein (beta-ribbon, CspA family)	-	-	-	-	-	-	-	-	-	-	-	-	-	-	-	0		657	405	765	43	126	258.155	31.7569	44.6159	28.8255	43.0871	92.29	90.68	92.29
	D915_13812	hypothetical protein	F_hepatica-1.0_Cont5387	Y	1986	661		gi|358337993|dbj|GAA56324.1| transcription initiation factor TFIID subunit 6 [Clonorchis sinensis]	gi|358337993|dbj|GAA56324.1| transcription initiation factor TFIID subunit 6 [Clonorchis sinensis]	BN1106_s295B000225.mRNA-1	csin110588	T265_05533		IPR011442: Domain of unknown function DUF1546;	GO:0003702: RNA polymerase II transcription factor activity; GO:0016986: transcription initiation factor activity;	GO:0051090: regulation of sequence-specific DNA binding transcription factor activity;	GO:0005634: nucleus;	-	-	-	-	-	-	-	-	-	-	-	-	-	-	-	-	-	0		266	164	219	20	51	29.3665	3.61311	3.58861	3.76698	4.90006	82.98	88.37	91.74
	D915_07422	hypothetical protein	F_hepatica-1.0_Cont1598	Y	378	125		no hit	no hit	BN1106_s833B000427.mRNA-1	csin108566	T265_04317		---	---	---	---	-	-	-	-	-	-	-	-	-	-	-	-	-	-	-	-	-	0		271	214	284	14	38	157.191	24.7707	24.4505	13.8541	19.1824	79.89	96.56	84.66
	D915_06181	hypothetical protein	F_hepatica-1.0_Cont1247	N	810	269		gi|358335709|dbj|GAA54343.1| calcium-dependent secretion activator 1 [Clonorchis sinensis]	gi|358335709|dbj|GAA54343.1| calcium-dependent secretion activator 1 [Clonorchis sinensis]	BN1106_s1066B000139.mRNA-1	csin102316	T265_11143		---	---	---	---	-	-	-	-	-	-	-	-	-	-	-	-	-	-	-	-	-	0		413	241	299	44	77	111.793	13.0181	12.0129	20.3194	18.1391	72.1	79.01	77.65
	D915_01813	hypothetical protein	F_hepatica-1.0_Cont274	N	309	102		gi|358342677|dbj|GAA28242.2| long-chain-fatty-acid--CoA ligase 5 [Clonorchis sinensis]	gi|358342677|dbj|GAA28242.2| long-chain-fatty-acid--CoA ligase 5 [Clonorchis sinensis]	BN1106_s2711B000107.mRNA-1	csin104072	T265_07956		IPR000873: AMP-dependent synthetase/ligase;	GO:0003824: catalytic activity;	GO:0008152: metabolic process;	---	-	-	-	-	-	-	-	-	-	-	-	-	-	-	-	-	-	0		179	65	84	4	27	127.012	9.2039	8.84673	4.84222	16.6731	92.56	91.91	96.12
	D915_06355	oxidoreductase NAD-binding domain protein	F_hepatica-1.0_Cont1288	Y	513	170		gi|358331873|dbj|GAA50617.1| cytochrome-b5 reductase, partial [Clonorchis sinensis]	gi|358331873|dbj|GAA50617.1| cytochrome-b5 reductase, partial [Clonorchis sinensis]	BN1106_s2896B000173.mRNA-1	csin104801	T265_11226		IPR001433: Oxidoreductase FAD/NAD(P)-binding; IPR001709: Flavoprotein pyridine nucleotide cytochrome reductase;	GO:0016491: oxidoreductase activity;	GO:0055114: oxidation-reduction process;	---	K00326	cytochrome-b5 reductase	1.6.2.2	-	-	-	-	-	-	-	-	-	-	-	-	-	-	0		11409	6714	12613	520	2081	4876.18	572.639	800.134	379.165	774.043	100	100	100
	D915_10649	hypothetical protein	F_hepatica-1.0_Cont2867	N	342	113		no hit	no hit	BN1106_s6076B000082.mRNA-1	---	---		---	---	---	---	-	-	-	-	-	-	-	-	-	-	-	-	-	-	-	-	-	0		6153	5004	5415	790	1212	3944.66	640.189	515.269	864.06	676.218	100	100	100
	D915_02768	hypothetical protein	F_hepatica-1.0_Cont445	N	306	102		gi|684367351|ref|XP_009162495.1| hypothetical protein T265_00458 [Opisthorchis viverrini]	gi|684367351|ref|XP_009162495.1| hypothetical protein T265_00458 [Opisthorchis viverrini]	---	csin109431	T265_00458		IPR010795: Prenylcysteine lyase;	GO:0016670: oxidoreductase activity, acting on a sulfur group of donors, oxygen as acceptor;	GO:0030328: prenylcysteine catabolic process; GO:0055114: oxidation-reduction process;	---	-	-	-	-	-	-	-	-	-	-	-	-	-	-	-	-	-	0		256	164	194	6	35	183.429	23.4498	20.632	7.33454	21.8251	100	100	100
	D915_05828	hypothetical protein	F_hepatica-1.0_Cont1151	N	519	172		gi|684405305|ref|XP_009174411.1| hypothetical protein T265_09926 [Opisthorchis viverrini]	gi|684405305|ref|XP_009174411.1| hypothetical protein T265_09926 [Opisthorchis viverrini]	BN1106_s1426B000114.mRNA-1	csin101313	T265_09926		IPR006769: Coiled-coil domain containing protein 109, C-terminal;	---	---	---	-	-	-	-	-	-	-	-	-	-	-	-	-	-	-	-	Y	2		243	197	205	10	36	102.657	16.6079	12.8543	7.20735	13.2357	87.28	86.9	86.71
	D915_01764	DEAD\/DEAH box helicase	F_hepatica-1.0_Cont264	N	1347	448		gi|684412164|ref|XP_009176646.1| hypothetical protein T265_11668 [Opisthorchis viverrini]	gi|684412164|ref|XP_009176646.1| hypothetical protein T265_11668 [Opisthorchis viverrini]	BN1106_s384B000397.mRNA-1	csin112233	T265_11668		IPR000629: RNA helicase, ATP-dependent, DEAD-box, conserved site; IPR001650: Helicase, C-terminal; IPR011545: DNA/RNA helicase, DEAD/DEAH box type, N-terminal; IPR014001: DEAD-like helicase; IPR014014: RNA helicase, DEAD-box type, Q motif;	GO:0003676: nucleic acid binding; GO:0004386: helicase activity; GO:0005524: ATP binding; GO:0008026: ATP-dependent helicase activity;	---	---	K12614	ATP-dependent RNA helicase DDX6/DHH1	3.6.4.13	-	-	-	-	-	-	-	-	-	-	-	-	-	-	0		13412	7619	18143	1332	2479	2183.11	247.484	438.332	369.896	351.172	100	100	100
	D915_11316	hypothetical protein	F_hepatica-1.0_Cont3236	N	639	212		gi|665794342|ref|XP_008544863.1| PREDICTED: dual serine/threonine and tyrosine protein kinase-like isoform X1 [Microplitis demolitor]	gi|665794342|ref|XP_008544863.1| PREDICTED: dual serine/threonine and tyrosine protein kinase-like isoform X1 [Microplitis demolitor]	BN1106_s6946B000026.mRNA-1	csin112995	---		---	---	---	---	-	-	-	-	-	-	-	-	-	-	-	-	-	-	-	-	-	0		57	0	4	0	1	19.5579	0	0.203714	0	0.298614	94.37	0	61.66
	D915_06119	WD domain, G-beta repeat protein	F_hepatica-1.0_Cont1229	N	687	228		gi|56758542|gb|AAW27411.1| SJCHGC06428 protein [Schistosoma japonicum]	gi|56758542|gb|AAW27411.1| SJCHGC06428 protein [Schistosoma japonicum]	---	csin109253	T265_05203		IPR001680: WD40 repeat; IPR011046: WD40 repeat-like-containing domain; IPR015943: WD40/YVTN repeat-like-containing domain; IPR017986: WD40-repeat-containing domain; IPR019781: WD40 repeat, subgroup; IPR019782: WD40 repeat 2;	GO:0005515: protein binding;	---	---	-	-	-	-	-	-	-	-	-	-	-	-	-	-	-	-	-	0		565	430	535	25	106	180.319	27.386	25.3431	13.6121	29.4415	79.33	92.29	100
	D915_08712	hypothetical protein	F_hepatica-1.0_Cont2042	N	657	218		gi|358340973|dbj|GAA43107.2| hypothetical protein CLF_101998 [Clonorchis sinensis]	gi|358340973|dbj|GAA43107.2| hypothetical protein CLF_101998 [Clonorchis sinensis]	BN1106_s1670B000173.mRNA-1	csin101998	T265_03611		---	---	---	---	-	-	-	-	-	-	-	-	-	-	-	-	-	-	-	-	Y	1		15561	6178	18019	1272	2897	5193.04	411.433	892.539	724.21	841.383	75.04	100	100
	D915_13510	hypothetical protein	F_hepatica-1.0_Cont4974	N	654	217		gi|350644164|emb|CCD61071.1| multiple inositol polyphosphate phosphatase-related [Schistosoma mansoni]	gi|350644164|emb|CCD61071.1| multiple inositol polyphosphate phosphatase-related [Schistosoma mansoni]	BN1106_s6987B000083.mRNA-1	csin105055	T265_01827		---	---	---	---	K01078	acid phosphatase	3.1.3.2	-	-	-	-	-	-	-	-	-	-	-	-	-	-	0		225	140	146	4	29	75.4317	9.36628	7.26502	2.28784	8.46118	83.03	89.6	89.76
	D915_10964	hypothetical protein	F_hepatica-1.0_Cont3033	Y	585	194		gi|684408533|ref|XP_009175454.1| hypothetical protein T265_10730 [Opisthorchis viverrini]	gi|684408533|ref|XP_009175454.1| hypothetical protein T265_10730 [Opisthorchis viverrini]	BN1106_s2963B000136.mRNA-1	csin100097	T265_10730		IPR004328: BRO1 domain;	---	---	---	-	-	-	-	-	-	-	-	-	-	-	-	-	-	-	-	-	0		206	78	192	13	33	77.2077	5.83385	10.6809	8.31247	10.7639	84.27	96.24	100
	D915_09221	autophagocytosis associated protein	F_hepatica-1.0_Cont2257	Y	672	223		gi|684383059|ref|XP_009167428.1| hypothetical protein T265_04419 [Opisthorchis viverrini]	gi|684383059|ref|XP_009167428.1| hypothetical protein T265_04419 [Opisthorchis viverrini]	BN1106_s1076B000671.mRNA-1	csin109271	T265_04419		IPR007134: Autophagy-related protein 3, N-terminal;	---	---	---	K08343	ubiquitin-like-conjugating enzyme ATG3	-	-	-	-	-	-	-	-	-	-	-	-	-	-	-	0		636	380	795	17	66	207.509	24.7418	38.4999	9.46286	18.7407	82.29	100	94.05
	D915_07817	bZIP transcription factor	F_hepatica-1.0_Cont1737	N	1767	588		gi|684377036|ref|XP_009165585.1| hypothetical protein T265_13129, partial [Opisthorchis viverrini]	gi|684377036|ref|XP_009165585.1| hypothetical protein T265_13129, partial [Opisthorchis viverrini]	BN1106_s2647B000172.mRNA-1	csin111579	T265_13129		IPR002112: Transcription factor Jun; IPR004827: Basic-leucine zipper (bZIP) transcription factor; IPR011616: bZIP transcription factor, bZIP-1;	GO:0003700: sequence-specific DNA binding transcription factor activity; GO:0043565: sequence-specific DNA binding; GO:0046983: protein dimerization activity;	GO:0006355: regulation of transcription, DNA-dependent;	GO:0005634: nucleus;	-	-	-	-	-	-	-	-	-	-	-	-	-	-	-	-	Y	1		240	158	288	13	39	29.7799	3.91235	5.30418	2.75201	4.21152	98.81	99.49	99.66
	D915_07984	hypothetical protein	F_hepatica-1.0_Cont1790	N	360	119		gi|684398089|ref|XP_009172060.1| hypothetical protein T265_08097 [Opisthorchis viverrini]	gi|684398089|ref|XP_009172060.1| hypothetical protein T265_08097 [Opisthorchis viverrini]	---	csin111893	T265_08097		---	---	---	---	-	-	-	-	-	-	-	-	-	-	-	-	-	-	-	-	-	0		4071	2678	2080	451	861	2479.41	325.48	188.028	468.616	456.364	100	100	100
	D915_06505	hypothetical protein	F_hepatica-1.0_Cont1330	Y	1500	499		gi|358333306|dbj|GAA27660.2| organic cation transporter protein [Clonorchis sinensis]	gi|358333306|dbj|GAA27660.2| organic cation transporter protein [Clonorchis sinensis]	BN1106_s3429B000109.mRNA-1	csin106878	T265_11602		IPR005828: General substrate transporter; IPR016196: Major facilitator superfamily domain, general substrate transporter;	GO:0022857: transmembrane transporter activity;	GO:0055085: transmembrane transport;	GO:0016021: integral to membrane;	-	-	-	-	-	-	-	-	-	-	-	-	-	-	-	-	Y	7		51	0	3	0	0	7.45467	0	0.0650867	0	0	92.13	0	16.8
	D915_05813	hypothetical protein	F_hepatica-1.0_Cont1148	N	906	301		gi|358340390|dbj|GAA48293.1| ATP-binding cassette sub-family G member 2 [Clonorchis sinensis]	gi|358340390|dbj|GAA48293.1| ATP-binding cassette sub-family G member 2 [Clonorchis sinensis]	BN1106_s1303B000675.mRNA-1	csin101427	T265_09965		IPR013525: ABC-2 type transporter;	---	---	GO:0016020: membrane;	-	-	-	-	-	-	-	-	-	-	-	-	-	-	-	-	Y	2		126	69	113	9	19	30.4924	3.33225	4.05894	3.71584	4.00162	99.56	97.68	99.56
	D915_10484	hypothetical protein	F_hepatica-1.0_Cont2787	N	1794	597		gi|358337783|dbj|GAA28853.2| centrosomal protein of 164 kDa [Clonorchis sinensis]	gi|358337783|dbj|GAA28853.2| centrosomal protein of 164 kDa [Clonorchis sinensis]	BN1106_s632B000557.mRNA-1	csin109984	T265_09142		---	---	---	---	-	-	-	-	-	-	-	-	-	-	-	-	-	-	-	-	-	0		1386	498	1327	153	172	169.391	12.1457	24.0719	31.9016	18.2943	97.55	97.77	97.21
	D915_13286	hypothetical protein	F_hepatica-1.0_Cont4722	Y	531	176		no hit	no hit	BN1106_s3626B000072.mRNA-2	---	---		---	---	---	---	-	-	-	-	-	-	-	-	-	-	-	-	-	-	-	-	-	0		1189	1257	1310	146	250	490.949	103.576	80.2858	102.849	89.8372	93.03	88.7	88.7
	D915_07195	elongation factor Tu protein	F_hepatica-1.0_Cont1531	N	1281	426		gi|358254232|dbj|GAA54244.1| GTP-binding protein 1, partial [Clonorchis sinensis] gi|684409310|ref|XP_009175706.1| hypothetical protein T265_10927 [Opisthorchis viverrini]	gi|358254232|dbj|GAA54244.1| GTP-binding protein 1, partial [Clonorchis sinensis] gi|684409310|ref|XP_009175706.1| hypothetical protein T265_10927 [Opisthorchis viverrini]	BN1106_s1189B000336.mRNA-1	csin112989	T265_10927		IPR004160: Translation elongation factor EFTu/EF1A, C-terminal; IPR009000: Translation elongation/initiation factor/Ribosomal, beta-barrel; IPR009001: Translation elongation factor EF1A/initiation factor IF2gamma, C-terminal;	GO:0005525: GTP binding;	---	---	-	-	-	-	-	-	-	-	-	-	-	-	-	-	-	-	Y	1		1363	1284	2221	117	251	233.29	43.8564	56.4237	34.1649	37.3882	100	100	98.2
	D915_07323	kinase associated domain 1	F_hepatica-1.0_Cont1569	N	495	164		gi|29841083|gb|AAP06096.1| similar to GenBank Accession Number AL512724 hypothetical protein in Homo sapiens with ubiquitin-associated domain, putative Eukaryotic protein kinase; hypothetical protein in Homo sapiens with ubiquitin-associated domain, putative Eukaryotic protein kinase [Schistosoma japonicum]	gi|29841083|gb|AAP06096.1| similar to GenBank Accession Number AL512724 hypothetical protein in Homo sapiens with ubiquitin-associated domain, putative Eukaryotic protein kinase; hypothetical protein in Homo sapiens with ubiquitin-associated domain, putative Eukaryotic protein kinase [Schistosoma japonicum]	BN1106_s339B000427.mRNA-1	csin105168	T265_02129		IPR001772: Kinase-associated KA1;	GO:0004674: protein serine/threonine kinase activity; GO:0005524: ATP binding;	GO:0006468: protein phosphorylation;	---	-	-	-	-	-	-	-	-	-	-	-	-	-	-	-	-	-	0		1604	1904	2231	149	245	710.474	168.298	146.675	112.596	94.4434	90.91	100	100
	D915_09693	eclosion hormone	F_hepatica-1.0_Cont2431	N	603	200		gi|353229859|emb|CCD76030.1| putative DNA replication licensing factor MCM2 [Schistosoma mansoni]	gi|353229859|emb|CCD76030.1| putative DNA replication licensing factor MCM2 [Schistosoma mansoni]	BN1106_s7117B000012.mRNA-1	csin104143	T265_13381		IPR008045: Mini-chromosome maintenance complex protein 2; IPR016027: Nucleic acid-binding, OB-fold-like;	GO:0003677: DNA binding; GO:0005524: ATP binding;	GO:0006270: DNA-dependent DNA replication initiation;	GO:0005634: nucleus;	-	-	-	-	-	-	-	-	-	-	-	-	-	-	-	-	-	0		116	54	122	7	11	42.1784	3.91826	6.58422	4.34234	3.48085	100	94.36	94.36
	D915_05291	hypothetical protein	F_hepatica-1.0_Cont1009	N	450	149		gi|684377222|ref|XP_009165648.1| hypothetical protein T265_03005 [Opisthorchis viverrini]	gi|684377222|ref|XP_009165648.1| hypothetical protein T265_03005 [Opisthorchis viverrini]	BN1106_s227B000509.mRNA-1	csin100716	T265_03005		---	---	---	---	-	-	-	-	-	-	-	-	-	-	-	-	-	-	-	-	-	0		920	449	848	127	186	448.254	43.6567	61.3261	105.568	78.8698	100	100	100
	D915_10369	EF hand	F_hepatica-1.0_Cont2739	N	300	99		gi|56757862|gb|AAW27071.1| unknown [Schistosoma japonicum]	gi|56757862|gb|AAW27071.1| unknown [Schistosoma japonicum]	BN1106_s2684B000094.mRNA-1	csin110912	T265_05949		IPR011992: EF-hand-like domain; IPR018247: EF-Hand 1, calcium-binding site; IPR018249: EF-HAND 2;	GO:0005509: calcium ion binding;	---	---	-	-	-	-	-	-	-	-	-	-	-	-	-	-	-	-	-	0		1945	1814	2975	99	328	1421.5	264.565	322.721	123.44	208.623	100	100	100
	D915_00302	hypothetical protein	F_hepatica-1.0_Cont34	N	276	91		gi|358331604|dbj|GAA50386.1| protein phosphatase 2 (formerly 2A) regulatory subunit A [Clonorchis sinensis]	gi|358331604|dbj|GAA50386.1| protein phosphatase 2 (formerly 2A) regulatory subunit A [Clonorchis sinensis]	BN1106_s742B000261.mRNA-1	csin104455	T265_09555		---	---	---	---	-	-	-	-	-	-	-	-	-	-	-	-	-	-	-	-	-	0		173	143	95	5	24	137.431	22.6696	11.2015	6.77647	16.5925	92.75	100	100
	D915_09522	hypothetical protein	F_hepatica-1.0_Cont2369	N	591	196		gi|360043643|emb|CCD81189.1| hypothetical protein Smp_038410 [Schistosoma mansoni]	gi|360043643|emb|CCD81189.1| hypothetical protein Smp_038410 [Schistosoma mansoni]	---	---	---		IPR019185: Integral membrane protein SYS1-related;	---	---	---	-	-	-	-	-	-	-	-	-	-	-	-	-	-	-	-	Y	4		1492	1747	2203	147	197	553.517	129.337	121.308	93.0406	63.6047	100	100	100
	D915_02019	EF hand	F_hepatica-1.0_Cont308	N	564	187		gi|684397516|ref|XP_009171875.1| hypothetical protein T265_07946 [Opisthorchis viverrini]	gi|684397516|ref|XP_009171875.1| hypothetical protein T265_07946 [Opisthorchis viverrini]	BN1106_s381B000270.mRNA-1	csin102068	T265_07946		IPR002048: Calcium-binding EF-hand; IPR011992: EF-hand-like domain; IPR018247: EF-Hand 1, calcium-binding site; IPR018248: EF-hand; IPR018249: EF-HAND 2;	GO:0005509: calcium ion binding;	---	---	-	-	-	-	-	-	-	-	-	-	-	-	-	-	-	-	-	0		302	179	312	10	59	117.402	13.8864	18.0027	6.63229	19.9611	85.99	100	100
	D915_07543	diacylglycerol acyltransferase	F_hepatica-1.0_Cont1632	N	741	246		gi|684398941|ref|XP_009172342.1| hypothetical protein T265_08312 [Opisthorchis viverrini]	gi|684398941|ref|XP_009172342.1| hypothetical protein T265_08312 [Opisthorchis viverrini]	BN1106_s2171B000206.mRNA-1	csin110318	T265_08312		IPR007130: Diacylglycerol acyltransferase;	GO:0016747: transferase activity, transferring acyl groups other than amino-acyl groups;	---	---	K14456	2-acylglycerol O-acyltransferase 3	2.3.1.20:2.3.1.22	-	-	-	-	-	-	-	-	-	-	-	-	-	Y	2		333	82	259	35	35	98.5315	4.84186	11.3748	17.6682	9.01281	100	100	100
	D915_03303	hypothetical protein	F_hepatica-1.0_Cont547	Y	516	171		gi|358341764|dbj|GAA49359.1| NAD+ kinase [Clonorchis sinensis]	gi|358341764|dbj|GAA49359.1| NAD+ kinase [Clonorchis sinensis]	BN1106_s219B000275.mRNA-1	csin102921	T265_05433		IPR002504: Inorganic polyphosphate/ATP-NAD kinase, predicted; IPR016064: ATP-NAD kinase, PpnK-type; IPR017437: ATP-NAD kinase, PpnK-type, all-beta;	GO:0003951: NAD+ kinase activity;	GO:0008152: metabolic process;	---	K00858	NAD+ kinase	2.7.1.23	-	-	-	-	-	-	-	-	-	-	-	-	-	-	0		415	194	231	10	89	176.339	16.4501	14.5688	7.24925	32.9117	75.97	75.97	75.78
	D915_10384	hypothetical protein	F_hepatica-1.0_Cont2748	N	312	103		gi|684392388|ref|XP_009170271.1| hypothetical protein T265_06682 [Opisthorchis viverrini]	gi|684392388|ref|XP_009170271.1| hypothetical protein T265_06682 [Opisthorchis viverrini]	BN1106_s2764B000112.mRNA-1	csin110490	T265_06682		---	---	---	---	-	-	-	-	-	-	-	-	-	-	-	-	-	-	-	-	-	0		210	192	312	14	21	147.575	26.9255	32.5433	16.7848	12.8433	97.44	97.44	100
	D915_00605	hypothetical protein	F_hepatica-1.0_Cont80	N	609	202		no hit	no hit	---	---	---		---	---	---	---	-	-	-	-	-	-	-	-	-	-	-	-	-	-	-	-	-	0		88	65	31	2	2	31.6821	4.66996	1.65656	1.22844	0.626647	98.69	100	98.69
	D915_03302	hypothetical protein	F_hepatica-1.0_Cont547	N	429	142		gi|76154537|gb|AAX26004.2| SJCHGC07432 protein [Schistosoma japonicum]	gi|76154537|gb|AAX26004.2| SJCHGC07432 protein [Schistosoma japonicum]	BN1106_s219B000275.mRNA-1	csin102921	T265_05433		IPR002504: Inorganic polyphosphate/ATP-NAD kinase, predicted; IPR016064: ATP-NAD kinase, PpnK-type; IPR017438: ATP-NAD kinase, PpnK-type, alpha/beta;	GO:0003951: NAD+ kinase activity;	GO:0008152: metabolic process;	---	-	-	-	-	-	-	-	-	-	-	-	-	-	-	-	-	-	0		122	46	143	4	14	62.3522	4.69156	10.8478	3.48775	6.22703	100	100	100
	D915_02145	hypothetical protein	F_hepatica-1.0_Cont329	N	318	105		gi|358336288|dbj|GAA54835.1| ATP-binding cassette sub-family B member 6 mitochondrial [Clonorchis sinensis]	gi|358336288|dbj|GAA54835.1| ATP-binding cassette sub-family B member 6 mitochondrial [Clonorchis sinensis]	BN1106_s508B000674.mRNA-1	csin105782	T265_06068		---	---	---	---	-	-	-	-	-	-	-	-	-	-	-	-	-	-	-	-	Y	2		61	16	24	0	7	42.0583	2.20145	2.4561	0	4.20031	55.03	52.52	82.39
	D915_12432	hypothetical protein	F_hepatica-1.0_Cont3946	N	240	79		gi|358253513|dbj|GAA53326.1| long-chain acyl-CoA synthetase [Clonorchis sinensis]	gi|358253513|dbj|GAA53326.1| long-chain acyl-CoA synthetase [Clonorchis sinensis]	BN1106_s2776B000090.mRNA-1	csin110010	T265_03745		IPR000873: AMP-dependent synthetase/ligase;	GO:0003824: catalytic activity;	GO:0008152: metabolic process;	---	-	-	-	-	-	-	-	-	-	-	-	-	-	-	-	-	-	0		112	59	96	1	14	102.319	10.7562	13.0173	1.55859	11.1308	97.5	100	100
	D915_05677	zinc finger, C4 type	F_hepatica-1.0_Cont1114	Y	2529	842		gi|358342829|dbj|GAA58146.1| nuclear receptor ROR-alpha [Clonorchis sinensis]	gi|358342829|dbj|GAA58146.1| nuclear receptor ROR-alpha [Clonorchis sinensis]	BN1106_s399B000325.mRNA-1	csin113629	T265_12785		IPR001628: Zinc finger, nuclear hormone receptor-type; IPR008946: Nuclear hormone receptor, ligand-binding; IPR013088: Zinc finger, NHR/GATA-type;	GO:0003700: sequence-specific DNA binding transcription factor activity; GO:0003707: steroid hormone receptor activity; GO:0008270: zinc ion binding; GO:0043565: sequence-specific DNA binding;	GO:0006355: regulation of transcription, DNA-dependent; GO:0043401: steroid hormone mediated signaling pathway;	GO:0005634: nucleus;	K08532	RAR-related orphan receptor alpha	-	-	-	-	-	-	-	-	-	-	-	-	-	-	-	0		64	40	50	1	5	5.54856	0.692035	0.643403	0.147909	0.377252	73.94	70.3	77.86
	D915_11686	PH domain protein	F_hepatica-1.0_Cont3453	Y	1632	543		gi|358340206|dbj|GAA48151.1| DCC-interacting protein 13-beta [Clonorchis sinensis]	gi|358340206|dbj|GAA48151.1| DCC-interacting protein 13-beta [Clonorchis sinensis]	BN1106_s325B000621.mRNA-1	csin101240	T265_02940		IPR001849: Pleckstrin homology domain; IPR011993: Pleckstrin homology-type;	GO:0005515: protein binding;	---	---	-	-	-	-	-	-	-	-	-	-	-	-	-	-	-	-	-	0		1946	2181	1977	259	527	261.44	58.4726	39.4229	59.3639	61.6171	96.81	99.88	99.94
	D915_01743	EF hand	F_hepatica-1.0_Cont262	Y	396	131		gi|358341587|dbj|GAA49223.1| sorcin [Clonorchis sinensis]	gi|358341587|dbj|GAA49223.1| sorcin [Clonorchis sinensis]	BN1106_s4747B000095.mRNA-3	csin102704	T265_07350		IPR002048: Calcium-binding EF-hand; IPR011992: EF-hand-like domain; IPR018247: EF-Hand 1, calcium-binding site; IPR018249: EF-HAND 2;	GO:0005509: calcium ion binding;	---	---	K13448	calcium-binding protein CML	-	-	-	-	-	-	-	-	-	-	-	-	-	-	-	0		2035	2111	3173	282	608	1126.73	233.244	260.758	266.377	292.967	100	100	100
	D915_08532	zinc finger, C2H2 type	F_hepatica-1.0_Cont1978	N	1968	655		gi|684383501|ref|XP_009167563.1| hypothetical protein T265_04535 [Opisthorchis viverrini]	gi|684383501|ref|XP_009167563.1| hypothetical protein T265_04535 [Opisthorchis viverrini]	BN1106_s300B000252.mRNA-1	csin100440	T265_04535		IPR007087: Zinc finger, C2H2-type; IPR013087: Zinc finger, C2H2-type/integrase, DNA-binding; IPR015880: Zinc finger, C2H2-like;	GO:0003676: nucleic acid binding; GO:0008270: zinc ion binding;	---	GO:0005622: intracellular;	K09228	KRAB domain-containing zinc finger protein	-	-	-	-	-	-	-	-	-	-	-	-	-	-	-	0		364	0	0	1	0	40.5532	0	0	0.190072	0	100	0	0
	D915_10610	hypothetical protein	F_hepatica-1.0_Cont2844	Y	429	142		gi|817199002|ref|XP_012275169.1| PREDICTED: beta carbonic anhydrase 1 [Orussus abietinus]	gi|817199002|ref|XP_012275169.1| PREDICTED: beta carbonic anhydrase 1 [Orussus abietinus]	BN1106_s2293B000301.mRNA-1	---	T265_02112		IPR001765: Carbonic anhydrase;	GO:0004089: carbonate dehydratase activity; GO:0008270: zinc ion binding;	GO:0015976: carbon utilization;	---	K01673	carbonic anhydrase	4.2.1.1	-	-	-	-	-	-	-	-	-	-	-	-	-	-	0		703	556	894	48	194	359.292	56.7067	67.8176	41.853	86.2889	52.21	54.08	54.08
	D915_11900	hypothetical protein	F_hepatica-1.0_Cont3577	N	204	67		gi|620949560|ref|XP_007660855.1| PREDICTED: inositol-trisphosphate 3-kinase A-like, partial [Ornithorhynchus anatinus]	gi|620949560|ref|XP_007660855.1| PREDICTED: inositol-trisphosphate 3-kinase A-like, partial [Ornithorhynchus anatinus]	BN1106_s6B000375.mRNA-1	csin102655	T265_07802		IPR005522: Inositol polyphosphate kinase;	GO:0008440: inositol trisphosphate 3-kinase activity;	---	---	-	-	-	-	-	-	-	-	-	-	-	-	-	-	-	-	-	0		42	13	18	2	1	45.1407	2.78824	2.87147	3.66727	0.935363	74.02	89.22	100
	D915_05601	zinc finger, C4 type	F_hepatica-1.0_Cont1091	N	1569	522		gi|391225722|gb|AFM38060.1| thyroid hormone receptor beta [Opisthorchis felineus]	gi|391225722|gb|AFM38060.1| thyroid hormone receptor beta [Opisthorchis felineus]	BN1106_s1917B000185.mRNA-1	csin105672	T265_13732		IPR000536: Nuclear hormone receptor, ligand-binding, core; IPR001628: Zinc finger, nuclear hormone receptor-type; IPR001723: Steroid hormone receptor; IPR001728: Thyroid hormone receptor; IPR008946: Nuclear hormone receptor, ligand-binding; IPR013088: Zinc finger, NHR/GATA-type;	GO:0003677: DNA binding; GO:0003700: sequence-specific DNA binding transcription factor activity; GO:0003707: steroid hormone receptor activity; GO:0004879: ligand-dependent nuclear receptor activity; GO:0004887: thyroid hormone receptor activity; GO:0008270: zinc ion binding; GO:0043565: sequence-specific DNA binding;	GO:0006355: regulation of transcription, DNA-dependent; GO:0043401: steroid hormone mediated signaling pathway;	GO:0005634: nucleus;	K05547	thyroid hormone receptor alpha	-	-	-	-	-	-	-	-	-	-	-	-	-	-	-	0		29	1	2	0	0	4.05251	0.0278865	0.0414829	0	0	72.66	8.73	14.47
	D915_06144	hypothetical protein	F_hepatica-1.0_Cont1237	N	357	118		gi|56753503|gb|AAW24955.1| SJCHGC08537 protein [Schistosoma japonicum]	gi|56753503|gb|AAW24955.1| SJCHGC08537 protein [Schistosoma japonicum]	BN1106_s2729B000153.mRNA-1	csin101874	T265_01220		IPR000195: Rab-GAP/TBC domain;	GO:0005097: Rab GTPase activator activity;	GO:0032313: regulation of Rab GTPase activity;	GO:0005622: intracellular;	-	-	-	-	-	-	-	-	-	-	-	-	-	-	-	-	-	0		173	165	273	12	20	106.25	20.2224	24.8861	12.5735	10.6899	100	100	100
	D915_02602	hypothetical protein	F_hepatica-1.0_Cont412	N	1497	498		gi|358332225|dbj|GAA50911.1| microtubule-actin cross-linking factor 1 [Clonorchis sinensis]	gi|358332225|dbj|GAA50911.1| microtubule-actin cross-linking factor 1 [Clonorchis sinensis]	BN1106_s2864B000143.mRNA-1	csin105215	T265_08631		---	---	---	---	-	-	-	-	-	-	-	-	-	-	-	-	-	-	-	-	-	0		58	14	25	0	7	8.49484	0.409188	0.543476	0	0.89225	77.15	44.69	69.14
	D915_10504	SH2 domain protein	F_hepatica-1.0_Cont2798	N	1083	361		gi|358342687|dbj|GAA50136.1| SH2 domain-containing adapter protein B [Clonorchis sinensis]	gi|358342687|dbj|GAA50136.1| SH2 domain-containing adapter protein B [Clonorchis sinensis]	BN1106_s1401B000396.mRNA-1	csin104108	T265_03389		IPR000980: SH2 motif;	GO:0005515: protein binding;	---	---	-	-	-	-	-	-	-	-	-	-	-	-	-	-	-	-	-	0		351	265	583	14	49	71.0604	10.7062	17.5187	4.83551	8.63333	92.98	100	100
	D915_09799	hypothetical protein	F_hepatica-1.0_Cont2475	N	954	318		gi|29841229|gb|AAP06243.1| similar to GenBank Accession Number AF030960 26S proteasome regulatory subunit S5A [Schistosoma japonicum]	gi|29841229|gb|AAP06243.1| similar to GenBank Accession Number AF030960 26S proteasome regulatory subunit S5A [Schistosoma japonicum]	BN1106_s3350B000060.mRNA-1	csin102685	T265_00660		IPR002035: von Willebrand factor, type A; IPR003903: Ubiquitin interacting motif; IPR007198: Ssl1-like;	GO:0005515: protein binding; GO:0008270: zinc ion binding;	GO:0006281: DNA repair; GO:0006355: regulation of transcription, DNA-dependent;	---	K03029	26S proteasome regulatory subunit N10	-	-	-	-	-	-	-	-	-	-	-	-	-	-	-	0		2486	2236	3015	426	658	571.35	102.551	102.849	167.034	131.61	99.58	100	100
	D915_06135	hypothetical protein	F_hepatica-1.0_Cont1235	N	765	254		gi|358341904|dbj|GAA49482.1| hypothetical protein CLF_103121 [Clonorchis sinensis]	gi|358341904|dbj|GAA49482.1| hypothetical protein CLF_103121 [Clonorchis sinensis]	BN1106_s2555B000177.mRNA-1	csin103121	T265_08223		---	---	---	---	-	-	-	-	-	-	-	-	-	-	-	-	-	-	-	-	-	0		60	12	6	4	1	17.1965	0.686336	0.255242	1.95588	0.24943	100	85.49	60.78
	D915_01669	ankyrin repeat protein	F_hepatica-1.0_Cont251	N	252	83		gi|358333710|dbj|GAA52185.1| acyl-CoA-binding domain-containing protein 2 [Clonorchis sinensis]	gi|358333710|dbj|GAA52185.1| acyl-CoA-binding domain-containing protein 2 [Clonorchis sinensis]	BN1106_s758B000553.mRNA-1	csin107483	T265_08024		IPR002110: Ankyrin repeat; IPR020683: Ankyrin repeat-containing domain;	GO:0005515: protein binding;	---	---	-	-	-	-	-	-	-	-	-	-	-	-	-	-	-	-	-	0		984	1019	1049	118	92	856.138	176.926	135.468	175.156	69.6623	100	100	100
	D915_04911	Annexin	F_hepatica-1.0_Cont908	N	465	154		gi|209402512|gb|ACI45973.1| annexin A11 isoform [Clonorchis sinensis]	gi|209402512|gb|ACI45973.1| annexin A11 isoform [Clonorchis sinensis]	BN1106_s945B000218.mRNA-1	csin101327	T265_12643		IPR001464: Annexin; IPR018502: Annexin repeat;	GO:0005509: calcium ion binding; GO:0005544: calcium-dependent phospholipid binding;	---	---	-	-	-	-	-	-	-	-	-	-	-	-	-	-	-	-	-	0		19674	28955	35532	2160	3867	9276.6	2724.5	2486.73	1737.58	1586.83	79.14	100	100
	D915_08784	hypothetical protein	F_hepatica-1.0_Cont2075	N	612	203		gi|358253056|dbj|GAA51743.1| palmitoyltransferase ZDHHC3 [Clonorchis sinensis]	gi|358253056|dbj|GAA51743.1| palmitoyltransferase ZDHHC3 [Clonorchis sinensis]	---	csin106726	T265_02470		---	---	---	---	-	-	-	-	-	-	-	-	-	-	-	-	-	-	-	-	Y	2		52	26	46	1	2	18.6295	1.85883	2.44607	0.611211	0.623576	100	90.69	100
	D915_15904	thiolase protein	F_hepatica-1.0_Cont16298	N	510	169		gi|684403825|ref|XP_009173926.1| hypothetical protein T265_14884, partial [Opisthorchis viverrini]	gi|684403825|ref|XP_009173926.1| hypothetical protein T265_14884, partial [Opisthorchis viverrini]	BN1106_s4380B000067.mRNA-1	csin108133	T265_14884		IPR002155: Thiolase; IPR016038: Thiolase-like, subgroup; IPR016039: Thiolase-like; IPR020615: Thiolase, acyl-enzyme intermediate active site; IPR020616: Thiolase, N-terminal;	GO:0003824: catalytic activity; GO:0016747: transferase activity, transferring acyl groups other than amino-acyl groups;	GO:0008152: metabolic process;	---	-	-	-	-	-	-	-	-	-	-	-	-	-	-	-	-	-	0		97	58	92	7	20	41.7014	4.97593	5.87056	5.13418	7.48291	88.24	100	98.43
	D915_01812	hypothetical protein	F_hepatica-1.0_Cont274	N	279	92		no hit	no hit	---	---	---		---	---	---	---	-	-	-	-	-	-	-	-	-	-	-	-	-	-	-	-	-	0		49	11	39	0	1	38.5071	1.72506	4.54907	0	0.683922	40.86	25.81	26.16
	D915_12843	hypothetical protein	F_hepatica-1.0_Cont4278	N	579	192		gi|358336293|dbj|GAA54840.1| glycoprotein-N-acetylgalactosamine 3-beta-galactosyltransferase 1 [Clonorchis sinensis]	gi|358336293|dbj|GAA54840.1| glycoprotein-N-acetylgalactosamine 3-beta-galactosyltransferase 1 [Clonorchis sinensis]	BN1106_s634B000588.mRNA-1	csin105787	T265_02671		IPR003378: Fringe-like;	GO:0016757: transferase activity, transferring glycosyl groups;	---	GO:0016020: membrane;	-	-	-	-	-	-	-	-	-	-	-	-	-	-	-	-	-	0		280	128	243	39	68	106.03	9.67271	13.6581	25.1958	22.4099	78.93	78.41	78.58
	D915_13321	hypothetical protein	F_hepatica-1.0_Cont4756	N	357	118		gi|684368527|ref|XP_009162854.1| hypothetical protein T265_00741 [Opisthorchis viverrini]	gi|684368527|ref|XP_009162854.1| hypothetical protein T265_00741 [Opisthorchis viverrini]	BN1106_s2766B000077.mRNA-1	csin101796	T265_00741		IPR008025: PKC-activated phosphatase-1 inhibitor;	---	GO:0042325: regulation of phosphorylation;	GO:0005737: cytoplasm;	-	-	-	-	-	-	-	-	-	-	-	-	-	-	-	-	-	0		1168	704	2085	122	244	717.338	86.2822	190.064	127.83	130.416	94.4	94.12	100
	D915_16217	hypothetical protein	F_hepatica-1.0_Cont715	Y	831	276		gi|358340579|dbj|GAA48439.1| DNA damage-regulated autophagy modulator protein 2 [Clonorchis sinensis]	gi|358340579|dbj|GAA48439.1| DNA damage-regulated autophagy modulator protein 2 [Clonorchis sinensis]	BN1106_s3889B000056.mRNA-1	csin101612	T265_03530		IPR019402: Frag1/DRAM/Sfk1;	---	---	---	-	-	-	-	-	-	-	-	-	-	-	-	-	-	-	-	Y	7		549	506	653	89	92	144.851	26.642	25.5726	40.0619	21.125	96.87	100	100
	D915_08691	hypothetical protein	F_hepatica-1.0_Cont2034	Y	205	67		no hit	no hit	BN1106_s3157B000196.mRNA-3	---	---		---	---	---	---	-	-	-	-	-	-	-	-	-	-	-	-	-	-	-	-	-	0		60	34	64	2	5	64.1722	7.25675	10.1599	3.64938	4.654	54.15	100	100
	D915_09246	GMC oxidoreductase	F_hepatica-1.0_Cont2262	Y	2232	743		gi|360043745|emb|CCD81291.1| putative glucose-methanol-choline (gmc) oxidoreductase [Schistosoma mansoni]	gi|360043745|emb|CCD81291.1| putative glucose-methanol-choline (gmc) oxidoreductase [Schistosoma mansoni]	BN1106_s3220B000117.mRNA-1	csin105591	T265_14924		IPR000172: Glucose-methanol-choline oxidoreductase, N-terminal; IPR007867: Glucose-methanol-choline oxidoreductase, C-terminal;	GO:0016614: oxidoreductase activity, acting on CH-OH group of donors; GO:0050660: flavin adenine dinucleotide binding;	---	---	-	-	-	-	-	-	-	-	-	-	-	-	-	-	-	-	Y	2		43	13	15	2	4	4.224	0.254839	0.218705	0.33518	0.341961	43.15	33.06	20.03
	D915_05675	hypothetical protein	F_hepatica-1.0_Cont1114	N	486	161		gi|358342829|dbj|GAA58146.1| nuclear receptor ROR-alpha [Clonorchis sinensis]	gi|358342829|dbj|GAA58146.1| nuclear receptor ROR-alpha [Clonorchis sinensis]	BN1106_s399B000325.mRNA-1	csin113629	T265_04073		IPR000536: Nuclear hormone receptor, ligand-binding, core; IPR008946: Nuclear hormone receptor, ligand-binding;	GO:0003700: sequence-specific DNA binding transcription factor activity; GO:0003707: steroid hormone receptor activity;	GO:0006355: regulation of transcription, DNA-dependent; GO:0043401: steroid hormone mediated signaling pathway;	GO:0005634: nucleus;	-	-	-	-	-	-	-	-	-	-	-	-	-	-	-	-	-	0		127	56	43	15	8	57.295	5.0416	2.87935	11.5451	3.14097	100	100	100
	D915_02670	hypothetical protein	F_hepatica-1.0_Cont424	N	210	69		no hit	no hit	---	---	---		---	---	---	---	-	-	-	-	-	-	-	-	-	-	-	-	-	-	-	-	-	0		31	0	0	0	1	32.3662	0	0	0	0.908639	7.62	0	0
	D915_04966	hypothetical protein	F_hepatica-1.0_Cont920	N	735	244		gi|684395071|ref|XP_009171095.1| hypothetical protein T265_14260, partial [Opisthorchis viverrini]	gi|684395071|ref|XP_009171095.1| hypothetical protein T265_14260, partial [Opisthorchis viverrini]	BN1106_s582B000105.mRNA-1	csin103691	T265_14260		IPR001140: ABC transporter, transmembrane domain; IPR011527: ABC transporter, transmembrane domain, type 1; IPR017940: ABC transporter, integral membrane type 1;	GO:0005524: ATP binding; GO:0042626: ATPase activity, coupled to transmembrane movement of substances;	GO:0006810: transport; GO:0055085: transmembrane transport;	GO:0016021: integral to membrane;	-	-	-	-	-	-	-	-	-	-	-	-	-	-	-	-	Y	6		38	1	3	0	3	11.3356	0.0595291	0.13283	0	0.778833	87.76	13.61	38.78
	D915_06873	hypothetical protein	F_hepatica-1.0_Cont1445	Y	1065	354		gi|684375790|ref|XP_009165182.1| hypothetical protein T265_02620 [Opisthorchis viverrini]	gi|684375790|ref|XP_009165182.1| hypothetical protein T265_02620 [Opisthorchis viverrini]	BN1106_s808B000203.mRNA-1	---	T265_02620		---	---	---	---	-	-	-	-	-	-	-	-	-	-	-	-	-	-	-	-	-	0		985	1096	1829	90	274	202.785	45.0275	55.889	31.6108	49.0921	97	97	97
	D915_01097	hypothetical protein	F_hepatica-1.0_Cont161	N	297	98		gi|684385669|ref|XP_009168234.1| hypothetical protein T265_05059 [Opisthorchis viverrini]	gi|684385669|ref|XP_009168234.1| hypothetical protein T265_05059 [Opisthorchis viverrini]	BN1106_s1805B000082.mRNA-1	---	T265_05059		---	---	---	---	-	-	-	-	-	-	-	-	-	-	-	-	-	-	-	-	-	0		9715	10378	17123	1715	2670	7171.92	1528.88	1876.23	2159.98	1715.4	66.67	100	100
	D915_00061	hypothetical protein	F_hepatica-1.0_Cont6	N	1653	550		gi|684404030|ref|XP_009173993.1| hypothetical protein T265_09608 [Opisthorchis viverrini]	gi|684404030|ref|XP_009173993.1| hypothetical protein T265_09608 [Opisthorchis viverrini]	BN1106_s379B000266.mRNA-1	csin105820	T265_09608		---	---	---	---	-	-	-	-	-	-	-	-	-	-	-	-	-	-	-	-	-	0		1859	1019	3229	53	246	246.579	26.9723	63.5707	11.9935	28.397	81.85	98.19	98.12
	D915_03090	hypothetical protein	F_hepatica-1.0_Cont508	N	1206	401		gi|358254741|dbj|GAA56268.1| hypothetical protein CLF_110451 [Clonorchis sinensis]	gi|358254741|dbj|GAA56268.1| hypothetical protein CLF_110451 [Clonorchis sinensis]	BN1106_s1246B000440.mRNA-1	csin110451	T265_14060		---	---	---	---	-	-	-	-	-	-	-	-	-	-	-	-	-	-	-	-	-	0		4739	3126	9140	210	759	861.566	113.412	246.638	65.1351	120.089	98.67	100	100
	D915_06448	hypothetical protein	F_hepatica-1.0_Cont1309	N	756	251		gi|353229604|emb|CCD75775.1| putative phd finger protein [Schistosoma mansoni]	gi|353229604|emb|CCD75775.1| putative phd finger protein [Schistosoma mansoni]	BN1106_s7091B000026.mRNA-1	csin104943	T265_13136		---	---	---	---	-	-	-	-	-	-	-	-	-	-	-	-	-	-	-	-	-	0		142	139	242	11	25	41.1828	8.0447	10.4173	5.44269	6.30999	89.42	98.68	100
	D915_03021	a20-like zinc finger	F_hepatica-1.0_Cont495	Y	588	195		gi|358254091|dbj|GAA54123.1| zinc finger A20 and AN1 domain-containing stress-associated protein 8 [Clonorchis sinensis]	gi|358254091|dbj|GAA54123.1| zinc finger A20 and AN1 domain-containing stress-associated protein 8 [Clonorchis sinensis]	BN1106_s2417B000206.mRNA-1	csin112275	T265_14704		IPR002653: Zinc finger, A20-type;	GO:0003677: DNA binding; GO:0008270: zinc ion binding;	---	---	-	-	-	-	-	-	-	-	-	-	-	-	-	-	-	-	Y	1		1088	1036	2239	140	278	405.696	77.0902	123.919	89.0622	90.2148	100	100	100
	D915_12526	hypothetical protein	F_hepatica-1.0_Cont4021	Y	900	299		gi|684380743|ref|XP_009166723.1| hypothetical protein T265_13348 [Opisthorchis viverrini]	gi|684380743|ref|XP_009166723.1| hypothetical protein T265_13348 [Opisthorchis viverrini]	BN1106_s3804B000157.mRNA-1	csin104636	T265_13348		IPR000433: Zinc finger, ZZ-type;	GO:0008270: zinc ion binding;	---	---	-	-	-	-	-	-	-	-	-	-	-	-	-	-	-	-	-	0		2791	3778	3702	170	682	679.934	183.669	133.862	70.656	144.595	96.78	96.78	100
	D915_14082	Ras family protein	F_hepatica-1.0_Cont5876	N	222	73		gi|684393982|ref|XP_009170763.1| hypothetical protein T265_07070 [Opisthorchis viverrini]	gi|684393982|ref|XP_009170763.1| hypothetical protein T265_07070 [Opisthorchis viverrini]	BN1106_s18286B000012.mRNA-1	csin111003	T265_07070		IPR001806: Ras GTPase; IPR013753: Ras; IPR020851: Small GTPase;	GO:0005525: GTP binding;	GO:0007264: small GTPase mediated signal transduction;	---	-	-	-	-	-	-	-	-	-	-	-	-	-	-	-	-	-	0		509	274	814	11	67	502.706	54.0026	119.326	18.5346	57.588	92.34	100	100
	D915_14982	hypothetical protein	F_hepatica-1.0_Cont8265	Y	972	323		gi|684405924|ref|XP_009174614.1| hypothetical protein T265_10082 [Opisthorchis viverrini]	gi|684405924|ref|XP_009174614.1| hypothetical protein T265_10082 [Opisthorchis viverrini]	BN1106_s5099B000091.mRNA-1	csin108964	T265_10082		IPR011993: Pleckstrin homology-type;	GO:0005515: protein binding;	---	---	-	-	-	-	-	-	-	-	-	-	-	-	-	-	-	-	-	0		188	155	312	10	40	42.4073	6.97722	10.446	3.84837	7.85243	88.07	98.15	89.81
	D915_00527	hypothetical protein	F_hepatica-1.0_Cont64	Y	252	83		gi|685964590|gb|KGB39491.1| Furin-like protease 1, isoforms 1/1-X/2, partial [Schistosoma haematobium]	gi|685964590|gb|KGB39491.1| Furin-like protease 1, isoforms 1/1-X/2, partial [Schistosoma haematobium]	BN1106_s77B000114.mRNA-1	csin110890	T265_09434		IPR000209: Peptidase S8/S53, subtilisin/kexin/sedolisin; IPR015500: Peptidase S8, subtilisin-related; IPR023827: Peptidase S8, subtilisin, Asp-active site;	GO:0004252: serine-type endopeptidase activity;	GO:0006508: proteolysis;	---	-	-	-	S08B	S	2.9e-14	-	-	-	Y	-	Y	-	-	-	-	-	0		50	22	9	2	5	43.503	3.81979	1.16226	2.96874	3.78599	97.62	82.14	100
	D915_01538	hypothetical protein	F_hepatica-1.0_Cont233	Y	1134	377		no hit	no hit	BN1106_s30B000357.mRNA-1	---	---		---	---	---	---	-	-	-	-	-	-	-	-	-	-	-	-	-	-	-	-	-	0		575	701	1226	46	114	111.174	27.0472	35.1835	15.1736	19.1824	100	100	100
	D915_12790	hypothetical protein	F_hepatica-1.0_Cont4239	N	465	154		no hit	no hit	BN1106_s2085B000247.mRNA-1	---	---		---	---	---	---	-	-	-	-	-	-	-	-	-	-	-	-	-	-	-	-	-	0		127	98	95	6	33	59.8825	9.22125	6.64864	4.8266	13.5416	100	100	100
	D915_05898	hypothetical protein	F_hepatica-1.0_Cont1170	Y	1152	383		gi|358333432|dbj|GAA51945.1| ubiquitin-protein ligase E3 B [Clonorchis sinensis]	gi|358333432|dbj|GAA51945.1| ubiquitin-protein ligase E3 B [Clonorchis sinensis]	BN1106_s2501B000128.mRNA-1	csin107116	T265_00010		---	---	---	---	-	-	-	-	-	-	-	-	-	-	-	-	-	-	-	-	-	0		96	86	150	8	11	18.2712	3.26635	4.23741	2.59765	1.82201	97.83	97.92	98.96
	D915_14707	hypothetical protein	F_hepatica-1.0_Cont7373	N	660	219		gi|350644789|emb|CCD60496.1| DNA replication licensing factor MCM6, putative [Schistosoma mansoni]	gi|350644789|emb|CCD60496.1| DNA replication licensing factor MCM6, putative [Schistosoma mansoni]	BN1106_s3242B000085.mRNA-1	csin108464	T265_08785		IPR008049: Mini-chromosome maintenance complex protein 6; IPR012340: Nucleic acid-binding, OB-fold; IPR016027: Nucleic acid-binding, OB-fold-like;	GO:0003677: DNA binding; GO:0005524: ATP binding;	GO:0006270: DNA-dependent DNA replication initiation;	GO:0005634: nucleus;	-	-	-	-	-	-	-	-	-	-	-	-	-	-	-	-	-	0		88	64	122	2	11	29.234	4.2428	6.01558	1.13352	3.18024	100	97.58	99.39
	D915_10068	hypothetical protein	F_hepatica-1.0_Cont2598	N	522	173		gi|358334079|dbj|GAA31676.2| F-box protein 9 [Clonorchis sinensis]	gi|358334079|dbj|GAA31676.2| F-box protein 9 [Clonorchis sinensis]	BN1106_s3919B000091.mRNA-1	csin108257	T265_06381		---	---	---	---	K10295	F-box protein 9	-	-	-	-	-	-	-	-	-	-	-	-	-	-	Y	2		867	994	1577	112	296	364.165	83.3168	98.3158	80.2584	108.201	82.18	87.93	84.67
	D915_07544	diacylglycerol acyltransferase	F_hepatica-1.0_Cont1632	N	534	177		gi|685961679|gb|KGB37238.1| 2-acylglycerol O-acyltransferase 2, partial [Schistosoma haematobium]	gi|685961679|gb|KGB37238.1| 2-acylglycerol O-acyltransferase 2, partial [Schistosoma haematobium]	BN1106_s2171B000206.mRNA-1	csin110318	T265_08314		IPR007130: Diacylglycerol acyltransferase;	GO:0016747: transferase activity, transferring acyl groups other than amino-acyl groups;	---	---	K14458	2-acylglycerol O-acyltransferase 1	2.3.1.22	-	-	-	-	-	-	-	-	-	-	-	-	-	-	0		271	98	294	39	42	111.27	8.02974	17.9171	27.3191	15.0079	67.98	72.1	67.98
	D915_09733	hypothetical protein	F_hepatica-1.0_Cont2449	N	534	177		gi|358335877|dbj|GAA54473.1| adipocyte plasma membrane-associated protein [Clonorchis sinensis]	gi|358335877|dbj|GAA54473.1| adipocyte plasma membrane-associated protein [Clonorchis sinensis]	BN1106_s122B000262.mRNA-1	csin103335	T265_04062		IPR011042: Six-bladed beta-propeller, TolB-like;	---	---	---	-	-	-	-	-	-	-	-	-	-	-	-	-	-	-	-	-	0		67	25	45	1	13	27.5095	2.0484	2.74242	0.700489	4.64529	99.25	99.25	99.25
	D915_02119	hypothetical protein	F_hepatica-1.0_Cont325	Y	2436	811		gi|685960198|gb|KGB35891.1| hypothetical protein MS3_04167 [Schistosoma haematobium]	gi|685960198|gb|KGB35891.1| hypothetical protein MS3_04167 [Schistosoma haematobium]	BN1106_s847B000389.mRNA-1	csin102897	T265_08324		IPR008946: Nuclear hormone receptor, ligand-binding;	GO:0003700: sequence-specific DNA binding transcription factor activity; GO:0003707: steroid hormone receptor activity;	GO:0006355: regulation of transcription, DNA-dependent; GO:0043401: steroid hormone mediated signaling pathway;	GO:0005634: nucleus;	-	-	-	-	-	-	-	-	-	-	-	-	-	-	-	-	-	0		90	70	92	0	8	8.10055	1.2573	1.22906	0	0.626647	89.24	86.41	91.3
	D915_02751	hypothetical protein	F_hepatica-1.0_Cont442	N	987	328		gi|358253944|dbj|GAA53986.1| M-phase inducer phosphatase 1-A [Clonorchis sinensis]	gi|358253944|dbj|GAA53986.1| M-phase inducer phosphatase 1-A [Clonorchis sinensis]	BN1106_s548B000239.mRNA-1	csin111811	T265_06859		---	---	---	---	-	-	-	-	-	-	-	-	-	-	-	-	-	Y	-	Y	-	0		316	236	266	33	111	70.1971	10.4619	8.77054	12.5066	21.4593	100	100	100
	D915_03896	6-phosphofructo-2-kinase	F_hepatica-1.0_Cont672	N	480	159		gi|358337723|dbj|GAA56065.1| 6-phosphofructo-2-kinase / fructose-2 6-bisphosphatase [Clonorchis sinensis]	gi|358337723|dbj|GAA56065.1| 6-phosphofructo-2-kinase / fructose-2 6-bisphosphatase [Clonorchis sinensis]	BN1106_s1735B000364.mRNA-1	csin109817	---		IPR003094: Fructose-2,6-bisphosphatase; IPR013079: 6-phosphofructo-2-kinase;	GO:0003824: catalytic activity; GO:0003873: 6-phosphofructo-2-kinase activity; GO:0005524: ATP binding;	GO:0006000: fructose metabolic process; GO:0006003: fructose 2,6-bisphosphate metabolic process;	---	K01103	6-phosphofructo-2-kinase / fructose-2,6-bisphosphatase	2.7.1.105:3.1.3.46	-	-	-	-	-	-	-	-	-	-	-	-	-	-	0		113	56	193	4	10	51.6163	5.10462	13.0851	3.11718	3.97529	89.58	98.54	100
	D915_12163	hypothetical protein	F_hepatica-1.0_Cont3740	N	216	71		gi|684385793|ref|XP_009168272.1| hypothetical protein T265_05091 [Opisthorchis viverrini]	gi|684385793|ref|XP_009168272.1| hypothetical protein T265_05091 [Opisthorchis viverrini]	BN1106_s1368B000186.mRNA-1	csin112928	T265_05091		IPR000698: Arrestin; IPR011021: Arrestin-like, N-terminal; IPR014753: Arrestin, N-terminal; IPR014756: Immunoglobulin E-set;	---	GO:0007165: signal transduction;	---	-	-	-	-	-	-	-	-	-	-	-	-	-	-	-	-	-	0		125	64	177	1	13	126.884	12.9641	26.6674	1.73177	11.4842	81.94	81.02	100
	D915_06356	START domain protein	F_hepatica-1.0_Cont1289	N	999	332		gi|349934952|dbj|GAA29399.1| PCTP-like protein [Clonorchis sinensis]	gi|349934952|dbj|GAA29399.1| PCTP-like protein [Clonorchis sinensis]	BN1106_s538B000493.mRNA-1	csin110624	T265_10708		IPR002913: Lipid-binding START; IPR023393: START-like domain;	---	---	---	-	-	-	-	-	-	-	-	-	-	-	-	-	-	-	-	-	0		1193	1107	996	191	405	261.833	48.4841	32.4456	71.5172	77.3571	90.29	100	100
	D915_14194	ubiquitin--protein ligase	F_hepatica-1.0_Cont6063	N	525	174		gi|360043292|emb|CCD78705.1| putative ubiquitin-conjugating enzyme E2 q [Schistosoma mansoni]	gi|360043292|emb|CCD78705.1| putative ubiquitin-conjugating enzyme E2 q [Schistosoma mansoni]	BN1106_s885B000253.mRNA-1	csin112209	T265_10450		IPR000608: Ubiquitin-conjugating enzyme, E2; IPR016135: Ubiquitin-conjugating enzyme/RWD-like;	GO:0016881: acid-amino acid ligase activity;	---	---	K10582	ubiquitin-conjugating enzyme E2 Q	6.3.2.19	-	-	-	-	-	-	-	-	-	-	-	-	-	-	0		970	1122	2040	62	210	405.099	93.5084	126.454	44.1749	76.3257	100	100	100
	D915_01184	hypothetical protein	F_hepatica-1.0_Cont175	N	519	172		gi|358339250|dbj|GAA47348.1| long-chain acyl-CoA synthetase [Clonorchis sinensis]	gi|358339250|dbj|GAA47348.1| long-chain acyl-CoA synthetase [Clonorchis sinensis]	BN1106_s12B000465.mRNA-1	csin100251	T265_02085		IPR000873: AMP-dependent synthetase/ligase;	GO:0003824: catalytic activity;	GO:0008152: metabolic process;	---	-	-	-	-	-	-	-	-	-	-	-	-	-	-	-	-	-	0		589	720	901	21	107	248.827	60.6991	56.4962	15.1354	39.3393	95.76	100	100
	D915_12108	lectin C-type domain protein	F_hepatica-1.0_Cont3711	Y	2067	688		gi|358341622|dbj|GAA49249.1| mannose receptor C type [Clonorchis sinensis]	gi|358341622|dbj|GAA49249.1| mannose receptor C type [Clonorchis sinensis]	BN1106_s466B000190.mRNA-1	csin102758	T265_14147		IPR000001: Kringle; IPR001304: C-type lectin; IPR016186: C-type lectin-like; IPR016187: C-type lectin fold;	GO:0005488: binding;	---	---	-	-	-	I63	I	2.7e-08	-	-	-	-	-	-	Y	-	-	-	Y	1		1601	2209	3698	152	387	169.824	46.7597	58.2222	27.5072	35.7257	97.87	100	100
	D915_15042	universal stress family protein	F_hepatica-1.0_Cont8683	N	495	164		gi|358336990|dbj|GAA55426.1| universal stress protein [Clonorchis sinensis]	gi|358336990|dbj|GAA55426.1| universal stress protein [Clonorchis sinensis]	BN1106_s6259B000024.mRNA-1	csin107894	T265_02182		IPR006016: UspA; IPR014729: Rossmann-like alpha/beta/alpha sandwich fold;	---	GO:0006950: response to stress;	---	-	-	-	-	-	-	-	-	-	-	-	-	-	-	-	-	-	0		25	0	6	0	0	11.0735	0	0.394465	0	0	96.16	0	70.1
	D915_01409	hypothetical protein	F_hepatica-1.0_Cont209	N	960	319		gi|685957405|gb|KGB33518.1| AP2-associated protein kinase 1 [Schistosoma haematobium]	gi|685957405|gb|KGB33518.1| AP2-associated protein kinase 1 [Schistosoma haematobium]	BN1106_s400B000346.mRNA-1	csin111471	T265_03885		IPR000719: Protein kinase, catalytic domain; IPR011009: Protein kinase-like domain; IPR017442: Serine/threonine-protein kinase-like domain;	GO:0004672: protein kinase activity; GO:0005524: ATP binding; GO:0016772: transferase activity, transferring phosphorus-containing groups;	GO:0006468: protein phosphorylation;	---	K08853	AP2-associated kinase	2.7.11.1	-	-	-	-	-	-	-	-	-	-	-	-	-	-	0		352	372	719	20	72	80.3935	16.9546	24.3736	7.79294	14.3111	94.69	94.9	98.75
	D915_12070	hypothetical protein	F_hepatica-1.0_Cont3684	N	510	169		gi|358335571|dbj|GAA29892.2| signal peptide peptidase-like 2B [Clonorchis sinensis]	gi|358335571|dbj|GAA29892.2| signal peptide peptidase-like 2B [Clonorchis sinensis]	BN1106_s2344B000121.mRNA-1	csin112590	T265_15114		IPR007369: Peptidase A22B, signal peptide peptidase;	GO:0004190: aspartic-type endopeptidase activity;	---	GO:0016021: integral to membrane;	K09595	minor histocompatibility antigen H13	-	-	-	-	-	-	-	-	-	-	-	-	-	-	Y	1		2750	4724	5234	422	798	1182.26	405.281	333.984	309.517	298.568	100	100	100
	D915_07445	hypothetical protein	F_hepatica-1.0_Cont1608	N	864	287		no hit	no hit	BN1106_s3805B000164.mRNA-1	---	---		---	---	---	---	-	-	-	-	-	-	-	-	-	-	-	-	-	-	-	-	-	0		73	37	71	9	12	18.525	1.87372	2.67428	3.89647	2.6502	95.95	97.69	96.53
	D915_07518	hypothetical protein	F_hepatica-1.0_Cont1629	N	516	171		gi|684380830|ref|XP_009166749.1| hypothetical protein T265_03893 [Opisthorchis viverrini]	gi|684380830|ref|XP_009166749.1| hypothetical protein T265_03893 [Opisthorchis viverrini]	---	csin100708	T265_03893		---	---	---	---	-	-	-	-	-	-	-	-	-	-	-	-	-	-	-	-	-	0		211	199	262	4	38	89.6565	16.8741	16.5239	2.8997	14.0522	57.95	94.19	100
	D915_06249	nicotinate phosphoribosyltransferase, (NAPRTase) family	F_hepatica-1.0_Cont1263	N	351	116		gi|76155552|gb|AAX26843.2| SJCHGC07835 protein [Schistosoma japonicum]	gi|76155552|gb|AAX26843.2| SJCHGC07835 protein [Schistosoma japonicum]	BN1106_s4516B000108.mRNA-1	csin107953	T265_00471		IPR002638: Quinolinate phosphoribosyl transferase, C-terminal domain; IPR015977: Nicotinate phosphoribosyltransferase-like;	GO:0004514: nicotinate-nucleotide diphosphorylase (carboxylating) activity; GO:0004516: nicotinate phosphoribosyltransferase activity;	GO:0009435: NAD biosynthetic process;	GO:0005737: cytoplasm;	-	-	-	-	-	-	-	-	-	-	-	-	-	-	-	-	-	0		194	174	308	32	46	121.184	21.69	28.5565	34.1025	25.007	94.59	100	100
	D915_06265	hypothetical protein	F_hepatica-1.0_Cont1266	N	936	311		gi|684397244|ref|XP_009171787.1| hypothetical protein T265_07873 [Opisthorchis viverrini]	gi|684397244|ref|XP_009171787.1| hypothetical protein T265_07873 [Opisthorchis viverrini]	BN1106_s755B000308.mRNA-1	csin105772	T265_07873		---	---	---	---	-	-	-	-	-	-	-	-	-	-	-	-	-	-	-	-	Y	7		183	110	304	25	31	42.8671	5.14202	10.5696	9.99095	6.3197	91.67	100	100
	D915_05858	Tubulin\/FtsZ family, GTPase domain protein	F_hepatica-1.0_Cont1157	N	1341	446		gi|558137362|ref|XP_006109687.1| PREDICTED: LOW QUALITY PROTEIN: tubulin, alpha 1c [Myotis lucifugus]	gi|558137362|ref|XP_006109687.1| PREDICTED: LOW QUALITY PROTEIN: tubulin, alpha 1c [Myotis lucifugus]	BN1106_s3838B000030.mRNA-1	csin106476	T265_04524		IPR000217: Tubulin; IPR002452: Alpha tubulin; IPR003008: Tubulin/FtsZ, GTPase domain; IPR008280: Tubulin/FtsZ, C-terminal; IPR017975: Tubulin, conserved site; IPR018316: Tubulin/FtsZ, 2-layer sandwich domain; IPR023123: Tubulin, C-terminal;	GO:0003924: GTPase activity; GO:0005198: structural molecule activity; GO:0005525: GTP binding;	GO:0006184: GTP catabolic process; GO:0007017: microtubule-based process; GO:0007018: microtubule-based movement; GO:0051258: protein polymerization;	GO:0005874: microtubule; GO:0043234: protein complex;	K07374	tubulin alpha	-	-	-	-	-	-	-	-	-	-	-	-	-	-	-	0		82	20	91	6	13	13.4071	0.652556	2.20838	1.67365	1.8498	100	100	100
	D915_12459	WD domain, G-beta repeat protein	F_hepatica-1.0_Cont3968	Y	1092	363		gi|685963950|gb|KGB39025.1| Chromatin assembly factor 1 subunit B [Schistosoma haematobium]	gi|685963950|gb|KGB39025.1| Chromatin assembly factor 1 subunit B [Schistosoma haematobium]	BN1106_s304B000459.mRNA-1	csin109563	T265_14759		IPR001680: WD40 repeat; IPR011046: WD40 repeat-like-containing domain; IPR015943: WD40/YVTN repeat-like-containing domain; IPR017986: WD40-repeat-containing domain; IPR019781: WD40 repeat, subgroup; IPR019782: WD40 repeat 2;	GO:0005515: protein binding;	---	---	-	-	-	-	-	-	-	-	-	-	-	-	-	-	-	-	-	0		51	47	54	4	5	10.2399	1.88318	1.60929	1.37019	0.873691	96.43	99.54	97.89
	D915_15480	proliferating cell nuclear antigen	F_hepatica-1.0_Cont11913	N	783	260		gi|684403966|ref|XP_009173972.1| hypothetical protein T265_09593 [Opisthorchis viverrini]	gi|684403966|ref|XP_009173972.1| hypothetical protein T265_09593 [Opisthorchis viverrini]	BN1106_s7831B000034.mRNA-1	csin109756	T265_09593		IPR000730: Proliferating cell nuclear antigen, PCNA; IPR022648: Proliferating cell nuclear antigen, PCNA, N-terminal; IPR022649: Proliferating cell nuclear antigen, PCNA, C-terminal; IPR022659: Proliferating cell nuclear antigen, PCNA, conserved site;	GO:0003677: DNA binding; GO:0030337: DNA polymerase processivity factor activity;	GO:0006275: regulation of DNA replication;	GO:0043626: PCNA complex;	K04802	proliferating cell nuclear antigen	-	-	-	-	-	-	-	-	-	-	-	-	-	-	-	0		5164	3793	5598	1127	1282	1446.02	211.952	232.666	538.4	312.419	100	100	100
	D915_02983	hypothetical protein	F_hepatica-1.0_Cont486	N	978	325		gi|684367244|ref|XP_009162460.1| hypothetical protein T265_00423 [Opisthorchis viverrini]	gi|684367244|ref|XP_009162460.1| hypothetical protein T265_00423 [Opisthorchis viverrini]	BN1106_s7109B000066.mRNA-1	csin111315	T265_00423		---	---	---	---	-	-	-	-	-	-	-	-	-	-	-	-	-	-	-	-	-	0		490	581	1111	74	102	109.852	25.9929	36.969	28.3032	19.9009	100	99.9	100
	D915_13472	hypothetical protein	F_hepatica-1.0_Cont4921	N	321	106		no hit	no hit	BN1106_s2064B000209.mRNA-1	---	---		---	---	---	---	-	-	-	-	-	-	-	-	-	-	-	-	-	-	-	-	Y	1		31	13	11	2	2	21.1741	1.77197	1.11519	2.3306	1.18887	99.69	86.92	100
	D915_08783	hypothetical protein	F_hepatica-1.0_Cont2075	N	555	184		gi|358253056|dbj|GAA51743.1| palmitoyltransferase ZDHHC3 [Clonorchis sinensis]	gi|358253056|dbj|GAA51743.1| palmitoyltransferase ZDHHC3 [Clonorchis sinensis]	BN1106_s192B000398.mRNA-1	csin106726	T265_02470		---	---	---	---	-	-	-	-	-	-	-	-	-	-	-	-	-	-	-	-	Y	2		425	636	691	22	91	167.898	50.1396	40.5179	14.8277	31.2866	89.91	89.91	89.91
	D915_13147	hypothetical protein	F_hepatica-1.0_Cont4572	N	705	234		gi|358334299|dbj|GAA52726.1| hypothetical protein CLF_108679, partial [Clonorchis sinensis]	gi|358334299|dbj|GAA52726.1| hypothetical protein CLF_108679, partial [Clonorchis sinensis]	BN1106_s532B000741.mRNA-1	csin108679	T265_11342		---	---	---	---	-	-	-	-	-	-	-	-	-	-	-	-	-	-	-	-	-	0		152	80	148	11	51	47.272	4.96498	6.83179	5.83642	13.8036	95.74	96.03	95.74
	D915_14867	K+ channel tetramerisation domain protein	F_hepatica-1.0_Cont7850	N	1635	544		gi|358339948|dbj|GAA38681.2| potassium voltage-gated channel subfamily A member 3 [Clonorchis sinensis]	gi|358339948|dbj|GAA38681.2| potassium voltage-gated channel subfamily A member 3 [Clonorchis sinensis]	BN1106_s4713B000094.mRNA-1	csin100956	T265_00503		IPR000210: BTB/POZ-like; IPR003091: Voltage-dependent potassium channel; IPR003131: Potassium channel, voltage dependent, Kv, tetramerisation; IPR003968: Potassium channel, voltage dependent, Kv; IPR003972: Potassium channel, voltage dependent, Kv1; IPR005821: Ion transport; IPR011333: BTB/POZ fold;	GO:0005216: ion channel activity; GO:0005249: voltage-gated potassium channel activity; GO:0005515: protein binding;	GO:0006811: ion transport; GO:0006813: potassium ion transport; GO:0055085: transmembrane transport;	GO:0008076: voltage-gated potassium channel complex; GO:0016020: membrane;	K04876	potassium voltage-gated channel Shaker-related subfamily A member 3	-	-	-	-	-	-	-	-	-	-	-	-	-	-	Y	5		121	138	183	19	25	16.2262	3.69299	3.64246	4.34689	2.91765	96.94	97.8	99.2
	D915_05844	hypothetical protein	F_hepatica-1.0_Cont1156	Y	1149	382		no hit	no hit	BN1106_s786B000336.mRNA-1	csin103545	T265_10241		---	---	---	---	-	-	-	-	-	-	-	-	-	-	-	-	-	-	-	-	-	0		16	1	0	0	0	3.05316	0.03808	0	0	0	54.22	13.58	0
	D915_09206	zinc finger, C3HC4 type	F_hepatica-1.0_Cont2248	Y	690	229		gi|360043708|emb|CCD81254.1| hypothetical protein Smp_171660 [Schistosoma mansoni]	gi|360043708|emb|CCD81254.1| hypothetical protein Smp_171660 [Schistosoma mansoni]	BN1106_s1373B000221.mRNA-1	csin107307	T265_11271		IPR001841: Zinc finger, RING-type; IPR010652: Protein of unknown function DUF1232; IPR013083: Zinc finger, RING/FYVE/PHD-type; IPR018957: Zinc finger, C3HC4 RING-type;	GO:0005515: protein binding; GO:0008270: zinc ion binding;	---	---	K15707	RING finger protein 170	-	-	-	-	-	-	-	-	-	-	-	-	-	-	Y	3		716	927	887	143	167	227.517	58.7824	41.8347	77.5229	46.1826	100	99.13	100
	D915_12966	hypothetical protein	F_hepatica-1.0_Cont4389	N	480	159		gi|684365644|ref|XP_009161949.1| hypothetical protein T265_00028 [Opisthorchis viverrini]	gi|684365644|ref|XP_009161949.1| hypothetical protein T265_00028 [Opisthorchis viverrini]	BN1106_s285B000840.mRNA-1	csin100451	T265_00028		IPR008734: Phosphorylase kinase alphabeta;	GO:0005516: calmodulin binding;	GO:0005977: glycogen metabolic process;	---	-	-	-	-	-	-	-	-	-	-	-	-	-	-	-	-	-	0		861	1563	1841	84	196	393.288	142.474	124.817	65.4607	77.9158	100	100	100
	D915_10715	mo-dependent nitrogenase	F_hepatica-1.0_Cont2896	N	516	171		gi|358336448|dbj|GAA54952.1| slbp-P1-related protein [Clonorchis sinensis]	gi|358336448|dbj|GAA54952.1| slbp-P1-related protein [Clonorchis sinensis]	---	csin106181	T265_04896		---	---	---	---	-	-	-	-	-	-	-	-	-	-	-	-	-	-	-	-	-	0		43	3	15	0	6	18.2712	0.254383	0.946027	0	2.21877	81.2	38.95	95.16
	D915_06920	Met-10+ like-protein	F_hepatica-1.0_Cont1455	N	966	321		gi|358335434|dbj|GAA29896.2| hypothetical protein CLF_111707 [Clonorchis sinensis]	gi|358335434|dbj|GAA29896.2| hypothetical protein CLF_111707 [Clonorchis sinensis]	BN1106_s222B000378.mRNA-1	csin111707	T265_11248		IPR003402: Protein of unknown function Met10;	---	---	---	K15429	tRNA (guanine37-N1)-methyltransferase	2.1.1.228	-	-	-	-	-	-	-	-	-	-	-	-	-	-	0		49	28	33	4	10	11.1216	1.26823	1.11173	1.54891	1.9753	86.02	56.94	91.2
	D915_07878	DHHC zinc finger domain protein	F_hepatica-1.0_Cont1758	N	1323	440		gi|684367289|ref|XP_009162475.1| hypothetical protein T265_00438 [Opisthorchis viverrini]	gi|684367289|ref|XP_009162475.1| hypothetical protein T265_00438 [Opisthorchis viverrini]	BN1106_s1232B000145.mRNA-1	csin111840	T265_00438		IPR001594: Zinc finger, DHHC-type, palmitoyltransferase;	GO:0008270: zinc ion binding;	---	---	-	-	-	-	-	-	-	-	-	-	-	-	-	-	-	-	Y	4		262	206	351	30	101	43.4201	6.81278	8.63394	8.48212	14.5671	100	100	100
	D915_12495	hypothetical protein	F_hepatica-1.0_Cont3993	N	231	76		gi|358333384|dbj|GAA51904.1| ankyrin repeat and FYVE domain-containing protein 1, partial [Clonorchis sinensis]	gi|358333384|dbj|GAA51904.1| ankyrin repeat and FYVE domain-containing protein 1, partial [Clonorchis sinensis]	BN1106_s1863B000149.mRNA-1	csin106988	T265_14669		---	---	---	---	-	-	-	-	-	-	-	-	-	-	-	-	-	-	-	-	-	0		122	105	142	16	40	115.797	19.8881	20.005	25.909	33.0414	55.84	85.71	98.7
	D915_05899	hypothetical protein	F_hepatica-1.0_Cont1170	N	555	184		gi|358333432|dbj|GAA51945.1| ubiquitin-protein ligase E3 B [Clonorchis sinensis]	gi|358333432|dbj|GAA51945.1| ubiquitin-protein ligase E3 B [Clonorchis sinensis]	BN1106_s2501B000128.mRNA-1	csin107116	T265_00010		IPR000569: HECT;	GO:0016881: acid-amino acid ligase activity;	GO:0006464: protein modification process;	GO:0005622: intracellular;	K10588	ubiquitin-protein ligase E3 B	6.3.2.19	-	-	-	-	-	-	-	-	-	-	-	-	-	-	0		363	524	622	69	112	143.405	41.31	36.472	46.5049	38.5066	84.32	96.04	100
	D915_00825	malic enzyme domain protein	F_hepatica-1.0_Cont119	Y	693	230		gi|358331828|dbj|GAA50581.1| malate dehydrogenase (oxaloacetate-decarboxylating)(NADP+), partial [Clonorchis sinensis]	gi|358331828|dbj|GAA50581.1| malate dehydrogenase (oxaloacetate-decarboxylating)(NADP+), partial [Clonorchis sinensis]	BN1106_s233B000262.mRNA-1	csin104758	T265_03119		IPR001891: Malic oxidoreductase; IPR012301: Malic enzyme, N-terminal;	GO:0004470: malic enzyme activity; GO:0016616: oxidoreductase activity, acting on the CH-OH group of donors, NAD or NADP as acceptor;	GO:0006108: malate metabolic process;	---	K00027	malate dehydrogenase (oxaloacetate-decarboxylating)	1.1.1.38	-	-	-	-	-	-	-	-	-	-	-	-	-	-	0		428	138	668	38	111	135.413	8.7129	31.3693	20.5113	30.5633	97.55	96.97	100
	D915_11673	hypothetical protein	F_hepatica-1.0_Cont3445	N	342	113		gi|684406298|ref|XP_009174734.1| hypothetical protein T265_15072 [Opisthorchis viverrini]	gi|684406298|ref|XP_009174734.1| hypothetical protein T265_15072 [Opisthorchis viverrini]	BN1106_s2100B000128.mRNA-1	csin104044	T265_15072		---	---	---	---	-	-	-	-	-	-	-	-	-	-	-	-	-	-	-	-	-	0		78	34	56	12	16	50.0055	4.3498	5.32873	13.125	8.92698	72.51	95.03	100
	D915_13939	ergosterol biosynthesis ERG4\/ERG24 family protein	F_hepatica-1.0_Cont5595	N	714	237		gi|358332319|dbj|GAA50992.1| lamin-B receptor [Clonorchis sinensis]	gi|358332319|dbj|GAA50992.1| lamin-B receptor [Clonorchis sinensis]	BN1106_s5384B000054.mRNA-1	csin105349	T265_09631		IPR001104: 3-oxo-5-alpha-steroid 4-dehydrogenase, C-terminal; IPR001171: Ergosterol biosynthesis ERG4/ERG24;	GO:0016627: oxidoreductase activity, acting on the CH-CH group of donors;	GO:0006629: lipid metabolic process;	GO:0005737: cytoplasm; GO:0016020: membrane; GO:0016021: integral to membrane;	-	-	-	-	-	-	-	-	-	-	-	-	-	Y	Y	-	Y	3		827	1500	1599	134	263	253.955	91.92	72.8806	70.202	70.2859	100	100	100
	D915_10668	Pellino	F_hepatica-1.0_Cont2873	N	678	225		gi|358333629|dbj|GAA52117.1| pellino protein [Clonorchis sinensis]	gi|358333629|dbj|GAA52117.1| pellino protein [Clonorchis sinensis]	BN1106_s2387B000115.mRNA-1	csin107366	T265_00866		IPR006800: Pellino;	---	---	---	K11964	pellino	-	-	-	-	-	-	-	-	-	-	-	-	-	-	-	0		217	53	120	3	61	70.1745	3.42029	5.75988	1.65514	17.1676	67.7	76.99	100
	D915_14171	hypothetical protein	F_hepatica-1.0_Cont6026	N	495	164		no hit	no hit	---	---	---		---	---	---	---	-	-	-	-	-	-	-	-	-	-	-	-	-	-	-	-	-	0		21	0	0	0	1	9.30172	0	0	0	0.385483	44.65	0	0
	D915_08378	Ras family protein	F_hepatica-1.0_Cont1919	N	684	227		gi|684386806|ref|XP_009168580.1| hypothetical protein T265_05333 [Opisthorchis viverrini]	gi|684386806|ref|XP_009168580.1| hypothetical protein T265_05333 [Opisthorchis viverrini]	BN1106_s1792B000145.mRNA-1	csin100881	T265_05333		IPR001806: Ras GTPase; IPR003577: Ras small GTPase, Ras type; IPR003578: Small GTPase, Rho type; IPR003579: Ras small GTPase, Rab type; IPR005225: Small GTP-binding protein domain; IPR013753: Ras; IPR020851: Small GTPase;	GO:0005525: GTP binding;	GO:0007264: small GTPase mediated signal transduction; GO:0015031: protein transport;	GO:0005622: intracellular;	K07886	Ras-related protein Rab-27B	-	-	-	-	-	-	-	-	-	-	-	-	-	-	-	0		1270	684	1907	11	172	407.096	43.7539	90.7312	6.01561	47.9825	100	100	100
	D915_01827	dual specificity phosphatase, catalytic domain protein	F_hepatica-1.0_Cont275	N	414	137		gi|358338594|dbj|GAA57047.1| dual specificity protein phosphatase 10 [Clonorchis sinensis]	gi|358338594|dbj|GAA57047.1| dual specificity protein phosphatase 10 [Clonorchis sinensis]	BN1106_s4776B000028.mRNA-1	csin112056	T265_00726		IPR000340: Dual specificity phosphatase, catalytic domain; IPR000387: Protein-tyrosine/Dual-specificity phosphatase; IPR016130: Protein-tyrosine phosphatase, active site; IPR020422: Dual specificity phosphatase, subgroup, catalytic domain;	GO:0004725: protein tyrosine phosphatase activity; GO:0008138: protein tyrosine/serine/threonine phosphatase activity; GO:0016791: phosphatase activity;	GO:0006470: protein dephosphorylation; GO:0016311: dephosphorylation;	---	K11240	tyrosine-protein phosphatase	3.1.3.48	-	-	-	-	-	-	-	-	-	-	-	-	-	-	0		681	568	1035	34	233	360.658	60.0295	81.3583	30.72	107.391	95.41	100	100
	D915_14273	NADPH-ferredoxin reductase FprA domain protein	F_hepatica-1.0_Cont6244	N	639	212		gi|684383505|ref|XP_009167564.1| hypothetical protein T265_04536 [Opisthorchis viverrini]	gi|684383505|ref|XP_009167564.1| hypothetical protein T265_04536 [Opisthorchis viverrini]	BN1106_s4529B000161.mRNA-1	---	T265_04536		IPR016040: NAD(P)-binding domain; IPR023753: Pyridine nucleotide-disulphide oxidoreductase, ;	GO:0005488: binding;	---	---	K00528	ferredoxin--NADP+ reductase	1.18.1.2	-	-	-	-	-	-	-	-	-	-	-	-	-	-	0		84	37	81	9	24	28.8222	2.53348	4.12521	5.26847	7.16673	77	77.78	87.32
	D915_02741	hypothetical protein	F_hepatica-1.0_Cont440	N	198	65		gi|56756743|gb|AAW26543.1| unknown [Schistosoma japonicum]	gi|56756743|gb|AAW26543.1| unknown [Schistosoma japonicum]	---	csin112519	T265_02228		IPR000682: Protein-L-isoaspartate(D-aspartate) O-methyltransferase;	GO:0004719: protein-L-isoaspartate (D-aspartate) O-methyltransferase activity;	GO:0006464: protein modification process;	---	K00573	protein-L-isoaspartate(D-aspartate) O-methyltransferase	2.1.1.77	-	-	-	-	-	-	-	-	-	-	-	-	-	-	0		838	647	1559	124	313	927.957	142.974	256.238	234.261	301.641	100	100	100
	D915_06829	hypothetical protein	F_hepatica-1.0_Cont1430	N	321	106		no hit	no hit	BN1106_s1143B000284.mRNA-1	---	---		---	---	---	---	-	-	-	-	-	-	-	-	-	-	-	-	-	Y	-	Y	-	0		258	177	470	14	76	176.224	24.126	47.6491	16.3142	45.1772	100	100	100
	D915_09893	RhoGEF domain protein	F_hepatica-1.0_Cont2521	Y	1515	504		gi|685958461|gb|KGB34418.1| Intersectin-1 [Schistosoma haematobium]	gi|685958461|gb|KGB34418.1| Intersectin-1 [Schistosoma haematobium]	BN1106_s679B000260.mRNA-1	csin111669	T265_14462		IPR000219: Dbl homology (DH) domain; IPR001849: Pleckstrin homology domain; IPR011993: Pleckstrin homology-type;	GO:0005089: Rho guanyl-nucleotide exchange factor activity; GO:0005515: protein binding;	GO:0035023: regulation of Rho protein signal transduction;	GO:0005622: intracellular;	-	-	-	-	-	-	-	-	-	-	-	-	-	-	-	-	-	0		790	893	911	174	236	114.331	25.7903	19.569	42.9615	29.7242	97.03	97.29	99.14
	D915_00051	hypothetical protein	F_hepatica-1.0_Cont6	Y	555	184		gi|358257122|dbj|GAA58132.1| hypothetical protein CLF_113600, partial [Clonorchis sinensis]	gi|358257122|dbj|GAA58132.1| hypothetical protein CLF_113600, partial [Clonorchis sinensis]	BN1106_s620B000156.mRNA-1	csin113600	T265_13646		---	---	---	---	-	-	-	-	-	-	-	-	-	-	-	-	-	Y	-	Y	-	0		78	32	61	12	17	30.8142	2.52275	3.57683	8.08781	5.84476	70.09	84.32	97.84
	D915_14948	RhoGEF domain protein	F_hepatica-1.0_Cont8119	N	1038	345		gi|350646841|emb|CCD58562.1| unnamed protein product [Schistosoma mansoni]	gi|350646841|emb|CCD58562.1| unnamed protein product [Schistosoma mansoni]	BN1106_s3961B000072.mRNA-1	csin108964	T265_10082		IPR000219: Dbl homology (DH) domain;	GO:0005089: Rho guanyl-nucleotide exchange factor activity;	GO:0035023: regulation of Rho protein signal transduction;	GO:0005622: intracellular;	-	-	-	-	-	-	-	-	-	-	-	-	-	-	-	-	-	0		301	311	785	28	59	63.5797	13.1093	24.6113	10.0903	10.8459	100	100	100
	D915_09368	hypothetical protein	F_hepatica-1.0_Cont2303	N	537	178		gi|358336789|dbj|GAA55235.1| sodium-coupled monocarboxylate transporter 1 [Clonorchis sinensis]	gi|358336789|dbj|GAA55235.1| sodium-coupled monocarboxylate transporter 1 [Clonorchis sinensis]	BN1106_s15005B000004.mRNA-1	csin107407	T265_14824		IPR001734: Sodium/solute symporter;	GO:0005215: transporter activity;	GO:0006810: transport; GO:0055085: transmembrane transport;	GO:0016020: membrane;	-	-	-	-	-	-	-	-	-	-	-	-	-	Y	Y	-	Y	2		75	81	111	7	20	30.6222	6.59975	6.72683	4.87603	7.10667	65.36	71.51	64.99
	D915_14646	Synaptobrevin	F_hepatica-1.0_Cont7125	N	324	107		gi|358334296|dbj|GAA52723.1| vesicle-associated membrane protein 2, partial [Clonorchis sinensis]	gi|358334296|dbj|GAA52723.1| vesicle-associated membrane protein 2, partial [Clonorchis sinensis]	BN1106_s3916B000138.mRNA-1	csin108676	T265_07511		IPR001388: Synaptobrevin;	---	GO:0016192: vesicle-mediated transport;	GO:0016021: integral to membrane;	K13504	vesicle-associated membrane protein 2	-	-	-	-	-	-	-	-	-	-	-	-	-	-	-	0		153	197	253	11	48	103.537	26.6035	25.4119	12.6996	28.2688	79.94	93.21	85.19
	D915_08655	RNase3 domain protein	F_hepatica-1.0_Cont2023	N	1932	643		gi|358332039|dbj|GAA50765.1| endoribonuclease Dicer homolog 4 [Clonorchis sinensis]	gi|358332039|dbj|GAA50765.1| endoribonuclease Dicer homolog 4 [Clonorchis sinensis]	BN1106_s1234B000168.mRNA-1	csin105018	T265_11263		IPR000999: Ribonuclease III;	GO:0003723: RNA binding; GO:0004525: ribonuclease III activity;	GO:0006396: RNA processing;	---	-	-	-	-	-	-	-	-	-	-	-	-	-	-	-	-	-	0		60	26	19	1	15	6.80916	0.588821	0.320043	0.193614	1.48148	81.06	73.96	59.06
	D915_02256	hypothetical protein	F_hepatica-1.0_Cont347	N	510	169		gi|684389172|ref|XP_009169296.1| hypothetical protein T265_13896, partial [Opisthorchis viverrini]	gi|684389172|ref|XP_009169296.1| hypothetical protein T265_13896, partial [Opisthorchis viverrini]	BN1106_s773B000384.mRNA-1	csin112665	T265_13896		IPR000542: Acyltransferase ChoActase/COT/CPT;	GO:0008415: acyltransferase activity;	---	---	K08766	carnitine O-palmitoyltransferase 2	2.3.1.21	-	-	-	-	-	-	-	-	-	-	-	-	-	-	0		492	902	845	69	168	211.516	77.3844	53.9198	50.6083	62.8564	95.69	100	95.49
	D915_07569	FYVE zinc finger	F_hepatica-1.0_Cont1643	Y	1437	478		gi|684371240|ref|XP_009163713.1| hypothetical protein T265_01423 [Opisthorchis viverrini]	gi|684371240|ref|XP_009163713.1| hypothetical protein T265_01423 [Opisthorchis viverrini]	BN1106_s1171B000245.mRNA-1	csin106865	T265_01423		IPR000306: Zinc finger, FYVE-type; IPR011011: Zinc finger, FYVE/PHD-type; IPR013083: Zinc finger, RING/FYVE/PHD-type; IPR017455: Zinc finger, FYVE-related;	GO:0046872: metal ion binding;	---	---	K05723	FYVE, RhoGEF and PH domain containing 4	-	-	-	-	-	-	-	-	-	-	-	-	-	-	-	0		614	1069	1175	98	231	93.683	32.549	26.6099	25.5101	30.6737	96.45	98.19	98.26
	D915_06157	ankyrin repeat protein	F_hepatica-1.0_Cont1240	N	744	247		gi|358341677|dbj|GAA49286.1| ankyrin repeat domain-containing protein 6 [Clonorchis sinensis]	gi|358341677|dbj|GAA49286.1| ankyrin repeat domain-containing protein 6 [Clonorchis sinensis]	BN1106_s565B000185.mRNA-1	csin102812	T265_15306		IPR002110: Ankyrin repeat; IPR020683: Ankyrin repeat-containing domain;	GO:0005515: protein binding;	---	---	-	-	-	-	-	-	-	-	-	-	-	-	-	-	-	-	-	0		27	8	18	1	3	7.95683	0.470472	0.787339	0.502771	0.769412	78.9	62.37	68.15
	D915_12398	hypothetical protein	F_hepatica-1.0_Cont3915	Y	2301	766		gi|684375577|ref|XP_009165112.1| hypothetical protein T265_02569 [Opisthorchis viverrini]	gi|684375577|ref|XP_009165112.1| hypothetical protein T265_02569 [Opisthorchis viverrini]	BN1106_s1147B000260.mRNA-1	csin111587	T265_02569		IPR007259: Spc97/Spc98;	---	GO:0000226: microtubule cytoskeleton organization;	GO:0000922: spindle pole; GO:0005815: microtubule organizing center;	-	-	-	-	-	-	-	-	-	-	-	-	-	-	-	-	-	0		232	151	276	49	62	22.1065	2.87129	3.9035	7.96567	5.14145	97.96	87.66	97.87
	D915_09747	ubiquitin--protein ligase	F_hepatica-1.0_Cont2454	N	1308	435		gi|684367037|ref|XP_009162397.1| hypothetical protein T265_00388 [Opisthorchis viverrini]	gi|684367037|ref|XP_009162397.1| hypothetical protein T265_00388 [Opisthorchis viverrini]	BN1106_s1462B000138.mRNA-1	csin103107	T265_00388		IPR000608: Ubiquitin-conjugating enzyme, E2; IPR001810: F-box domain, cyclin-like; IPR016135: Ubiquitin-conjugating enzyme/RWD-like; IPR022364: F-box domain, Skp2-like;	GO:0005515: protein binding; GO:0016881: acid-amino acid ligase activity;	---	---	K06689	ubiquitin-conjugating enzyme E2 D/E	6.3.2.19	-	-	-	-	-	-	-	-	-	-	-	-	-	-	0		1109	2212	2014	113	322	185.897	73.9936	50.1088	32.3157	46.9741	100	100	100
	D915_09836	hypothetical protein	F_hepatica-1.0_Cont2494	N	521	172		gi|684380176|ref|XP_009166554.1| hypothetical protein T265_03743 [Opisthorchis viverrini]	gi|684380176|ref|XP_009166554.1| hypothetical protein T265_03743 [Opisthorchis viverrini]	BN1106_s1202B000406.mRNA-1	csin104917	T265_03743		---	---	---	---	-	-	-	-	-	-	-	-	-	-	-	-	-	Y	-	Y	-	0		1016	896	1163	145	476	427.568	75.2466	72.6447	104.105	174.333	100	100	100
	D915_14753	hypothetical protein	F_hepatica-1.0_Cont7517	N	330	109		gi|358334696|dbj|GAA40294.2| poly(U)-binding-splicing factor PUF60, partial [Clonorchis sinensis]	gi|358334696|dbj|GAA40294.2| poly(U)-binding-splicing factor PUF60, partial [Clonorchis sinensis]	BN1106_s4331B000105.mRNA-1	csin109651	T265_07497		IPR000504: RNA recognition motif domain; IPR003954: RNA recognition motif domain, eukaryote; IPR012677: Nucleotide-binding, alpha-beta plait;	GO:0000166: nucleotide binding; GO:0003676: nucleic acid binding;	---	---	-	-	-	-	-	-	-	-	-	-	-	-	-	-	-	-	-	0		838	1087	1483	192	237	556.774	144.123	146.248	217.636	137.039	100	100	100
	D915_02166	eukaryotic porin	F_hepatica-1.0_Cont332	N	960	319		gi|684388424|ref|XP_009169064.1| hypothetical protein T265_05727 [Opisthorchis viverrini]	gi|684388424|ref|XP_009169064.1| hypothetical protein T265_05727 [Opisthorchis viverrini]	BN1106_s249B000384.mRNA-1	csin104571	T265_05727		IPR001925: Porin, eukaryotic type;	GO:0008308: voltage-gated anion channel activity;	GO:0006820: anion transport; GO:0044070: regulation of anion transport; GO:0055085: transmembrane transport;	GO:0005741: mitochondrial outer membrane;	K11518	mitochondrial import receptor subunit TOM40	-	-	-	-	-	-	-	-	-	-	-	-	-	-	-	0		1049	1168	1340	238	389	239.582	53.2339	45.4251	92.736	77.3195	100	100	100
	D915_15720	hypothetical protein	F_hepatica-1.0_Cont15104	N	273	90		gi|684394447|ref|XP_009170903.1| LOW QUALITY PROTEIN: hypothetical protein T265_14222 [Opisthorchis viverrini]	gi|684394447|ref|XP_009170903.1| LOW QUALITY PROTEIN: hypothetical protein T265_14222 [Opisthorchis viverrini]	BN1106_s3202B000115.mRNA-1	---	T265_14222		---	---	---	---	-	-	-	-	-	-	-	-	-	-	-	-	-	-	-	-	-	0		69	67	43	5	18	55.4161	10.7381	5.12587	6.85094	12.5812	100	100	100
	D915_06860	putative gamma-aminobutyric acid receptor-associated protein	F_hepatica-1.0_Cont1441	N	366	121		gi|499041250|ref|XP_004571244.1| PREDICTED: gamma-aminobutyric acid receptor-associated protein-like isoform X1 [Maylandia zebra]	gi|499041250|ref|XP_004571244.1| PREDICTED: gamma-aminobutyric acid receptor-associated protein-like isoform X1 [Maylandia zebra]	BN1106_s1045B000180.mRNA-1	csin107815	T265_05397		IPR004241: Light chain 3 (LC3);	---	---	---	K08341	GABA(A) receptor-associated protein	-	-	-	-	-	-	-	-	-	-	-	-	-	-	-	0		1263	823	2911	118	386	756.609	98.3865	258.835	120.599	201.241	78.69	100	100
	D915_12311	DnaK family protein	F_hepatica-1.0_Cont3848	N	2178	725		gi|684377834|ref|XP_009165834.1| hypothetical protein T265_03157 [Opisthorchis viverrini]	gi|684377834|ref|XP_009165834.1| hypothetical protein T265_03157 [Opisthorchis viverrini]	BN1106_s2091B000373.mRNA-1	csin108647	T265_03157		IPR001023: Heat shock protein Hsp70; IPR013126: Heat shock protein 70; IPR018181: Heat shock protein 70, conserved site;	GO:0005524: ATP binding;	---	---	K09485	heat shock protein 110kDa	-	-	-	-	-	-	-	-	-	-	-	-	-	-	-	0		4716	2830	6738	950	1691	474.75	56.852	100.678	163.158	148.148	100	99.95	100
	D915_05725	hypothetical protein	F_hepatica-1.0_Cont1130	Y	1083	360		gi|358339205|dbj|GAA30692.2| metastasis suppressor protein 1 [Clonorchis sinensis]	gi|358339205|dbj|GAA30692.2| metastasis suppressor protein 1 [Clonorchis sinensis]	BN1106_s6982B000013.mRNA-2	csin100208	T265_13925		---	---	---	---	-	-	-	-	-	-	-	-	-	-	-	-	-	-	-	-	-	0		231	276	475	17	75	46.7663	11.1506	14.2734	5.87169	13.2143	99.35	99.45	99.45
	D915_10367	hypothetical protein	F_hepatica-1.0_Cont2736	N	378	125		gi|358333623|dbj|GAA30321.2| solute carrier family 27 (fatty acid transporter) member 1/4 [Clonorchis sinensis]	gi|358333623|dbj|GAA30321.2| solute carrier family 27 (fatty acid transporter) member 1/4 [Clonorchis sinensis]	BN1106_s173B000865.mRNA-1	csin107360	T265_10158		---	---	---	---	-	-	-	-	-	-	-	-	-	-	-	-	-	Y	-	Y	-	0		206	328	449	15	50	119.488	37.9664	38.656	14.8437	25.24	71.16	73.81	74.07
	D915_02946	MutS family domain IV	F_hepatica-1.0_Cont481	N	810	269		gi|360043418|emb|CCD78831.1| hypothetical protein Smp_042670.1 [Schistosoma mansoni]	gi|360043418|emb|CCD78831.1| hypothetical protein Smp_042670.1 [Schistosoma mansoni]	BN1106_s1934B000185.mRNA-1	csin104841	T265_11255		IPR007696: DNA mismatch repair protein MutS, core; IPR007861: DNA mismatch repair protein MutS, clamp; IPR015536: DNA mismatch repair protein MutS-homologue MSH6;	GO:0005524: ATP binding; GO:0030983: mismatched DNA binding;	GO:0006298: mismatch repair;	---	-	-	-	-	-	-	-	-	-	-	-	-	-	-	-	-	-	0		29	9	11	3	2	7.84987	0.486155	0.441946	1.38541	0.471146	99.01	88.89	92.1
	D915_06587	hypothetical protein	F_hepatica-1.0_Cont1352	N	594	197		gi|685959468|gb|KGB35250.1| Serine-protein kinase ATM [Schistosoma haematobium]	gi|685959468|gb|KGB35250.1| Serine-protein kinase ATM [Schistosoma haematobium]	BN1106_s465B000282.mRNA-1	csin101579	T265_00205		---	---	---	---	-	-	-	-	-	-	-	-	-	-	-	-	-	-	-	-	-	0		18	3	6	0	1	6.64409	0.220979	0.32872	0	0.321236	84.34	30.13	76.09
	D915_00680	hypothetical protein	F_hepatica-1.0_Cont93	N	225	74		no hit	no hit	BN1106_s18B000411.mRNA-1	---	---		---	---	---	---	-	-	-	-	-	-	-	-	-	-	-	-	-	Y	-	Y	-	0		151	173	194	31	31	147.144	33.6419	28.0596	51.5373	26.2899	100	100	100
	D915_14705	hypothetical protein	F_hepatica-1.0_Cont7373	N	462	153		gi|684400799|ref|XP_009172949.1| hypothetical protein T265_08785 [Opisthorchis viverrini]	gi|684400799|ref|XP_009172949.1| hypothetical protein T265_08785 [Opisthorchis viverrini]	BN1106_s76B000236.mRNA-1	csin108464	T265_08785		IPR001208: Mini-chromosome maintenance, DNA-dependent ATPase;	GO:0003677: DNA binding; GO:0005524: ATP binding;	GO:0006260: DNA replication;	---	K02542	DNA replication licensing factor MCM6	3.6.4.12	-	-	-	-	-	-	-	-	-	-	-	-	-	-	0		52	55	58	4	12	24.678	5.2088	4.08553	3.23863	4.95621	95.45	99.35	99.35
	D915_02949	MutS domain I protein	F_hepatica-1.0_Cont481	N	1476	492		gi|684410608|ref|XP_009176126.1| hypothetical protein T265_11255 [Opisthorchis viverrini]	gi|684410608|ref|XP_009176126.1| hypothetical protein T265_11255 [Opisthorchis viverrini]	BN1106_s1934B000185.mRNA-1	csin104842	T265_11255		IPR007695: DNA mismatch repair protein MutS-like, N-terminal; IPR015536: DNA mismatch repair protein MutS-homologue MSH6; IPR016151: DNA mismatch repair protein MutS, N-terminal;	GO:0005524: ATP binding; GO:0030983: mismatched DNA binding;	GO:0006298: mismatch repair;	---	K08737	DNA mismatch repair protein MSH6	-	-	-	-	-	-	-	-	-	-	-	-	-	-	-	0		27	3	23	0	1	4.01076	0.0889307	0.507111	0	0.129278	86.18	30.01	52.85
	D915_06995	hypothetical protein	F_hepatica-1.0_Cont1470	N	228	75		no hit	no hit	---	---	---		---	---	---	---	-	-	-	-	-	-	-	-	-	-	-	-	-	-	-	-	-	0		67	20	36	3	21	64.4302	3.83806	5.13842	4.92186	17.575	92.98	92.98	100
	D915_05057	hypothetical protein	F_hepatica-1.0_Cont940	N	327	108		gi|353232284|emb|CCD79639.1| putative aromatic-L-amino-acid decarboxylase (EC 4.1.1.28) (AADC) (DOPA decarboxylase) (DDC) [Schistosoma mansoni]	gi|353232284|emb|CCD79639.1| putative aromatic-L-amino-acid decarboxylase (EC 4.1.1.28) (AADC) (DOPA decarboxylase) (DDC) [Schistosoma mansoni]	BN1106_s629B000245.mRNA-1	csin102715	T265_03298		IPR002129: Pyridoxal phosphate-dependent decarboxylase; IPR015421: Pyridoxal phosphate-dependent transferase, major region, subdomain 1; IPR015424: Pyridoxal phosphate-dependent transferase, major domain;	GO:0003824: catalytic activity; GO:0016831: carboxy-lyase activity; GO:0030170: pyridoxal phosphate binding;	GO:0019752: carboxylic acid metabolic process;	---	-	-	-	-	-	-	-	-	-	-	-	-	-	-	-	-	-	0		25	10	9	1	3	16.7626	1.33804	0.895688	1.14392	1.75059	66.97	63.3	63.3
	D915_10583	SH2 domain protein	F_hepatica-1.0_Cont2836	Y	1881	626		gi|684377246|ref|XP_009165656.1| hypothetical protein T265_13141, partial [Opisthorchis viverrini]	gi|684377246|ref|XP_009165656.1| hypothetical protein T265_13141, partial [Opisthorchis viverrini]	BN1106_s4499B000095.mRNA-1	csin104643	T265_13141		IPR000980: SH2 motif;	GO:0005515: protein binding;	---	---	-	-	-	-	-	-	-	-	-	-	-	-	-	-	-	-	-	0		459	618	1309	49	89	53.5024	14.3753	22.6471	9.74429	9.02842	91.44	92.03	93.3
	D915_06996	hypothetical protein	F_hepatica-1.0_Cont1470	N	453	150		gi|358341810|dbj|GAA38353.2| Vam6/Vps39-like protein [Clonorchis sinensis]	gi|358341810|dbj|GAA38353.2| Vam6/Vps39-like protein [Clonorchis sinensis]	BN1106_s5522B000134.mRNA-1	csin103006	T265_01345		---	---	---	---	-	-	-	-	-	-	-	-	-	-	-	-	-	-	-	-	-	0		42	20	32	3	10	20.3283	1.93174	2.29887	2.47723	4.21223	88.96	89.85	88.96
	D915_08927	Mov34\/MPN\/PAD-1 family protein	F_hepatica-1.0_Cont2131	N	597	198		gi|684394360|ref|XP_009170877.1| hypothetical protein T265_07162 [Opisthorchis viverrini]	gi|684394360|ref|XP_009170877.1| hypothetical protein T265_07162 [Opisthorchis viverrini]	BN1106_s92B000565.mRNA-1	csin103863	T265_07162		IPR000555: Mov34/MPN/PAD-1;	GO:0005515: protein binding;	---	---	K03249	translation initiation factor 3 subunit F	-	M67X	M	3e-41	-	-	Y	-	-	Y	-	-	-	-	-	0		3097	3769	6443	711	1090	1137.41	276.229	351.217	445.49	348.388	91.46	100	100
	D915_16127	PQ loop repeat protein	F_hepatica-1.0_Cont32	N	429	142		gi|685967375|gb|KGB41286.1| Mannose-P-dolichol utilization defect 1 protein-like protein [Schistosoma haematobium]	gi|685967375|gb|KGB41286.1| Mannose-P-dolichol utilization defect 1 protein-like protein [Schistosoma haematobium]	BN1106_s4665B000112.mRNA-1	csin100280	T265_06775		IPR006603: Cystinosin/ERS1p repeat;	---	---	---	K09660	mannose-P-dolichol utilization defect 1	-	-	-	-	-	-	-	-	-	-	-	-	-	-	Y	3		853	899	1642	189	312	435.954	91.6894	124.56	164.796	138.774	94.64	100	100
	D915_15676	Core-2\/I-Branching enzyme	F_hepatica-1.0_Cont15030	N	753	250		gi|684384183|ref|XP_009167770.1| hypothetical protein T265_04702 [Opisthorchis viverrini]	gi|684384183|ref|XP_009167770.1| hypothetical protein T265_04702 [Opisthorchis viverrini]	BN1106_s773B000385.mRNA-1	csin102974	T265_04702		IPR003406: Glycosyl transferase, family 14;	GO:0008375: acetylglucosaminyltransferase activity;	---	GO:0016020: membrane;	-	-	-	-	-	-	-	-	-	-	-	-	-	-	-	-	-	0		235	224	515	14	69	68.4262	13.0158	22.2574	6.95466	17.485	75.3	81.81	82.07
	D915_11672	hypothetical protein	F_hepatica-1.0_Cont3445	N	324	107		gi|684406298|ref|XP_009174734.1| hypothetical protein T265_15072 [Opisthorchis viverrini]	gi|684406298|ref|XP_009174734.1| hypothetical protein T265_15072 [Opisthorchis viverrini]	BN1106_s2100B000128.mRNA-1	csin104044	T265_15072		---	---	---	---	-	-	-	-	-	-	-	-	-	-	-	-	-	-	-	-	Y	1		56	35	64	9	7	37.8959	4.7265	6.42831	10.3906	4.12253	77.16	100	100
	D915_09720	synaptophysin \/ synaptoporin	F_hepatica-1.0_Cont2443	N	585	194		gi|353232275|emb|CCD79630.1| putative synaptophysin/synaptoporin [Schistosoma mansoni]	gi|353232275|emb|CCD79630.1| putative synaptophysin/synaptoporin [Schistosoma mansoni]	BN1106_s9332B000030.mRNA-1	csin109801	T265_00418		IPR001285: Synaptophysin/synaptoporin; IPR008253: Marvel; IPR021128: MARVEL-like domain;	GO:0005215: transporter activity;	GO:0006810: transport;	GO:0008021: synaptic vesicle; GO:0016020: membrane;	-	-	-	-	-	-	-	-	-	-	-	-	-	-	-	-	Y	3		507	709	1209	55	186	190.021	53.0282	67.2562	35.1682	60.6691	97.26	100	100
	D915_11913	hypothetical protein	F_hepatica-1.0_Cont3583	N	582	193		gi|358340416|dbj|GAA27407.2| hypothetical protein CLF_101452 [Clonorchis sinensis]	gi|358340416|dbj|GAA27407.2| hypothetical protein CLF_101452 [Clonorchis sinensis]	BN1106_s4379B000097.mRNA-1	csin101452	T265_10371		---	---	---	---	-	-	-	-	-	-	-	-	-	-	-	-	-	-	-	-	-	0		432	433	393	38	190	162.746	32.5523	21.9751	24.4232	62.2933	100	76.29	87.8
	D915_08866	hypothetical protein	F_hepatica-1.0_Cont2108	N	648	215		gi|684389153|ref|XP_009169290.1| hypothetical protein T265_05897 [Opisthorchis viverrini]	gi|684389153|ref|XP_009169290.1| hypothetical protein T265_05897 [Opisthorchis viverrini]	---	csin102750	T265_05897		---	---	---	---	-	-	-	-	-	-	-	-	-	-	-	-	-	-	-	-	-	0		59	36	60	9	3	19.963	2.43077	3.01327	5.1953	0.883399	94.44	89.04	89.66
	D915_02216	endonuclease\/exonuclease\/phosphatase family protein	F_hepatica-1.0_Cont340	Y	1500	499		gi|684393631|ref|XP_009170650.1| hypothetical protein T265_14178, partial [Opisthorchis viverrini]	gi|684393631|ref|XP_009170650.1| hypothetical protein T265_14178, partial [Opisthorchis viverrini]	BN1106_s644B000223.mRNA-1	csin111497	T265_14178		IPR005135: Endonuclease/exonuclease/phosphatase;	---	---	---	-	-	-	-	-	-	-	-	-	-	-	-	-	-	-	-	-	0		420	718	646	76	164	61.3914	20.9435	14.0153	18.9524	20.8623	96.53	100	99.53
	D915_13187	hypothetical protein	F_hepatica-1.0_Cont4603	N	1110	369		gi|349956681|dbj|GAA31056.1| ubiquitin-protein ligase BRE1 [Clonorchis sinensis]	gi|349956681|dbj|GAA31056.1| ubiquitin-protein ligase BRE1 [Clonorchis sinensis]	BN1106_s3079B000106.mRNA-1	csin108863	T265_10682		---	---	---	---	-	-	-	-	-	-	-	-	-	-	-	-	-	-	-	-	-	0		45	23	55	6	3	8.88871	0.906613	1.61251	2.02195	0.515714	83.6	45.05	89.37
	D915_07841	zinc finger, C3HC4 type	F_hepatica-1.0_Cont1745	N	897	298		gi|684399298|ref|XP_009172459.1| hypothetical protein T265_14562, partial [Opisthorchis viverrini]	gi|684399298|ref|XP_009172459.1| hypothetical protein T265_14562, partial [Opisthorchis viverrini]	BN1106_s1197B000291.mRNA-1	csin102264	T265_14562		IPR001841: Zinc finger, RING-type; IPR013083: Zinc finger, RING/FYVE/PHD-type; IPR018957: Zinc finger, C3HC4 RING-type;	GO:0005515: protein binding; GO:0008270: zinc ion binding;	---	---	K11980	E3 ubiquitin-protein ligase RNF11	-	-	-	-	-	-	-	-	-	-	-	-	-	-	-	0		290	320	719	40	104	70.8851	15.609	26.0855	16.6806	22.1234	100	100	100
	D915_04391	hypothetical protein	F_hepatica-1.0_Cont776	N	1269	422		gi|684377812|ref|XP_009165827.1| hypothetical protein T265_03150 [Opisthorchis viverrini]	gi|684377812|ref|XP_009165827.1| hypothetical protein T265_03150 [Opisthorchis viverrini]	BN1106_s2685B000060.mRNA-1	csin102036	T265_03150		IPR000198: Rho GTPase-activating protein domain;	---	GO:0007165: signal transduction;	GO:0005622: intracellular;	-	-	-	-	-	-	-	-	-	-	-	-	-	-	-	-	-	0		173	135	112	1	45	29.8905	4.65467	2.87222	0.294769	6.76646	99.21	98.9	100
	D915_09263	hypothetical protein	F_hepatica-1.0_Cont2266	N	606	201		gi|684367140|ref|XP_009162428.1| hypothetical protein T265_12528, partial [Opisthorchis viverrini]	gi|684367140|ref|XP_009162428.1| hypothetical protein T265_12528, partial [Opisthorchis viverrini]	BN1106_s1571B000159.mRNA-1	csin102523	T265_12528		---	---	---	---	-	-	-	-	-	-	-	-	-	-	-	-	-	-	-	-	-	0		255	367	275	37	102	92.2607	26.4978	14.768	22.8387	32.1172	94.06	100	100
	D915_09970	Ubiquitin-activating enzyme e1 protein	F_hepatica-1.0_Cont2549	N	894	297		gi|684399621|ref|XP_009172565.1| hypothetical protein T265_08487 [Opisthorchis viverrini]	gi|684399621|ref|XP_009172565.1| hypothetical protein T265_08487 [Opisthorchis viverrini]	BN1106_s5276B000036.mRNA-1	csin110648	T265_08487		IPR000127: Ubiquitin-activating enzyme repeat; IPR009036: Molybdenum cofactor biosynthesis, MoeB; IPR016040: NAD(P)-binding domain; IPR018965: Ubiquitin-activating enzyme e1, C-terminal;	GO:0005488: binding; GO:0005524: ATP binding; GO:0008641: small protein activating enzyme activity;	GO:0006464: protein modification process;	---	-	-	-	-	-	-	-	-	-	-	-	-	-	-	-	-	-	0		3752	5447	6925	898	1610	920.184	266.586	252.083	375.735	343.636	100	100	100
	D915_02094	hypothetical protein	F_hepatica-1.0_Cont320	N	681	226		gi|358338281|dbj|GAA34169.2| coiled-coil domain-containing protein C6orf97 [Clonorchis sinensis]	gi|358338281|dbj|GAA34169.2| coiled-coil domain-containing protein C6orf97 [Clonorchis sinensis]	BN1106_s23B000362.mRNA-1	csin111215	T265_15621		---	---	---	---	-	-	-	-	-	-	-	-	-	-	-	-	-	-	-	-	-	0		62	94	95	5	13	19.9615	6.03945	4.53982	2.74641	3.64256	81.35	95.45	83.55
	D915_08100	domain found in Dishevelled, Egl-10, and Pleckstrin	F_hepatica-1.0_Cont1836	N	1377	458		gi|358340581|dbj|GAA48440.1| dishevelled protein [Clonorchis sinensis]	gi|358340581|dbj|GAA48440.1| dishevelled protein [Clonorchis sinensis]	BN1106_s1441B000251.mRNA-1	csin101614	T265_03534		IPR000591: DEP domain; IPR011991: Winged helix-turn-helix transcription repressor DNA-binding; IPR015506: Dishevelled-related protein;	---	GO:0035556: intracellular signal transduction;	---	-	-	-	-	-	-	-	-	-	-	-	-	-	-	-	-	-	0		176	173	363	5	42	28.0239	5.49704	8.57896	1.35825	5.82004	83.88	98.33	100
	D915_11043	hypothetical protein	F_hepatica-1.0_Cont3063	N	1278	425		gi|358339007|dbj|GAA47148.1| hypothetical protein CLF_100010 [Clonorchis sinensis]	gi|358339007|dbj|GAA47148.1| hypothetical protein CLF_100010 [Clonorchis sinensis]	BN1106_s1531B000188.mRNA-1	csin100010	T265_04689		---	---	---	---	K11138	telomere-associated protein RIF1	-	-	-	-	-	-	-	-	-	-	-	-	-	-	Y	1		35	40	15	1	3	6.00463	1.36945	0.381964	0.292693	0.44792	87.32	85.92	82.47
	D915_11661	hypothetical protein	F_hepatica-1.0_Cont3434	N	597	198		gi|358334573|dbj|GAA32465.2| hypothetical protein CLF_109393 [Clonorchis sinensis]	gi|358334573|dbj|GAA32465.2| hypothetical protein CLF_109393 [Clonorchis sinensis]	BN1106_s4339B000145.mRNA-1	csin109393	T265_04949		---	---	---	---	-	-	-	-	-	-	-	-	-	-	-	-	-	-	-	-	-	0		3249	4038	6441	290	1443	1193.23	295.944	351.108	181.705	461.214	100	100	100
	D915_13331	cytochrome C oxidase assembly protein CtaG domain protein	F_hepatica-1.0_Cont4765	Y	654	218		gi|358337344|dbj|GAA29988.2| cytochrome c oxidase subunit XI assembly protein [Clonorchis sinensis]	gi|358337344|dbj|GAA29988.2| cytochrome c oxidase subunit XI assembly protein [Clonorchis sinensis]	BN1106_s4125B000100.mRNA-1	csin108804	T265_05439		IPR007533: Cytochrome c oxidase assembly protein CtaG/Cox11; IPR023471: Cytochrome c oxidase assembly protein CtaG/Cox11, domain;	GO:0005507: copper ion binding;	---	---	K02258	cytochrome c oxidase assembly protein subunit 11	-	-	-	-	-	-	-	-	-	-	-	Y	-	Y	-	0		96	138	106	16	26	32.1842	9.23248	5.27461	9.15135	7.58588	63.91	68.2	80.73
	D915_01493	cyclic nucleotide-binding domain protein	F_hepatica-1.0_Cont224	N	729	242		gi|685963883|gb|KGB38978.1| cAMP-dependent protein kinase type II regulatory subunit, partial [Schistosoma haematobium]	gi|685963883|gb|KGB38978.1| cAMP-dependent protein kinase type II regulatory subunit, partial [Schistosoma haematobium]	BN1106_s417B000229.mRNA-1	csin100436	T265_12640		IPR000595: Cyclic nucleotide-binding domain; IPR002373: cAMP/cGMP-dependent protein kinase; IPR014710: RmlC-like jelly roll fold; IPR018488: Cyclic nucleotide-binding, conserved site; IPR018490: Cyclic nucleotide-binding-like;	GO:0008603: cAMP-dependent protein kinase regulator activity;	GO:0001932: regulation of protein phosphorylation;	GO:0005952: cAMP-dependent protein kinase complex;	-	-	-	-	-	-	-	-	-	-	-	-	-	-	-	-	-	0		1012	1538	2430	145	454	304.37	92.3093	108.478	74.4018	118.833	91.5	100	100
	D915_07619	hypothetical protein	F_hepatica-1.0_Cont1663	N	1149	382		gi|684365696|ref|XP_009161966.1| hypothetical protein T265_00045 [Opisthorchis viverrini]	gi|684365696|ref|XP_009161966.1| hypothetical protein T265_00045 [Opisthorchis viverrini]	BN1106_s756B000316.mRNA-1	csin103623	T265_00045		IPR001208: Mini-chromosome maintenance, DNA-dependent ATPase; IPR008046: Mini-chromosome maintenance complex protein 3; IPR012340: Nucleic acid-binding, OB-fold; IPR016027: Nucleic acid-binding, OB-fold-like;	GO:0003677: DNA binding; GO:0005524: ATP binding;	GO:0006260: DNA replication; GO:0006270: DNA-dependent DNA replication initiation;	GO:0005634: nucleus;	K02541	DNA replication licensing factor MCM3	3.6.4.12	-	-	-	-	-	-	-	-	-	-	-	-	-	-	0		38	37	33	0	6	7.25125	1.40896	0.934665	0	0.996418	73.28	96.34	76.94
	D915_13118	hypothetical protein	F_hepatica-1.0_Cont4553	N	477	158		gi|685956448|gb|KGB32628.1| Copper-transporting ATPase 2 [Schistosoma haematobium]	gi|685956448|gb|KGB32628.1| Copper-transporting ATPase 2 [Schistosoma haematobium]	---	csin105122	T265_05781		---	---	---	---	-	-	-	-	-	-	-	-	-	-	-	-	-	-	-	-	Y	2		1394	2343	2519	229	673	640.757	214.917	171.859	179.581	269.22	91.4	100	100
	D915_01828	zinc finger, C3HC4 type	F_hepatica-1.0_Cont276	Y	873	290		gi|674262887|emb|CDJ01537.1| Zinc finger, RING type [Echinococcus multilocularis]	gi|674262887|emb|CDJ01537.1| Zinc finger, RING type [Echinococcus multilocularis]	BN1106_s4685B000072.mRNA-1	csin111041	T265_09677		IPR001841: Zinc finger, RING-type; IPR013083: Zinc finger, RING/FYVE/PHD-type;	GO:0005515: protein binding; GO:0008270: zinc ion binding;	---	---	K10694	E3 ubiquitin-protein ligase ZNRF1/2	6.3.2.19	-	-	-	-	-	-	-	-	-	-	-	-	-	-	0		327	507	880	62	108	82.1264	25.4103	32.8043	26.5656	23.6059	100	100	100
	D915_11467	Ras family protein	F_hepatica-1.0_Cont3327	Y	672	223		gi|358338265|dbj|GAA56598.1| probable Ras-related protein Rab-4A [Clonorchis sinensis]	gi|358338265|dbj|GAA56598.1| probable Ras-related protein Rab-4A [Clonorchis sinensis]	BN1106_s6115B000087.mRNA-1	csin111191	T265_03281		IPR001806: Ras GTPase; IPR002041: Ran GTPase; IPR003577: Ras small GTPase, Ras type; IPR003578: Small GTPase, Rho type; IPR003579: Ras small GTPase, Rab type; IPR005225: Small GTP-binding protein domain; IPR013753: Ras; IPR020851: Small GTPase;	GO:0003924: GTPase activity; GO:0005525: GTP binding;	GO:0006184: GTP catabolic process; GO:0006886: intracellular protein transport; GO:0006913: nucleocytoplasmic transport; GO:0007165: signal transduction; GO:0007264: small GTPase mediated signal transduction; GO:0015031: protein transport;	GO:0005622: intracellular;	K07880	Ras-related protein Rab-4B	-	-	-	-	-	-	-	-	-	-	-	-	-	-	-	0		215	348	546	33	77	70.1485	22.6583	26.4415	18.3691	21.8641	100	100	100
	D915_12409	hypothetical protein	F_hepatica-1.0_Cont3923	Y	1917	638		gi|358255956|dbj|GAA57553.1| abhydrolase domain-containing protein FAM108C1 [Clonorchis sinensis]	gi|358255956|dbj|GAA57553.1| abhydrolase domain-containing protein FAM108C1 [Clonorchis sinensis]	BN1106_s2097B000207.mRNA-1	csin112884	T265_11318		---	---	---	---	-	-	-	S09C	S	2.1e-69	-	-	-	Y	-	Y	-	-	-	-	-	0		832	1089	2652	113	214	95.1591	24.8555	45.0208	22.0495	21.3011	99.84	99.43	100
	D915_03028	hypothetical protein	F_hepatica-1.0_Cont497	N	567	188		gi|226469010|emb|CAX69984.1| DM9 domain-containing protein [Schistosoma japonicum]	gi|226469010|emb|CAX69984.1| DM9 domain-containing protein [Schistosoma japonicum]	BN1106_s5689B000026.mRNA-1	csin102703	T265_07352		IPR006616: DM9 repeat;	---	---	---	-	-	-	-	-	-	-	-	-	-	-	-	-	-	-	-	-	0		15	0	1	0	1	5.80039	0	0.0573956	0	0.336533	83.77	0	25.75
	D915_05569	hypothetical protein	F_hepatica-1.0_Cont1084	N	852	283		gi|685959277|gb|KGB35097.1| hypothetical protein MS3_03337 [Schistosoma haematobium]	gi|685959277|gb|KGB35097.1| hypothetical protein MS3_03337 [Schistosoma haematobium]	BN1106_s803B000349.mRNA-1	csin106010	T265_10461		---	---	---	---	-	-	-	-	-	-	-	-	-	-	-	-	-	-	-	-	Y	1		87	80	212	7	21	22.3887	4.10835	8.09764	3.07327	4.70317	100	100	100
	D915_16193	hypothetical protein	F_hepatica-1.0_Cont562	N	408	135		no hit	no hit	---	---	---		---	---	---	---	-	-	-	-	-	-	-	-	-	-	-	-	-	Y	-	Y	-	0		18	6	5	0	2	9.67301	0.64344	0.398815	0	0.935363	80.39	36.52	62.5
	D915_06444	hypothetical protein	F_hepatica-1.0_Cont1309	N	336	111		gi|358256420|dbj|GAA57828.1| dehydrogenase/reductase SDR family member 12, partial [Clonorchis sinensis]	gi|358256420|dbj|GAA57828.1| dehydrogenase/reductase SDR family member 12, partial [Clonorchis sinensis]	BN1106_s3010B000071.mRNA-1	csin113248	T265_04997		IPR016040: NAD(P)-binding domain;	GO:0005488: binding;	---	---	K11168	dehydrogenase/reductase SDR family member 12	-	-	-	-	-	-	-	-	-	-	-	-	-	-	-	0		113	107	120	16	49	73.7375	13.9335	11.6226	17.8124	27.8271	97.62	100	100
	D915_08647	NLI interacting factor-like phosphatase	F_hepatica-1.0_Cont2020	N	495	164		gi|226480736|emb|CAX73465.1| CTD small phosphatase-like protein [Schistosoma japonicum]	gi|226480736|emb|CAX73465.1| CTD small phosphatase-like protein [Schistosoma japonicum]	BN1106_s910B000187.mRNA-1	csin102666	T265_05695		IPR004274: NLI interacting factor; IPR023214: HAD-like domain;	GO:0005515: protein binding;	---	---	K17617	CTD nuclear envelope phosphatase 1	3.1.3.16	-	-	-	-	-	-	-	-	-	-	-	-	-	-	0		84	38	87	10	32	37.2069	3.35889	5.71974	7.55679	12.3355	46.46	87.47	71.11
	D915_10354	Ras family protein	F_hepatica-1.0_Cont2725	N	834	277		gi|684393181|ref|XP_009170514.1| hypothetical protein T265_06868 [Opisthorchis viverrini]	gi|684393181|ref|XP_009170514.1| hypothetical protein T265_06868 [Opisthorchis viverrini]	BN1106_s2672B000131.mRNA-1	csin102293	T265_06868		IPR003578: Small GTPase, Rho type; IPR013753: Ras;	GO:0005525: GTP binding;	GO:0007264: small GTPase mediated signal transduction;	GO:0005622: intracellular;	-	-	-	-	-	-	-	-	-	-	-	-	-	-	-	-	-	0		208	313	527	18	68	54.6823	16.4208	20.5639	8.07327	15.558	96.76	100	100
	D915_10936	hypothetical protein	F_hepatica-1.0_Cont3024	Y	522	173		gi|358334161|dbj|GAA52607.1| hypothetical protein CLF_108438 [Clonorchis sinensis]	gi|358334161|dbj|GAA52607.1| hypothetical protein CLF_108438 [Clonorchis sinensis]	BN1106_s2079B000208.mRNA-1	csin108438	T265_01449		---	---	---	---	-	-	-	-	-	-	-	-	-	-	-	-	-	-	-	-	-	0		341	426	818	77	115	143.23	35.7072	50.997	55.1776	42.0376	88.89	86.4	100
	D915_12489	EF hand	F_hepatica-1.0_Cont3989	N	417	138		gi|62079576|gb|AAX61134.1| calmodulin [Oreochromis mossambicus]	gi|62079576|gb|AAX61134.1| calmodulin [Oreochromis mossambicus]	BN1106_s210B000998.mRNA-1	csin102068	T265_14277		IPR011992: EF-hand-like domain; IPR018249: EF-HAND 2;	GO:0005509: calcium ion binding;	---	---	-	-	-	-	-	-	-	-	-	-	-	-	-	-	-	-	-	0		2575	3748	5813	661	796	1353.91	393.261	453.656	592.937	364.24	85.37	100	100
	D915_00872	hypothetical protein	F_hepatica-1.0_Cont124	N	186	61		no hit	no hit	---	---	---		---	---	---	---	-	-	-	-	-	-	-	-	-	-	-	-	-	-	-	-	-	0		57	72	117	4	13	67.191	16.937	20.4708	8.04433	13.3365	100	100	100
	D915_01005	endonuclease\/exonuclease\/phosphatase family protein	F_hepatica-1.0_Cont147	N	813	270		gi|353231809|emb|CCD79164.1| putative synaptojanin [Schistosoma mansoni]	gi|353231809|emb|CCD79164.1| putative synaptojanin [Schistosoma mansoni]	BN1106_s1640B000197.mRNA-1	csin105181	T265_00449		IPR000300: Inositol polyphosphate-related phosphatase; IPR005135: Endonuclease/exonuclease/phosphatase;	GO:0004437: inositol or phosphatidylinositol phosphatase activity;	---	---	K01106	inositol-1,4,5-trisphosphate 5-phosphatase	3.1.3.56	-	-	-	-	-	-	-	-	-	-	-	-	-	-	0		50	34	61	7	15	13.4843	1.82981	2.44175	3.2207	3.52056	85.98	96.56	92.62
	D915_11105	hypothetical protein	F_hepatica-1.0_Cont3098	N	366	121		gi|685957672|gb|KGB33749.1| Transient receptor potential channel [Schistosoma haematobium]	gi|685957672|gb|KGB33749.1| Transient receptor potential channel [Schistosoma haematobium]	BN1106_s2910B000083.mRNA-1	csin107142	T265_09604		---	---	---	---	-	-	-	-	-	-	-	-	-	-	-	-	-	-	-	-	Y	1		35	25	52	0	5	20.967	2.98866	4.62364	0	2.60675	98.91	98.91	98.91
	D915_04914	hypothetical protein	F_hepatica-1.0_Cont908	N	207	68		no hit	no hit	---	---	---		---	---	---	---	-	-	-	-	-	-	-	-	-	-	-	-	-	-	-	-	-	0		112	116	248	5	34	118.631	24.5191	38.9891	9.0353	31.3415	86.96	100	100
	D915_07008	hypothetical protein	F_hepatica-1.0_Cont1473	N	657	218		gi|358334496|dbj|GAA30666.2| Ras homolog gene family member T1 [Clonorchis sinensis]	gi|358334496|dbj|GAA30666.2| Ras homolog gene family member T1 [Clonorchis sinensis]	BN1106_s2772B000081.mRNA-1	csin109228	T265_13057		IPR013684: Mitochondrial Rho-like;	GO:0005525: GTP binding;	GO:0007264: small GTPase mediated signal transduction;	GO:0005622: intracellular;	K07870	Ras homolog gene family, member T1	-	-	-	-	-	-	-	-	-	-	-	-	-	-	-	0		666	990	1478	174	246	222.258	65.9305	73.2101	99.0665	71.4464	99.39	100	100
	D915_11875	2',3'-cyclic nucleotide 3'-phosphodiesterase	F_hepatica-1.0_Cont3562	Y	1299	432		gi|684381443|ref|XP_009166932.1| hypothetical protein T265_04033 [Opisthorchis viverrini]	gi|684381443|ref|XP_009166932.1| hypothetical protein T265_04033 [Opisthorchis viverrini]	BN1106_s2517B000115.mRNA-1	csin107786	T265_04033		IPR008431: Cyclic nucleotide phosphodiesterase; IPR009097: RNA ligase/cyclic nucleotide phosphodiesterase;	GO:0003824: catalytic activity; GO:0004113: 2',3'-cyclic-nucleotide 3'-phosphodiesterase activity;	GO:0009214: cyclic nucleotide catabolic process; GO:0016070: RNA metabolic process;	GO:0005622: intracellular; GO:0016020: membrane;	K15720	NEDD4-binding protein 2	-	-	-	-	-	-	-	-	-	-	-	-	-	-	-	0		345	567	692	62	170	58.2317	19.0981	17.3364	17.8536	24.9718	98	92.07	100
	D915_11070	hypothetical protein	F_hepatica-1.0_Cont3078	N	333	110		no hit	no hit	BN1106_s1209B000226.mRNA-12	csin102826	T265_08361		---	---	---	---	-	-	-	-	-	-	-	-	-	-	-	-	-	-	-	-	-	0		400	773	779	87	167	263.369	101.567	76.1299	97.7277	95.6936	100	100	100
	D915_08098	hypothetical protein	F_hepatica-1.0_Cont1835	N	1248	415		gi|684408551|ref|XP_009175460.1| hypothetical protein T265_10736 [Opisthorchis viverrini]	gi|684408551|ref|XP_009175460.1| hypothetical protein T265_10736 [Opisthorchis viverrini]	BN1106_s899B000214.mRNA-2	csin102634	T265_10736		IPR008580: Domain of unknown function DUF862, eukaryotic;	---	---	---	-	-	-	C97	C	2.1e-23	-	Y	-	-	-	Y	-	-	-	-	-	0		267	517	535	35	115	46.9079	18.1256	13.9509	10.4905	17.583	100	100	99.52
	D915_12368	hypothetical protein	F_hepatica-1.0_Cont3893	N	1005	334		gi|358331911|dbj|GAA50667.1| ectonucleotide pyrophosphatase/phosphodiesterase family member 6 [Clonorchis sinensis]	gi|358331911|dbj|GAA50667.1| ectonucleotide pyrophosphatase/phosphodiesterase family member 6 [Clonorchis sinensis]	BN1106_s2652B000139.mRNA-1	csin104884	T265_14110		IPR002591: Type I phosphodiesterase/nucleotide pyrophosphatase/phosphate transferase; IPR017849: Alkaline phosphatase-like, alpha/beta/alpha; IPR017850: Alkaline-phosphatase-like, core domain;	GO:0003824: catalytic activity;	GO:0008152: metabolic process;	---	-	-	-	-	-	-	-	-	-	-	-	-	-	Y	-	Y	-	0		213	265	356	8	79	46.4689	11.5371	11.5278	2.9776	14.9993	81.09	98.81	99.4
	D915_02750	rhodanese-like protein	F_hepatica-1.0_Cont442	N	2040	679		gi|685963845|gb|KGB38952.1| M-phase inducer phosphatase 2 [Schistosoma haematobium]	gi|685963845|gb|KGB38952.1| M-phase inducer phosphatase 2 [Schistosoma haematobium]	BN1106_s548B000239.mRNA-1	csin111811	T265_06859		IPR000751: M-phase inducer phosphatase; IPR001763: Rhodanese-like;	GO:0004725: protein tyrosine phosphatase activity;	GO:0000087: M phase of mitotic cell cycle; GO:0006470: protein dephosphorylation;	GO:0005622: intracellular;	K02555	M-phase inducer tyrosine phosphatase	3.1.3.48	-	-	-	-	-	-	-	-	-	-	-	-	-	-	0		123	104	313	20	15	13.2198	2.23059	4.99317	3.66727	1.40305	100	100	100
	D915_09469	phosphogluconate dehydrogenase, NAD binding domain protein	F_hepatica-1.0_Cont2346	N	183	60		gi|226472596|emb|CAX70984.1| putative 6-phosphogluconate dehydrogenase [Schistosoma japonicum]	gi|226472596|emb|CAX70984.1| putative 6-phosphogluconate dehydrogenase [Schistosoma japonicum]	BN1106_s2505B000147.mRNA-1	csin108900	T265_07435		IPR006115: 6-phosphogluconate dehydrogenase, NADP-binding; IPR016040: NAD(P)-binding domain;	GO:0004616: phosphogluconate dehydrogenase (decarboxylating) activity; GO:0005488: binding;	GO:0006098: pentose-phosphate shunt; GO:0055114: oxidation-reduction process;	---	-	-	-	-	-	-	-	-	-	-	-	-	-	-	-	-	-	0		105	64	250	8	32	125.802	15.3019	44.4581	16.3524	33.3664	93.44	100	100
	D915_06997	hypothetical protein	F_hepatica-1.0_Cont1470	N	399	132		gi|358341810|dbj|GAA38353.2| Vam6/Vps39-like protein [Clonorchis sinensis]	gi|358341810|dbj|GAA38353.2| Vam6/Vps39-like protein [Clonorchis sinensis]	BN1106_s5522B000134.mRNA-1	csin103006	T265_01345		IPR019452: Vacuolar sorting protein 39/Transforming growth factor beta receptor-associated domain 1;	---	---	---	-	-	-	-	-	-	-	-	-	-	-	-	-	-	-	-	-	0		28	12	39	1	5	15.3863	1.31591	3.18093	0.937497	2.39115	94.99	94.74	94.74
	D915_03081	hypothetical protein	F_hepatica-1.0_Cont506	N	447	148		gi|56757427|gb|AAW26882.1| SJCHGC04375 protein [Schistosoma japonicum]	gi|56757427|gb|AAW26882.1| SJCHGC04375 protein [Schistosoma japonicum]	BN1106_s441B000110.mRNA-1	---	T265_08828		IPR012617: TRAUB;	---	---	GO:0005634: nucleus;	K14782	protein AATF/BFR2	-	-	-	-	-	-	-	-	-	-	-	-	-	-	-	0		42	32	36	0	12	20.6011	3.13227	2.62094	0	5.12253	100	100	92.62
	D915_05812	hypothetical protein	F_hepatica-1.0_Cont1148	Y	534	177		gi|684405479|ref|XP_009174464.1| hypothetical protein T265_09965 [Opisthorchis viverrini]	gi|684405479|ref|XP_009174464.1| hypothetical protein T265_09965 [Opisthorchis viverrini]	BN1106_s1303B000675.mRNA-1	csin112949	T265_09965		IPR003439: ABC transporter-like;	GO:0005524: ATP binding; GO:0016887: ATPase activity;	---	---	K05681	ATP-binding cassette, subfamily G (WHITE), member 2	-	-	-	-	-	-	-	-	-	-	-	-	-	-	-	0		39	28	74	3	10	16.013	2.29421	4.50975	2.10147	3.5733	84.46	90.82	85.02
	D915_13478	hypothetical protein	F_hepatica-1.0_Cont4926	N	399	132		gi|684384937|ref|XP_009168006.1| hypothetical protein T265_04882 [Opisthorchis viverrini]	gi|684384937|ref|XP_009168006.1| hypothetical protein T265_04882 [Opisthorchis viverrini]	BN1106_s4131B000139.mRNA-1	csin109832	T265_04882		IPR001394: Peptidase C19, ubiquitin carboxyl-terminal hydrolase 2;	GO:0004221: ubiquitin thiolesterase activity;	GO:0006511: ubiquitin-dependent protein catabolic process;	---	K11366	ubiquitin carboxyl-terminal hydrolase 22/27/51	3.1.2.15	C19	C	5.7e-31	-	Y	-	-	-	Y	-	-	-	-	-	0		72	49	186	9	17	39.5648	5.37329	15.1706	8.43747	8.12993	80.7	80.7	80.7
	D915_13437	casein kinase II regulatory subunit	F_hepatica-1.0_Cont4877	Y	555	184		gi|353233240|emb|CCD80595.1| putative casein kinase II beta subunit [Schistosoma mansoni]	gi|353233240|emb|CCD80595.1| putative casein kinase II beta subunit [Schistosoma mansoni]	BN1106_s3899B000093.mRNA-1	csin102712	T265_07339		IPR000704: Casein kinase II, regulatory subunit; IPR016149: Casein kinase II, regulatory subunit, alpha-helical; IPR016150: Casein kinase II, regulatory subunit, beta-sheet;	GO:0019887: protein kinase regulator activity;	---	GO:0005956: protein kinase CK2 complex;	K03115	casein kinase II subunit beta	-	-	-	-	-	-	-	-	-	-	-	-	-	-	-	0		2866	5072	9085	693	1085	1132.22	399.856	532.714	467.071	373.033	99.64	100	100
	D915_08398	histidine acid phosphatase	F_hepatica-1.0_Cont1931	N	2328	775		gi|685961709|gb|KGB37261.1| Inositol hexakisphosphate and diphosphoinositol-pentakisphosphate kinase 2 [Schistosoma haematobium]	gi|685961709|gb|KGB37261.1| Inositol hexakisphosphate and diphosphoinositol-pentakisphosphate kinase 2 [Schistosoma haematobium]	BN1106_s1162B000590.mRNA-1	csin100611	T265_00972		IPR000560: Histidine phosphatase superfamily, clade-2; IPR013651: ATP-grasp fold, RimK-type;	GO:0003993: acid phosphatase activity;	---	---	K13024	inositol hexakisphosphate/diphosphoinositol-pentakisphosphate kinase	2.7.4.24:2.7.4.21	-	-	-	-	-	-	-	-	-	-	-	-	-	-	0		142	195	412	30	44	13.3738	3.66495	5.75939	4.82038	3.60645	63.62	94.03	92.14
	D915_13912	Mob1\/phocein family protein	F_hepatica-1.0_Cont5556	N	654	217		gi|56753167|gb|AAW24793.1| SJCHGC02369 protein [Schistosoma japonicum]	gi|56753167|gb|AAW24793.1| SJCHGC02369 protein [Schistosoma japonicum]	BN1106_s1465B000294.mRNA-1	csin105633	T265_15467		IPR005301: Mob1/phocein;	---	---	---	K06685	MOB kinase activator 1	-	-	-	-	-	-	-	-	-	-	-	-	-	-	-	0		350	691	966	88	125	117.338	46.2293	48.0686	50.3324	36.4706	100	100	100
	D915_02857	GatB\/GatE catalytic domain protein	F_hepatica-1.0_Cont459	N	714	237		gi|684371310|ref|XP_009163736.1| hypothetical protein T265_01446 [Opisthorchis viverrini]	gi|684371310|ref|XP_009163736.1| hypothetical protein T265_01446 [Opisthorchis viverrini]	BN1106_s76B000234.mRNA-1	csin108435	T265_01446		IPR006075: Glutamyl-tRNA(Gln) amidotransferase, subunit B/E, N-terminal; IPR017959: Aspartyl/glutamyl-tRNA(Asn/Gln) amidotransferase, subunit B /E;	GO:0016874: ligase activity; GO:0016884: carbon-nitrogen ligase activity, with glutamine as amido-N-donor;	GO:0006412: translation;	---	K02434	aspartyl-tRNA(Asn)/glutamyl-tRNA(Gln) amidotransferase subunit B	6.3.5.6:6.3.5.7	-	-	-	-	-	-	-	-	-	-	-	-	-	-	0		23	2	28	1	2	7.06283	0.12256	1.27621	0.523895	0.534493	82.21	19.33	77.59
	D915_12220	papain family cysteine protease	F_hepatica-1.0_Cont3791	N	1020	339		gi|692348878|gb|AIS22047.1| cathepsin B4 [Fasciola gigantica]	gi|55793947|gb|AAV65884.1| cathepsin B1 isotype 4 precursor [Trichobilharzia regenti]	BN1106_s6570B000050.mRNA-1	csin102669	T265_05693		IPR000169: Peptidase, cysteine peptidase active site; IPR000668: Peptidase C1A, papain C-terminal; IPR012599: Peptidase C1A, propeptide; IPR013128: Peptidase C1A, papain; IPR015643: Peptidase C1A, cathepsin B;	GO:0004197: cysteine-type endopeptidase activity; GO:0008234: cysteine-type peptidase activity;	GO:0006508: proteolysis; GO:0050790: regulation of catalytic activity;	---	K01363	cathepsin B	3.4.22.1	C01A	C	1.8e-100	-	Y	-	-	-	Y	-	Y	-	Y	-	0		20	264	276	23463	22154	4.29912	11.3245	8.80584	8604.51	4144.41	69.41	89.71	90.2
	D915_08300	Tubulin\/FtsZ family, GTPase domain protein	F_hepatica-1.0_Cont1897	N	1398	465		gi|358254824|dbj|GAA56421.1| tubulin alpha [Clonorchis sinensis]	gi|358254824|dbj|GAA56421.1| tubulin alpha [Clonorchis sinensis]	BN1106_s606B000246.mRNA-1	csin110849	T265_04524		IPR000217: Tubulin; IPR002452: Alpha tubulin; IPR003008: Tubulin/FtsZ, GTPase domain; IPR008280: Tubulin/FtsZ, C-terminal; IPR017975: Tubulin, conserved site; IPR018316: Tubulin/FtsZ, 2-layer sandwich domain; IPR023123: Tubulin, C-terminal;	GO:0003924: GTPase activity; GO:0005198: structural molecule activity; GO:0005525: GTP binding;	GO:0006184: GTP catabolic process; GO:0007017: microtubule-based process; GO:0007018: microtubule-based movement; GO:0051258: protein polymerization;	GO:0005874: microtubule; GO:0043234: protein complex;	K07374	tubulin alpha	-	-	-	-	-	-	-	-	-	-	-	-	-	-	-	0		7	38	60	10474	12749	1.09784	1.18931	1.39671	2802.52	1740.12	43.99	69.03	94.92
	D915_16174	hypothetical protein	F_hepatica-1.0_Cont362	Y	2982	993		gi|684376291|ref|XP_009165346.1| hypothetical protein T265_02767 [Opisthorchis viverrini]	gi|684376291|ref|XP_009165346.1| hypothetical protein T265_02767 [Opisthorchis viverrini]	BN1106_s218B000535.mRNA-1	csin112772	T265_02767		---	---	---	---	-	-	-	-	-	-	-	-	-	-	-	-	-	-	-	-	-	0		12	26	48	4488	7991	0.882313	0.381489	0.523836	562.974	511.333	21.09	47.59	47.95
	D915_01718	p25-alpha	F_hepatica-1.0_Cont259	N	510	169		gi|349999484|dbj|GAA32777.1| tubulin polymerization-promoting protein family member 2 [Clonorchis sinensis]	gi|349999484|dbj|GAA32777.1| tubulin polymerization-promoting protein family member 2 [Clonorchis sinensis]	BN1106_s13B000572.mRNA-1	csin106688	T265_12576		IPR008907: P25-alpha;	---	---	---	-	-	-	-	-	-	-	-	-	-	-	-	-	-	-	-	-	0		17	66	145	5329	6894	7.3085	5.66227	9.25251	3908.57	2579.36	100	100	100
	D915_12920	cytidine deaminase	F_hepatica-1.0_Cont4362	N	426	141		gi|684374467|ref|XP_009164752.1| hypothetical protein T265_02284 [Opisthorchis viverrini]	gi|684374467|ref|XP_009164752.1| hypothetical protein T265_02284 [Opisthorchis viverrini]	BN1106_s947B000862.mRNA-2	csin102855	T265_02284		IPR002125: CMP/dCMP deaminase, zinc-binding; IPR006262: Cytidine deaminase, homotetrameric; IPR016192: APOBEC/CMP deaminase, zinc-binding; IPR016193: Cytidine deaminase-like;	GO:0003824: catalytic activity; GO:0004126: cytidine deaminase activity; GO:0008270: zinc ion binding; GO:0016787: hydrolase activity;	GO:0009972: cytidine deamination;	---	K01489	cytidine deaminase	3.5.4.5	-	-	-	-	-	-	-	-	-	-	-	-	-	-	0		9	18	95	8313	13872	4.63215	1.84876	7.25731	7299.46	6213.55	86.62	89.91	100
	D915_08296	Tubulin\/FtsZ family, GTPase domain protein	F_hepatica-1.0_Cont1897	N	1410	469		gi|558137362|ref|XP_006109687.1| PREDICTED: LOW QUALITY PROTEIN: tubulin, alpha 1c [Myotis lucifugus]	gi|558137362|ref|XP_006109687.1| PREDICTED: LOW QUALITY PROTEIN: tubulin, alpha 1c [Myotis lucifugus]	BN1106_s285B000843.mRNA-1	csin106476	T265_04524		IPR000217: Tubulin; IPR002452: Alpha tubulin; IPR003008: Tubulin/FtsZ, GTPase domain; IPR008280: Tubulin/FtsZ, C-terminal; IPR017975: Tubulin, conserved site; IPR018316: Tubulin/FtsZ, 2-layer sandwich domain; IPR023123: Tubulin, C-terminal;	GO:0003924: GTPase activity; GO:0005198: structural molecule activity; GO:0005525: GTP binding;	GO:0006184: GTP catabolic process; GO:0007017: microtubule-based process; GO:0007018: microtubule-based movement; GO:0051258: protein polymerization;	GO:0005874: microtubule; GO:0043234: protein complex;	-	-	-	-	-	-	-	-	-	-	-	-	-	-	-	-	-	0		6	24	17	4808	5297	0.932999	0.744747	0.392366	1275.52	716.839	38.09	53.48	62.06
	D915_09271	tubulin\/FtsZ family protein	F_hepatica-1.0_Cont2269	N	753	250		gi|169146620|emb|CAP72048.1| tubulin alpha-5 [Fasciola hepatica]	gi|358340313|dbj|GAA36054.2| tubulin alpha [Clonorchis sinensis]	BN1106_s793B000176.mRNA-1	csin101350	T265_01869		IPR000217: Tubulin; IPR002452: Alpha tubulin; IPR003008: Tubulin/FtsZ, GTPase domain; IPR008280: Tubulin/FtsZ, C-terminal; IPR018316: Tubulin/FtsZ, 2-layer sandwich domain; IPR023123: Tubulin, C-terminal;	GO:0003924: GTPase activity; GO:0005198: structural molecule activity; GO:0005525: GTP binding;	GO:0006184: GTP catabolic process; GO:0007017: microtubule-based process; GO:0007018: microtubule-based movement; GO:0051258: protein polymerization;	GO:0005874: microtubule; GO:0043234: protein complex;	-	-	-	-	-	-	-	-	-	-	-	-	-	-	-	-	-	0		5	5	13	3910	4594	1.45588	0.290531	0.561837	1942.34	1164.14	49.8	26.96	62.82
	D915_11121	hypothetical protein	F_hepatica-1.0_Cont3109	N	255	84		gi|358254961|dbj|GAA56652.1| hypothetical protein CLF_111313 [Clonorchis sinensis]	gi|358254961|dbj|GAA56652.1| hypothetical protein CLF_111313 [Clonorchis sinensis]	BN1106_s1233B000314.mRNA-1	csin111313	T265_12871		---	---	---	---	-	-	-	-	-	-	-	-	-	-	-	-	-	Y	-	Y	-	0		10	107	189	1574	3066	8.59823	18.3595	24.1203	2308.91	2294.26	94.12	100	98.43
	D915_04844	glutamate\/leucine\/phenylalanine\/valine dehydrogenase	F_hepatica-1.0_Cont888	Y	1035	344		gi|218552043|gb|ACK99042.1| glutamate dehydrogenase [Clonorchis sinensis]	gi|218552043|gb|ACK99042.1| glutamate dehydrogenase [Clonorchis sinensis]	BN1106_s5767B000030.mRNA-1	csin110991	T265_01567		IPR006095: Glutamate/phenylalanine/leucine/valine dehydrogenase; IPR006096: Glutamate/phenylalanine/leucine/valine dehydrogenase, C-terminal; IPR016040: NAD(P)-binding domain;	GO:0005488: binding; GO:0016491: oxidoreductase activity;	GO:0006520: cellular amino acid metabolic process; GO:0055114: oxidation-reduction process;	---	K00261	glutamate dehydrogenase (NAD(P)+)	1.4.1.3	-	-	-	-	-	-	-	-	-	-	-	-	-	-	0		232	963	1019	10895	22044	49.147	40.7102	32.0402	3937.58	4064.06	89.95	100	100
	D915_02248	hypothetical protein	F_hepatica-1.0_Cont346	N	1089	362		no hit	no hit	---	---	---		---	---	---	---	-	-	-	-	-	-	-	-	-	-	-	-	-	-	-	-	-	0		5	41	20	4079	4909	1.00668	1.6473	0.597674	1401.1	860.153	38.29	95.87	95.78
	D915_05905	tubulin\/FtsZ family protein	F_hepatica-1.0_Cont1173	N	966	321		gi|165973172|emb|CAO79611.1| beta-tubulin [Fasciola hepatica]	gi|358334319|dbj|GAA34286.2| tubulin beta, partial [Clonorchis sinensis]	BN1106_s5583B000078.mRNA-1	csin108736	T265_07146		IPR000217: Tubulin; IPR002453: Beta tubulin; IPR003008: Tubulin/FtsZ, GTPase domain; IPR008280: Tubulin/FtsZ, C-terminal; IPR018316: Tubulin/FtsZ, 2-layer sandwich domain; IPR023123: Tubulin, C-terminal;	GO:0003924: GTPase activity; GO:0005198: structural molecule activity; GO:0005525: GTP binding;	GO:0006184: GTP catabolic process; GO:0007017: microtubule-based process; GO:0007018: microtubule-based movement; GO:0051258: protein polymerization;	GO:0005874: microtubule; GO:0043234: protein complex;	-	-	-	-	-	-	-	-	-	-	-	-	-	-	-	-	-	0		4	23	62	2728	3744	0.907888	1.04176	2.0887	1056.36	739.553	38.51	16.15	66.25
	D915_01641	hypothetical protein	F_hepatica-1.0_Cont246	N	861	286		gi|684409255|ref|XP_009175688.1| LOW QUALITY PROTEIN: hypothetical protein T265_15293 [Opisthorchis viverrini]	gi|684409255|ref|XP_009175688.1| LOW QUALITY PROTEIN: hypothetical protein T265_15293 [Opisthorchis viverrini]	BN1106_s1168B000109.mRNA-1	csin105571	T265_15293		---	---	---	---	-	-	-	-	-	-	-	-	-	-	-	-	-	-	-	-	-	0		12	136	106	2244	2987	3.05582	6.91119	4.0065	974.905	661.977	52.15	100	99.77
	D915_01419	Actin	F_hepatica-1.0_Cont211	N	1134	377		gi|33946351|gb|AAQ55801.1| actin [Thecamoeba similis]	gi|33946351|gb|AAQ55801.1| actin [Thecamoeba similis]	BN1106_s658B000223.mRNA-1	csin110323	T265_00572		IPR004000: Actin-like;	---	---	---	-	-	-	-	-	-	-	-	-	-	-	-	-	-	-	-	-	0		6	15	13	4928	3246	1.16008	0.578755	0.373072	1625.55	546.193	21.52	63.14	58.38
	D915_08600	hypothetical protein	F_hepatica-1.0_Cont2003	N	2808	935		gi|684378755|ref|XP_009166109.1| hypothetical protein T265_03376 [Opisthorchis viverrini] gi|684378758|ref|XP_009166110.1| hypothetical protein T265_03377 [Opisthorchis viverrini]	gi|684378755|ref|XP_009166109.1| hypothetical protein T265_03376 [Opisthorchis viverrini] gi|684378758|ref|XP_009166110.1| hypothetical protein T265_03377 [Opisthorchis viverrini]	BN1106_s1463B000122.mRNA-1	csin104516	T265_03377		---	---	---	---	-	-	-	-	-	-	-	-	-	-	-	-	-	-	-	-	-	0		13	28	39	1898	2288	1.01507	0.436293	0.451991	252.838	155.478	24.86	32.87	37.78
	D915_00711	hypothetical protein	F_hepatica-1.0_Cont100	N	1212	403		gi|684412832|ref|XP_009176980.1| hypothetical protein T265_15597, partial [Opisthorchis viverrini]	gi|684412832|ref|XP_009176980.1| hypothetical protein T265_15597, partial [Opisthorchis viverrini]	BN1106_s1164B000118.mRNA-1	---	T265_15597		---	---	---	---	-	-	-	-	-	-	-	-	-	-	-	-	-	-	-	-	-	0		3	39	23	2670	3549	0.54271	1.40792	0.617571	824.046	558.745	31.02	78.22	44.47
	D915_09514	zinc finger, C2H2 type	F_hepatica-1.0_Cont2364	N	1389	462		gi|358340069|dbj|GAA48036.1| hypothetical protein CLF_101104 [Clonorchis sinensis]	gi|358340069|dbj|GAA48036.1| hypothetical protein CLF_101104 [Clonorchis sinensis]	BN1106_s2440B000219.mRNA-1	csin101104	T265_15383		IPR007087: Zinc finger, C2H2-type; IPR015880: Zinc finger, C2H2-like;	GO:0008270: zinc ion binding;	---	GO:0005622: intracellular;	-	-	-	-	-	-	-	-	-	-	-	-	-	-	-	-	-	0		2	2	5	2567	3874	0.315702	0.0630006	0.117147	691.3	532.191	18.86	12.38	18.93
	D915_06886	MORN repeat protein	F_hepatica-1.0_Cont1447	N	699	232		gi|360043550|emb|CCD78963.1| hypothetical protein Smp_190140 [Schistosoma mansoni]	gi|360043550|emb|CCD78963.1| hypothetical protein Smp_190140 [Schistosoma mansoni]	BN1106_s612B000223.mRNA-1	csin112918	T265_07084		IPR003409: MORN motif;	---	---	---	-	-	-	-	-	-	-	-	-	-	-	-	-	-	-	-	-	0		3	20	44	1739	2573	0.941008	1.2519	2.04851	930.605	702.382	21.6	85.41	62.37
	D915_12594	hypothetical protein	F_hepatica-1.0_Cont4086	N	714	237		gi|684369416|ref|XP_009163119.1| hypothetical protein T265_00940 [Opisthorchis viverrini]	gi|684369416|ref|XP_009163119.1| hypothetical protein T265_00940 [Opisthorchis viverrini]	BN1106_s3037B000155.mRNA-1	csin108281	T265_00940		IPR000435: Tektin;	---	GO:0000226: microtubule cytoskeleton organization;	GO:0005874: microtubule;	-	-	-	-	-	-	-	-	-	-	-	-	-	-	-	-	-	0		8	34	43	1913	1889	2.45664	2.08352	1.95989	1002.21	504.829	66.81	100	99.58
	D915_16002	hypothetical protein	F_hepatica-1.0_Cont17764	N	597	198		gi|684406996|ref|XP_009174959.1| hypothetical protein T265_10350 [Opisthorchis viverrini]	gi|684406996|ref|XP_009174959.1| hypothetical protein T265_10350 [Opisthorchis viverrini]	BN1106_s1155B000117.mRNA-1	csin101548	T265_10350		IPR002737: UPF0103/Mediator of ErbB2-driven cell motility (Memo-related);	---	---	---	-	-	-	-	-	-	-	-	-	-	-	-	-	-	-	-	-	0		8	13	15	2137	2026	2.93809	0.952765	0.817672	1338.98	647.553	83.92	92.29	88.78
	D915_13765	arrestin domain protein	F_hepatica-1.0_Cont5320	N	1710	569		gi|684378864|ref|XP_009166143.1| hypothetical protein T265_13229, partial [Opisthorchis viverrini]	gi|684378864|ref|XP_009166143.1| hypothetical protein T265_13229, partial [Opisthorchis viverrini]	BN1106_s4120B000056.mRNA-1	csin104513	T265_13229		IPR011022: Arrestin-like, C-terminal; IPR014752: Arrestin, C-terminal; IPR014756: Immunoglobulin E-set;	---	GO:0007165: signal transduction;	---	-	-	-	-	-	-	-	-	-	-	-	-	-	-	-	-	-	0		11	40	110	2011	2477	1.41041	1.02348	2.09343	439.905	276.402	60.64	81.81	99.12
	D915_01272	hypothetical protein	F_hepatica-1.0_Cont187	N	1068	355		gi|684393673|ref|XP_009170664.1| hypothetical protein T265_06983 [Opisthorchis viverrini]	gi|684393673|ref|XP_009170664.1| hypothetical protein T265_06983 [Opisthorchis viverrini]	BN1106_s937B000522.mRNA-1	csin100194	T265_06983		IPR011705: BTB/Kelch-associated;	---	---	---	K10478	BTB/POZ domain-containing protein 3/6	-	-	-	-	-	-	-	-	-	-	-	-	-	-	-	0		3	5	22	2763	3197	0.615884	0.20484	0.670368	967.726	571.192	37.36	13.48	54.87
	D915_03055	hypothetical protein	F_hepatica-1.0_Cont501	N	564	187		no hit	no hit	---	---	---		---	---	---	---	K03107	signal recognition particle subunit SRP68	-	-	-	-	-	-	-	-	-	-	-	-	-	-	-	0		11	46	49	1708	1801	4.27625	3.56858	2.82735	1132.8	609.32	55.14	98.94	100
	D915_04224	hypothetical protein	F_hepatica-1.0_Cont739	N	576	191		gi|684388333|ref|XP_009169039.1| hypothetical protein T265_13834 [Opisthorchis viverrini]	gi|684388333|ref|XP_009169039.1| hypothetical protein T265_13834 [Opisthorchis viverrini]	---	---	T265_13834		---	---	---	---	-	-	-	-	-	-	-	-	-	-	-	-	-	-	-	-	Y	4		2	1	7	2933	3544	0.761302	0.0759616	0.395492	1904.73	1174.04	24.13	8.16	60.07
	D915_11263	leucine Rich repeat-containing domain protein	F_hepatica-1.0_Cont3210	Y	1542	513		gi|358253343|dbj|GAA52887.1| leucine-rich repeat-containing protein 23 [Clonorchis sinensis]	gi|358253343|dbj|GAA52887.1| leucine-rich repeat-containing protein 23 [Clonorchis sinensis]	BN1106_s2697B000090.mRNA-1	csin109040	T265_05420		IPR001611: Leucine-rich repeat;	GO:0005515: protein binding;	---	---	-	-	-	-	-	-	-	-	-	-	-	-	-	-	-	-	-	0		148	802	610	12684	14132	21.0439	22.7566	12.8738	3076.91	1748.76	85.6	60.18	58.11
	D915_13951	hypothetical protein	F_hepatica-1.0_Cont5611	N	675	224		gi|684383464|ref|XP_009167552.1| hypothetical protein T265_13521, partial [Opisthorchis viverrini]	gi|684383464|ref|XP_009167552.1| hypothetical protein T265_13521, partial [Opisthorchis viverrini]	BN1106_s1395B000157.mRNA-1	---	T265_13521		---	---	---	---	-	-	-	-	-	-	-	-	-	-	-	-	-	-	-	-	-	0		3	9	23	2151	2285	0.974466	0.583385	1.10888	1192.01	645.941	19.26	41.04	92.74
	D915_12984	hypothetical protein	F_hepatica-1.0_Cont4415	Y	861	286		gi|358335469|dbj|GAA54039.1| dynein light chain 4 axonemal [Clonorchis sinensis]	gi|358335469|dbj|GAA54039.1| dynein light chain 4 axonemal [Clonorchis sinensis]	BN1106_s3811B000041.mRNA-1	csin111967	T265_14857		IPR001372: Dynein light chain, type 1/2;	---	GO:0007017: microtubule-based process;	GO:0005875: microtubule associated complex;	K10412	dynein light chain 4, axonemal	-	-	-	-	-	-	-	-	-	-	-	-	-	-	-	0		10	46	82	841	1530	2.54651	2.33761	3.09936	365.372	339.077	31.36	34.15	31.94
	D915_05822	hypothetical protein	F_hepatica-1.0_Cont1150	N	1314	437		no hit	no hit	---	---	---		---	---	---	---	-	-	-	-	-	-	-	-	-	-	-	-	-	-	-	-	-	0		2	0	4	3887	3580	0.333721	0	0.0990664	1106.53	519.874	14.08	0	19.48
	D915_10045	hypothetical protein	F_hepatica-1.0_Cont2588	N	364	122		gi|684400985|ref|XP_009173009.1| hypothetical protein T265_08833 [Opisthorchis viverrini]	gi|684400985|ref|XP_009173009.1| hypothetical protein T265_08833 [Opisthorchis viverrini]	BN1106_s771B000470.mRNA-1	csin107394	T265_08833		IPR005097: Saccharopine dehydrogenase / Homospermidine synthase;	---	---	---	-	-	-	-	-	-	-	-	-	-	-	-	-	-	-	-	-	0		10	48	118	1028	3860	6.02349	5.76975	10.5498	1056.41	2023.47	52.2	53.02	93.96
	D915_13844	hypothetical protein	F_hepatica-1.0_Cont5440	N	621	206		no hit	no hit	BN1106_s1092B000156.mRNA-1	---	---		IPR007783: Eukaryotic translation initiation factor 3, subunit 7;	GO:0003743: translation initiation factor activity;	GO:0006413: translational initiation;	---	-	-	-	-	-	-	-	-	-	-	-	-	-	-	-	-	-	0		4	12	43	1475	2440	1.41227	0.845486	2.2534	888.471	749.737	56.36	81	99.19
	D915_03478	hypothetical protein	F_hepatica-1.0_Cont580	Y	12219	4072		gi|684396869|ref|XP_009171664.1| hypothetical protein T265_07788 [Opisthorchis viverrini]	gi|684396869|ref|XP_009171664.1| hypothetical protein T265_07788 [Opisthorchis viverrini]	BN1106_s508B000671.mRNA-1	csin109838	T265_07788		---	---	---	---	-	-	-	-	-	-	-	-	-	-	-	-	-	-	-	-	Y	2		11	81	78	997	1467	0.197381	0.290046	0.20774	30.5212	22.9089	10.79	50.83	42.71
	D915_06298	hypothetical protein	F_hepatica-1.0_Cont1273	N	246	81		gi|76156271|gb|AAX27490.2| SJCHGC02397 protein [Schistosoma japonicum]	gi|76156271|gb|AAX27490.2| SJCHGC02397 protein [Schistosoma japonicum]	---	csin100919	T265_03972		IPR008979: Galactose-binding domain-like;	---	---	---	-	-	-	-	-	-	-	-	-	-	-	-	-	-	-	-	-	0		10	182	154	1790	1738	8.9128	32.3708	20.3727	2721.83	1348.11	82.52	83.74	82.52
	D915_00849	glyceraldehyde 3-phosphate dehydrogenase domain protein	F_hepatica-1.0_Cont121	N	1272	423		gi|684374363|ref|XP_009164718.1| hypothetical protein T265_02250 [Opisthorchis viverrini]	gi|684374363|ref|XP_009164718.1| hypothetical protein T265_02250 [Opisthorchis viverrini]	BN1106_s315B000260.mRNA-1	csin109148	T265_02250		IPR016040: NAD(P)-binding domain; IPR020828: Glyceraldehyde 3-phosphate dehydrogenase, NAD(P) binding domain; IPR020829: Glyceraldehyde 3-phosphate dehydrogenase, catalytic domain; IPR020831: Glyceraldehyde/Erythrose phosphate dehydrogenase family;	GO:0005488: binding; GO:0016620: oxidoreductase activity, acting on the aldehyde or oxo group of donors, NAD or NADP as acceptor;	GO:0055114: oxidation-reduction process;	---	-	-	-	-	-	-	-	-	-	-	-	-	-	-	-	-	-	0		1	22	44	3165	4009	0.17237	0.75675	1.12571	930.742	601.395	2.28	78.69	83.65
	D915_07242	hypothetical protein	F_hepatica-1.0_Cont1543	N	333	110		gi|358339806|dbj|GAA47796.1| phospholipase D3 [Clonorchis sinensis]	gi|358339806|dbj|GAA47796.1| phospholipase D3 [Clonorchis sinensis]	BN1106_s1427B000437.mRNA-1	csin100813	T265_07456		IPR013582: Phospholipase D/viral envelope;	---	---	---	-	-	-	-	-	-	-	-	-	-	-	-	-	-	-	-	-	0		15	93	123	1546	1625	9.87635	12.2196	12.0205	1736.63	931.15	79.88	93.99	100
	D915_07741	hypothetical protein	F_hepatica-1.0_Cont1710	N	744	247		gi|684375976|ref|XP_009165243.1| hypothetical protein T265_02677 [Opisthorchis viverrini]	gi|684375976|ref|XP_009165243.1| hypothetical protein T265_02677 [Opisthorchis viverrini]	BN1106_s4938B000179.mRNA-1	csin103087	T265_02677		---	---	---	---	-	-	-	-	-	-	-	-	-	-	-	-	-	-	-	-	-	0		14	142	282	1418	1668	4.12576	8.35088	12.335	712.929	427.793	86.83	90.86	90.73
	D915_09873	hypothetical protein	F_hepatica-1.0_Cont2514	N	894	297		gi|358256131|dbj|GAA57664.1| hypothetical protein CLF_113042 [Clonorchis sinensis]	gi|358256131|dbj|GAA57664.1| hypothetical protein CLF_113042 [Clonorchis sinensis]	BN1106_s1976B000068.mRNA-1	csin113042	---		---	---	---	---	-	-	-	-	-	-	-	-	-	-	-	-	-	-	-	-	-	0		3	9	9	1012	1675	0.735755	0.440476	0.327617	423.434	357.51	12.98	70.13	54.7
	D915_09030	hypothetical protein	F_hepatica-1.0_Cont2172	N	720	239		gi|684389749|ref|XP_009169472.1| hypothetical protein T265_06038 [Opisthorchis viverrini]	gi|684389749|ref|XP_009169472.1| hypothetical protein T265_06038 [Opisthorchis viverrini]	BN1106_s3935B000032.mRNA-1	csin108642	T265_06038		IPR023410: 14-3-3 domain;	---	---	---	-	-	-	-	-	-	-	-	-	-	-	-	-	Y	-	Y	-	0		9	9	81	5859	6404	2.74069	0.546924	3.66112	3043.92	1697.19	66.81	76.94	85.14
	D915_10306	hypothetical protein	F_hepatica-1.0_Cont2701	N	333	110		gi|56754593|gb|AAW25484.1| SJCHGC04324 protein [Schistosoma japonicum]	gi|56754593|gb|AAW25484.1| SJCHGC04324 protein [Schistosoma japonicum]	BN1106_s1091B000125.mRNA-1	---	T265_03273		IPR003379: Carboxylase, conserved domain;	---	---	---	-	-	-	-	-	-	-	-	-	-	-	-	-	-	-	-	-	0		2	21	41	1062	2510	1.31685	2.75926	4.00684	1192.95	1438.27	30.33	76.58	93.99
	D915_13323	hypothetical protein	F_hepatica-1.0_Cont4757	N	669	222		gi|358339061|dbj|GAA47191.1| coiled-coil domain-containing protein 151 [Clonorchis sinensis]	gi|358339061|dbj|GAA47191.1| coiled-coil domain-containing protein 151 [Clonorchis sinensis]	BN1106_s1740B000088.mRNA-1	csin100063	T265_08998		---	---	---	---	-	-	-	-	-	-	-	-	-	-	-	-	-	-	-	-	Y	1		7	25	34	1120	1265	2.29415	1.63505	1.65392	626.231	360.807	61.88	83.71	65.17
	D915_16162	hypothetical protein	F_hepatica-1.0_Cont246	Y	252	84		no hit	no hit	---	---	---		---	---	---	---	-	-	-	-	-	-	-	-	-	-	-	-	-	-	-	-	Y	1		199	2160	2203	22140	16575	173.142	375.034	284.496	32864	12550.6	62.3	62.3	62.3
	D915_04895	zinc finger, C2H2 type	F_hepatica-1.0_Cont905	N	687	228		gi|358342815|dbj|GAA38832.2| zinc finger protein 474 [Clonorchis sinensis]	gi|358342815|dbj|GAA38832.2| zinc finger protein 474 [Clonorchis sinensis]	BN1106_s3949B000287.mRNA-1	csin113363	T265_02199		---	---	---	---	-	-	-	-	-	-	-	-	-	-	-	-	-	-	-	-	-	0		3	10	24	1820	1748	0.957445	0.636884	1.13688	990.963	485.507	46.87	55.31	87.19
	D915_11539	ABC transporter, ATP-binding protein	F_hepatica-1.0_Cont3365	N	903	300		gi|672425751|gb|AIJ28498.1| ATP-binding cassette subfamily transporter B1 member 4 [Opisthorchis felineus]	gi|672425751|gb|AIJ28498.1| ATP-binding cassette subfamily transporter B1 member 4 [Opisthorchis felineus]	BN1106_s2471B000098.mRNA-1	csin109710	T265_13344		IPR003439: ABC transporter-like; IPR003593: ATPase, AAA+ type, core; IPR017871: ABC transporter, conserved site;	GO:0000166: nucleotide binding; GO:0005524: ATP binding; GO:0016887: ATPase activity; GO:0017111: nucleoside-triphosphatase activity;	---	---	K06148	ATP-binding cassette, subfamily C, bacterial	-	-	-	-	-	-	-	-	-	-	-	-	-	-	-	0		18	85	124	931	4464	4.37053	4.11859	4.46885	385.66	943.294	65.12	98.45	97.79
	D915_14182	Tubulin\/FtsZ family, GTPase domain protein	F_hepatica-1.0_Cont6050	N	1380	459		gi|165973160|emb|CAO79605.1| alpha-tubulin [Fasciola hepatica]	gi|558137362|ref|XP_006109687.1| PREDICTED: LOW QUALITY PROTEIN: tubulin, alpha 1c [Myotis lucifugus]	BN1106_s285B000842.mRNA-1	csin106476	T265_04524		IPR000217: Tubulin; IPR002452: Alpha tubulin; IPR003008: Tubulin/FtsZ, GTPase domain; IPR008280: Tubulin/FtsZ, C-terminal; IPR017975: Tubulin, conserved site; IPR018316: Tubulin/FtsZ, 2-layer sandwich domain; IPR023123: Tubulin, C-terminal;	GO:0003924: GTPase activity; GO:0005198: structural molecule activity; GO:0005525: GTP binding;	GO:0006184: GTP catabolic process; GO:0007017: microtubule-based process; GO:0007018: microtubule-based movement; GO:0051258: protein polymerization;	GO:0005874: microtubule; GO:0043234: protein complex;	-	-	-	-	-	-	-	-	-	-	-	-	-	-	-	-	-	0		2	40	29	1200	1865	0.317761	1.26823	0.683882	325.271	257.876	21.81	92.39	93.26
	D915_12575	hypothetical protein	F_hepatica-1.0_Cont4058	N	519	172		gi|358333595|dbj|GAA52080.1| ATP-binding cassette subfamily A (ABC1) member 5 [Clonorchis sinensis]	gi|358333595|dbj|GAA52080.1| ATP-binding cassette subfamily A (ABC1) member 5 [Clonorchis sinensis]	BN1106_s9156B000016.mRNA-1	csin107311	T265_15491		---	---	---	---	-	-	-	-	-	-	-	-	-	-	-	-	-	-	-	-	-	0		3	72	34	2867	2018	1.26737	6.06991	2.13193	2066.35	741.932	52.02	85.55	63.39
	D915_02704	TM2 domain protein	F_hepatica-1.0_Cont433	Y	1326	441		gi|685964861|gb|KGB39694.1| TM2 domain-containing protein 3 [Schistosoma haematobium]	gi|685964861|gb|KGB39694.1| TM2 domain-containing protein 3 [Schistosoma haematobium]	BN1106_s5146B000138.mRNA-1	csin105596	T265_02457		IPR007829: TM2;	---	---	---	-	-	-	-	-	-	-	-	-	-	-	-	-	Y	Y	-	Y	3		150	977	963	4986	7224	24.8026	32.238	23.6344	1406.54	1039.55	82.88	95.32	96.23
	D915_07024	hypothetical protein	F_hepatica-1.0_Cont1477	Y	901	299		gi|684390432|ref|XP_009169673.1| hypothetical protein T265_06201 [Opisthorchis viverrini]	gi|684390432|ref|XP_009169673.1| hypothetical protein T265_06201 [Opisthorchis viverrini]	BN1106_s423B000372.mRNA-2	csin106910	T265_06201		IPR000210: BTB/POZ-like; IPR011333: BTB/POZ fold; IPR011705: BTB/Kelch-associated; IPR013069: BTB/POZ;	GO:0005515: protein binding;	---	---	-	-	-	-	-	-	-	-	-	-	-	-	-	-	-	-	-	0		6	9	15	1057	1127	1.46008	0.437053	0.541787	438.827	238.676	52.61	39.96	42.84
	D915_07510	hypothetical protein	F_hepatica-1.0_Cont1627	N	558	185		gi|76153594|gb|AAX25214.2| SJCHGC04509 protein [Schistosoma japonicum]	gi|76153594|gb|AAX25214.2| SJCHGC04509 protein [Schistosoma japonicum]	BN1106_s2210B000192.mRNA-1	csin110240	---		---	---	---	---	-	-	-	-	-	-	-	-	-	-	-	-	-	-	-	-	-	0		10	60	31	1316	1732	3.9293	4.70472	1.80796	882.195	592.276	82.08	98.39	98.92
	D915_13875	hypothetical protein	F_hepatica-1.0_Cont5488	Y	2326	776		gi|358333427|dbj|GAA51942.1| protein FAM164A [Clonorchis sinensis]	gi|358333427|dbj|GAA51942.1| protein FAM164A [Clonorchis sinensis]	BN1106_s859B000311.mRNA-1	csin107088	T265_04722		---	---	---	---	-	-	-	-	-	-	-	-	-	-	-	-	-	-	-	-	-	0		1	2	3	1889	2909	0.0942626	0.0376216	0.0419733	303.784	238.641	8.6	6.02	11.99
	D915_09158	hypothetical protein	F_hepatica-1.0_Cont2224	N	726	241		gi|684395129|ref|XP_009171112.1| hypothetical protein T265_07349 [Opisthorchis viverrini]	gi|684395129|ref|XP_009171112.1| hypothetical protein T265_07349 [Opisthorchis viverrini]	BN1106_s1950B000172.mRNA-1	csin102705	T265_07349		IPR000435: Tektin;	---	GO:0000226: microtubule cytoskeleton organization;	GO:0005874: microtubule;	-	-	-	-	-	-	-	-	-	-	-	-	-	-	-	-	-	0		6	6	16	677	1101	1.81202	0.361603	0.717208	348.815	289.375	51.65	63.09	79.61
	D915_01822	hypothetical protein	F_hepatica-1.0_Cont274	N	1698	565		gi|358335146|dbj|GAA53638.1| endonuclease-reverse transcriptase [Clonorchis sinensis]	gi|358335146|dbj|GAA53638.1| endonuclease-reverse transcriptase [Clonorchis sinensis]	BN1106_s1703B000174.mRNA-1	csin110660	T265_06491		IPR011641: Tyrosine-protein kinase ephrin type A/B receptor-like;	---	---	---	-	-	-	-	-	-	-	-	-	-	-	-	-	-	-	-	Y	1		3	16	6	1505	1664	0.387376	0.412287	0.114994	331.544	186.993	20.49	38.93	46.35
	D915_12642	hypothetical protein	F_hepatica-1.0_Cont4134	N	588	195		gi|684410811|ref|XP_009176192.1| hypothetical protein T265_15403 [Opisthorchis viverrini]	gi|684410811|ref|XP_009176192.1| hypothetical protein T265_15403 [Opisthorchis viverrini]	BN1106_s2953B000133.mRNA-1	---	T265_15403		---	---	---	---	-	-	-	-	-	-	-	-	-	-	-	-	-	-	-	-	-	0		3	10	6	1175	1284	1.11865	0.744114	0.332075	747.487	416.676	41.16	68.71	93.2
	D915_11001	hypothetical protein	F_hepatica-1.0_Cont3052	N	825	274		gi|358332411|dbj|GAA30708.2| poly(U)-specific endoribonuclease-A, partial [Clonorchis sinensis]	gi|358332411|dbj|GAA30708.2| poly(U)-specific endoribonuclease-A, partial [Clonorchis sinensis]	BN1106_s1762B000160.mRNA-1	csin105543	T265_08207		IPR018998: Endoribonuclease XendoU;	GO:0016788: hydrolase activity, acting on ester bonds;	---	---	-	-	-	-	-	-	-	-	-	-	-	-	-	-	-	-	Y	1		1	6	13	2788	2321	0.265763	0.31821	0.512804	1264.1	536.824	21.58	52.73	79.03
	D915_13436	hypothetical protein	F_hepatica-1.0_Cont4876	N	489	162		gi|72088440|ref|XP_792528.1| PREDICTED: uncharacterized protein C1orf158 homolog [Strongylocentrotus purpuratus]	gi|72088440|ref|XP_792528.1| PREDICTED: uncharacterized protein C1orf158 homolog [Strongylocentrotus purpuratus]	BN1106_s4196B000049.mRNA-1	---	---		---	---	---	---	-	-	-	-	-	-	-	-	-	-	-	-	-	-	-	-	-	0		2	13	18	1493	1261	0.896748	1.16319	1.19791	1142.07	492.059	27.81	94.27	86.09
	D915_12961	tubulin\/FtsZ family protein	F_hepatica-1.0_Cont4388	N	780	259		gi|169146632|emb|CAP72054.1| tubulin beta-6 [Fasciola hepatica]	gi|358253574|dbj|GAA53448.1| tubulin beta [Clonorchis sinensis]	BN1106_s3938B000088.mRNA-1	csin110246	T265_01645		IPR000217: Tubulin; IPR002453: Beta tubulin; IPR003008: Tubulin/FtsZ, GTPase domain; IPR008280: Tubulin/FtsZ, C-terminal; IPR018316: Tubulin/FtsZ, 2-layer sandwich domain; IPR023123: Tubulin, C-terminal;	GO:0003924: GTPase activity; GO:0005198: structural molecule activity; GO:0005525: GTP binding;	GO:0006184: GTP catabolic process; GO:0007017: microtubule-based process; GO:0007018: microtubule-based movement; GO:0051258: protein polymerization;	GO:0005874: microtubule; GO:0043234: protein complex;	-	-	-	-	-	-	-	-	-	-	-	-	-	-	-	-	-	0		26	357	221	2017	2320	7.3085	20.0258	9.22061	967.284	567.55	52.44	100	98.85
	D915_12236	hypothetical protein	F_hepatica-1.0_Cont3800	N	1200	399		gi|358333425|dbj|GAA35219.2| hypothetical protein CLF_107086 [Clonorchis sinensis]	gi|358333425|dbj|GAA35219.2| hypothetical protein CLF_107086 [Clonorchis sinensis]	BN1106_s1377B000255.mRNA-1	csin107086	T265_04721		---	---	---	---	-	-	-	-	-	-	-	-	-	-	-	-	-	Y	-	Y	-	0		8	37	73	531	882	1.4617	1.34908	1.97972	165.522	140.248	64.67	99.42	99
	D915_04896	zinc finger, C2H2 type	F_hepatica-1.0_Cont905	N	657	218		gi|358333942|dbj|GAA32871.2| zinc finger protein 474 [Clonorchis sinensis]	gi|358333942|dbj|GAA32871.2| zinc finger protein 474 [Clonorchis sinensis]	BN1106_s3949B000287.mRNA-1	csin107994	T265_02199		---	---	---	---	-	-	-	-	-	-	-	-	-	-	-	-	-	-	-	-	-	0		1	22	14	1524	2269	0.333721	1.46512	0.693465	867.686	658.991	11.26	100	92.39
	D915_09895	hypothetical protein	F_hepatica-1.0_Cont2521	N	2352	783		gi|684384552|ref|XP_009167886.1| hypothetical protein T265_13600 [Opisthorchis viverrini]	gi|684384552|ref|XP_009167886.1| hypothetical protein T265_13600 [Opisthorchis viverrini]	BN1106_s4120B000056.mRNA-1	---	T265_13600		IPR011022: Arrestin-like, C-terminal; IPR014752: Arrestin, C-terminal; IPR014756: Immunoglobulin E-set;	---	GO:0007165: signal transduction;	---	-	-	-	-	-	-	-	-	-	-	-	-	-	-	-	-	-	0		1	32	32	1567	1702	0.0932206	0.595291	0.442766	249.215	138.081	8.5	65.35	65.05
	D915_13181	HEAT repeat protein	F_hepatica-1.0_Cont4596	Y	771	256		gi|358338492|dbj|GAA56865.1| rhabdoid tumor deletion region protein 1, partial [Clonorchis sinensis]	gi|358338492|dbj|GAA56865.1| rhabdoid tumor deletion region protein 1, partial [Clonorchis sinensis]	BN1106_s5277B000044.mRNA-1	csin111723	T265_12728		IPR011989: Armadillo-like helical; IPR016024: Armadillo-type fold; IPR019538: 26S proteasome non-ATPase regulatory subunit 5;	GO:0005488: binding;	---	---	-	-	-	-	-	-	-	-	-	-	-	-	-	-	-	-	-	0		15	42	52	776	933	4.26566	2.38348	2.19488	376.487	230.907	53.44	81.45	87.55
	D915_11790	hypothetical protein	F_hepatica-1.0_Cont3513	N	3525	1174		gi|684385469|ref|XP_009168174.1| hypothetical protein T265_05020 [Opisthorchis viverrini]	gi|684385469|ref|XP_009168174.1| hypothetical protein T265_05020 [Opisthorchis viverrini]	BN1106_s3056B000102.mRNA-1	csin104633	T265_05020		---	---	---	---	-	-	-	-	-	-	-	-	-	-	-	-	-	-	-	-	-	0		2	11	30	689	1272	0.1244	0.136537	0.276964	73.1144	68.8555	9.48	10.5	26.87
	D915_09093	hypothetical protein	F_hepatica-1.0_Cont2198	N	525	174		gi|358342795|dbj|GAA33800.2| neural cell adhesion molecule [Clonorchis sinensis] gi|524888979|ref|XP_005101053.1| PREDICTED: ADP-ribosylation factor-like protein 2-binding protein-like [Aplysia californica]	gi|358342795|dbj|GAA33800.2| neural cell adhesion molecule [Clonorchis sinensis] gi|524888979|ref|XP_005101053.1| PREDICTED: ADP-ribosylation factor-like protein 2-binding protein-like [Aplysia californica]	BN1106_s6624B000021.mRNA-1	csin104278	T265_10040		IPR023379: ADP-ribosylation factor-like 2-binding protein, domain;	---	---	---	K16742	ADP-ribosylation factor-like protein 2-binding protein	-	-	-	-	-	-	-	-	-	-	-	-	-	-	-	0		3	40	56	511	770	1.25288	3.33363	3.47129	364.086	279.861	56.95	100	91.43
	D915_02300	LIM domain protein	F_hepatica-1.0_Cont355	N	1632	543		gi|358336527|dbj|GAA55013.1| xin actin-binding repeat-containing protein 2 [Clonorchis sinensis]	gi|358336527|dbj|GAA55013.1| xin actin-binding repeat-containing protein 2 [Clonorchis sinensis]	BN1106_s1615B000238.mRNA-1	csin106427	T265_00579		IPR001781: Zinc finger, LIM-type;	GO:0008270: zinc ion binding;	---	---	-	-	-	-	-	-	-	-	-	-	-	-	-	-	-	-	-	0		1	5	3	1795	1802	0.134347	0.13405	0.0598223	411.422	210.691	1.84	11.7	18.93
	D915_12075	hypothetical protein	F_hepatica-1.0_Cont3685	N	1515	504		gi|674594833|emb|CDS26448.1| conserved hypothetical protein [Hymenolepis microstoma]	gi|674594833|emb|CDS26448.1| conserved hypothetical protein [Hymenolepis microstoma]	BN1106_s2639B000141.mRNA-1	---	---		---	---	---	---	-	-	-	-	-	-	-	-	-	-	-	-	-	-	-	-	-	0		3	0	13	1901	2045	0.434168	0	0.27925	469.367	257.568	26.47	0	48.58
	D915_14045	hypothetical protein	F_hepatica-1.0_Cont5794	N	672	223		gi|684391496|ref|XP_009169994.1| hypothetical protein T265_06462 [Opisthorchis viverrini]	gi|684391496|ref|XP_009169994.1| hypothetical protein T265_06462 [Opisthorchis viverrini]	BN1106_s807B000261.mRNA-1	csin111136	T265_06462		---	---	---	---	-	-	-	-	-	-	-	-	-	-	-	-	-	-	-	-	-	0		1	35	40	1003	1478	0.326272	2.27885	1.9371	558.309	419.678	14.88	68.75	54.91
	D915_16268	Enolase, TIM barrel domain protein	F_hepatica-1.0_Cont1538	N	588	195		gi|684378240|ref|XP_009165959.1| hypothetical protein T265_03262 [Opisthorchis viverrini]	gi|684378240|ref|XP_009165959.1| hypothetical protein T265_03262 [Opisthorchis viverrini]	BN1106_s485B000233.mRNA-1	csin110199	T265_03262		IPR000941: Enolase; IPR020810: Enolase, C-terminal;	GO:0000287: magnesium ion binding; GO:0004634: phosphopyruvate hydratase activity;	GO:0006096: glycolysis;	GO:0000015: phosphopyruvate hydratase complex;	-	-	-	-	-	-	-	-	-	-	-	-	-	-	-	-	-	0		2	21	19	1079	955	0.745765	1.56264	1.05157	686.415	309.911	33.84	79.76	84.69
	D915_05636	Ser\/Thr phosphatase family protein	F_hepatica-1.0_Cont1100	N	993	330		gi|350033074|dbj|GAA38278.1| protein phosphatase 1 catalytic subunit [Clonorchis sinensis]	gi|350033074|dbj|GAA38278.1| protein phosphatase 1 catalytic subunit [Clonorchis sinensis]	BN1106_s4803B000040.mRNA-1	csin111943	T265_08568		IPR004843: Metallo-dependent phosphatase; IPR006186: Serine/threonine-specific protein phosphatase/bis(5-nucleosyl)-tetraphosphatase;	GO:0016787: hydrolase activity;	---	---	-	-	-	-	-	-	-	-	-	-	-	-	-	-	-	-	-	0		1	14	17	1509	1430	0.2208	0.616873	0.557137	568.438	274.788	3.32	79.76	73.82
	D915_06037	hypothetical protein	F_hepatica-1.0_Cont1213	Y	1608	535		gi|684376809|ref|XP_009165513.1| hypothetical protein T265_02896 [Opisthorchis viverrini]	gi|684376809|ref|XP_009165513.1| hypothetical protein T265_02896 [Opisthorchis viverrini]	BN1106_s1453B000463.mRNA-1	csin106927	T265_02896		---	---	---	---	-	-	-	-	-	-	-	-	-	-	-	-	-	-	-	-	-	0		4	97	84	768	736	0.54541	2.63938	1.70002	178.656	87.3378	20.96	87.13	93.78
	D915_12316	hypothetical protein	F_hepatica-1.0_Cont3852	Y	812	269		gi|358255045|dbj|GAA56736.1| calcium/calmodulin-dependent protein kinase type IV [Clonorchis sinensis]	gi|358255045|dbj|GAA56736.1| calcium/calmodulin-dependent protein kinase type IV [Clonorchis sinensis]	BN1106_s2438B000176.mRNA-3	csin111434	T265_04971		IPR000719: Protein kinase, catalytic domain; IPR011009: Protein kinase-like domain; IPR017442: Serine/threonine-protein kinase-like domain;	GO:0004672: protein kinase activity; GO:0005524: ATP binding; GO:0016772: transferase activity, transferring phosphorus-containing groups;	GO:0006468: protein phosphorylation;	---	-	-	-	-	-	-	-	-	-	-	-	-	-	-	-	-	-	0		5	41	79	607	702	1.35009	2.20925	3.16616	279.625	164.965	30.67	99.75	98.65
	D915_14668	Roadblock\/LC7 domain protein	F_hepatica-1.0_Cont7198	N	300	99		gi|349970452|dbj|GAA41065.1| dynein light chain roadblock-type [Clonorchis sinensis]	gi|349970452|dbj|GAA41065.1| dynein light chain roadblock-type [Clonorchis sinensis]	BN1106_s4071B000132.mRNA-1	csin109676	T265_14995		IPR004942: Dynein light chain-related;	---	---	---	K10419	dynein light chain roadblock-type	-	-	-	-	-	-	-	-	-	-	-	-	-	-	-	0		1	21	40	1574	1323	0.73085	3.06277	4.33911	1962.58	841.49	33.33	94.33	93
	D915_11791	hypothetical protein	F_hepatica-1.0_Cont3513	N	6498	2165		no hit	no hit	BN1106_s3056B000103.mRNA-1	---	---		---	---	---	---	-	-	-	-	-	-	-	-	-	-	-	-	-	-	-	-	-	0		1	29	20	914	1613	0.0337419	0.19527	0.100164	52.615	47.3658	2.85	34.78	27.99
	D915_12011	EGF-like domain protein	F_hepatica-1.0_Cont3650	N	855	284		gi|358341354|dbj|GAA49057.1| acidic fibroblast growth factor intracellular binding protein [Clonorchis sinensis]	gi|358341354|dbj|GAA49057.1| acidic fibroblast growth factor intracellular binding protein [Clonorchis sinensis]	BN1106_s2397B000099.mRNA-1	csin102428	T265_00310		IPR000742: Epidermal growth factor-like, type 3; IPR006210: Epidermal growth factor-like; IPR013032: EGF-like region, conserved site;	GO:0005515: protein binding;	---	---	-	-	-	-	-	-	-	-	-	-	-	-	-	-	-	-	Y	1		6	17	18	729	675	1.53863	0.869961	0.685123	318.937	150.643	33.1	67.37	53.33
	D915_08299	EF hand	F_hepatica-1.0_Cont1897	N	471	156		gi|358337983|dbj|GAA42135.2| calmodulin-like protein 1 [Clonorchis sinensis]	gi|358337983|dbj|GAA42135.2| calmodulin-like protein 1 [Clonorchis sinensis]	BN1106_s285B000833.mRNA-1	csin110564	T265_14277		IPR002048: Calcium-binding EF-hand; IPR011992: EF-hand-like domain; IPR018247: EF-Hand 1, calcium-binding site; IPR018248: EF-hand; IPR018249: EF-HAND 2;	GO:0005509: calcium ion binding;	---	---	-	-	-	-	-	-	-	-	-	-	-	-	-	-	-	-	-	0		1	0	2	1230	1589	0.465509	0	0.138188	976.848	643.744	9.34	0	54.78
	D915_04823	hypothetical protein	F_hepatica-1.0_Cont881	N	711	236		gi|358341895|dbj|GAA49475.1| armadillo repeat-containing protein 4 [Clonorchis sinensis]	gi|358341895|dbj|GAA49475.1| armadillo repeat-containing protein 4 [Clonorchis sinensis]	BN1106_s2116B000204.mRNA-1	csin103110	T265_00387		IPR000225: Armadillo; IPR011989: Armadillo-like helical; IPR016024: Armadillo-type fold;	GO:0005488: binding; GO:0005515: protein binding;	---	---	-	-	-	-	-	-	-	-	-	-	-	-	-	-	-	-	-	0		9	30	23	683	740	2.77538	1.84616	1.05274	359.33	198.597	63.57	78.9	90.3
	D915_03043	ankyrin repeat protein	F_hepatica-1.0_Cont500	N	594	197		gi|684366039|ref|XP_009162077.1| hypothetical protein T265_00156 [Opisthorchis viverrini]	gi|684366039|ref|XP_009162077.1| hypothetical protein T265_00156 [Opisthorchis viverrini]	BN1106_s3229B000135.mRNA-1	csin102920	T265_00156		IPR002110: Ankyrin repeat; IPR020683: Ankyrin repeat-containing domain;	GO:0005515: protein binding;	---	---	-	-	-	-	-	-	-	-	-	-	-	-	-	-	-	-	-	0		2	15	2	1434	1649	0.738232	1.1049	0.109573	903.037	529.718	32.66	38.05	34.51
	D915_09028	tubulin\/FtsZ family protein	F_hepatica-1.0_Cont2171	N	1236	411		gi|358342112|dbj|GAA37663.2| tubulin alpha, partial [Clonorchis sinensis]	gi|358342112|dbj|GAA37663.2| tubulin alpha, partial [Clonorchis sinensis]	BN1106_s3838B000030.mRNA-1	csin103359	T265_06402		IPR000217: Tubulin; IPR002452: Alpha tubulin; IPR003008: Tubulin/FtsZ, GTPase domain; IPR008280: Tubulin/FtsZ, C-terminal; IPR017975: Tubulin, conserved site; IPR018316: Tubulin/FtsZ, 2-layer sandwich domain; IPR023123: Tubulin, C-terminal;	GO:0003924: GTPase activity; GO:0005198: structural molecule activity; GO:0005525: GTP binding;	GO:0006184: GTP catabolic process; GO:0007017: microtubule-based process; GO:0007018: microtubule-based movement; GO:0051258: protein polymerization;	GO:0005874: microtubule; GO:0043234: protein complex;	-	-	-	-	-	-	-	-	-	-	-	-	-	-	-	-	-	0		15	90	75	783	872	2.66086	3.18596	1.97472	236.966	134.62	78.88	100	99.35
	D915_10915	glyceraldehyde-3-phosphate dehydrogenase, type I	F_hepatica-1.0_Cont3012	N	1017	338		gi|662038196|gb|AIE44418.1| glyceraldehyde 3-phosphate dehydrogenase [Fasciola hepatica]	gi|684388756|ref|XP_009169164.1| hypothetical protein T265_05806 [Opisthorchis viverrini]	BN1106_s3550B000215.mRNA-1	csin101821	T265_05806		IPR006424: Glyceraldehyde-3-phosphate dehydrogenase, type I; IPR016040: NAD(P)-binding domain; IPR020828: Glyceraldehyde 3-phosphate dehydrogenase, NAD(P) binding domain; IPR020829: Glyceraldehyde 3-phosphate dehydrogenase, catalytic domain; IPR020830: Glyceraldehyde 3-phosphate dehydrogenase, active site; IPR020831: Glyceraldehyde/Erythrose phosphate dehydrogenase family;	GO:0005488: binding; GO:0008943: glyceraldehyde-3-phosphate dehydrogenase activity; GO:0016620: oxidoreductase activity, acting on the aldehyde or oxo group of donors, NAD or NADP as acceptor; GO:0051287: NAD binding;	GO:0006006: glucose metabolic process; GO:0055114: oxidation-reduction process;	---	K00134	glyceraldehyde 3-phosphate dehydrogenase	1.2.1.12	-	-	-	-	-	-	-	-	-	-	-	-	-	-	0		2	90	31	928	1385	0.43118	3.87203	0.99198	341.326	259.86	29.79	98.53	91.25
	D915_05352	hypothetical protein	F_hepatica-1.0_Cont1024	N	333	110		gi|358336025|dbj|GAA29446.2| protein jagged-1a [Clonorchis sinensis]	gi|358336025|dbj|GAA29446.2| protein jagged-1a [Clonorchis sinensis]	BN1106_s4135B000080.mRNA-1	csin104181	T265_15056		IPR000884: Thrombospondin, type 1 repeat; IPR013032: EGF-like region, conserved site;	---	---	---	-	-	-	-	-	-	-	-	-	-	-	-	-	-	-	-	-	0		3	6	16	622	709	1.97527	0.788359	1.56364	698.697	406.268	60.96	75.08	81.38
	D915_06936	hypothetical protein	F_hepatica-1.0_Cont1459	N	819	272		gi|684393164|ref|XP_009170509.1| hypothetical protein T265_06863 [Opisthorchis viverrini] gi|76152652|gb|AAX24336.2| SJCHGC08929 protein [Schistosoma japonicum]	gi|684393164|ref|XP_009170509.1| hypothetical protein T265_06863 [Opisthorchis viverrini] gi|76152652|gb|AAX24336.2| SJCHGC08929 protein [Schistosoma japonicum]	BN1106_s1496B000366.mRNA-1	csin109869	T265_06863		IPR012989: SEP domain;	---	---	---	-	-	-	-	-	-	-	-	-	-	-	-	-	-	-	-	-	0		15	44	17	1243	1609	4.01566	2.35064	0.675503	567.715	374.872	74.48	96.21	91.21
	D915_05546	hypothetical protein	F_hepatica-1.0_Cont1080	Y	1116	371		gi|205360870|ref|NP_001128541.1| histone cluster 1, H4d [Xenopus laevis]	gi|205360870|ref|NP_001128541.1| histone cluster 1, H4d [Xenopus laevis]	BN1106_s2107B000165.mRNA-1	---	T265_11049		IPR001951: Histone H4; IPR009072: Histone-fold;	GO:0003677: DNA binding;	GO:0006334: nucleosome assembly;	GO:0000786: nucleosome; GO:0005634: nucleus;	-	-	-	-	-	-	-	-	-	-	-	-	-	-	-	-	-	0		1	0	2	1467	1373	0.196465	0	0.0583214	491.71	234.756	8.96	0	0.81
	D915_11816	hypothetical protein	F_hepatica-1.0_Cont3525	N	672	223		gi|684412264|ref|XP_009176696.1| hypothetical protein T265_11708 [Opisthorchis viverrini]	gi|684412264|ref|XP_009176696.1| hypothetical protein T265_11708 [Opisthorchis viverrini]	BN1106_s5245B000187.mRNA-1	csin104578	T265_11708		---	---	---	---	-	-	-	-	-	-	-	-	-	-	-	-	-	-	-	-	-	0		1	18	4	1967	1575	0.326272	1.17198	0.19371	1094.91	447.221	21.88	88.24	46.58
	D915_05119	globin	F_hepatica-1.0_Cont957	N	474	157		gi|59895953|gb|AAX11352.1| myoglobin 1 [Paragonimus westermani]	gi|59895953|gb|AAX11352.1| myoglobin 1 [Paragonimus westermani]	BN1106_s284B000287.mRNA-1	csin111409	T265_03867		IPR000971: Globin, subset; IPR009050: Globin-like; IPR012292: Globin;	GO:0005506: iron ion binding; GO:0019825: oxygen binding; GO:0020037: heme binding;	GO:0015671: oxygen transport;	---	-	-	-	-	-	-	-	-	-	-	-	-	-	-	-	-	-	0		60	772	1307	1463	7478	27.7538	71.2616	89.7345	1154.54	3010.35	98.52	95.15	94.73
	D915_13415	hypothetical protein	F_hepatica-1.0_Cont4860	N	465	154		gi|684371353|ref|XP_009163750.1| hypothetical protein T265_12786, partial [Opisthorchis viverrini]	gi|684371353|ref|XP_009163750.1| hypothetical protein T265_12786, partial [Opisthorchis viverrini]	BN1106_s5520B000056.mRNA-1	csin109813	T265_12786		IPR001660: Sterile alpha motif domain; IPR010993: Sterile alpha motif homology; IPR013761: Sterile alpha motif-type; IPR021129: Sterile alpha motif, type 1;	GO:0005515: protein binding;	---	---	-	-	-	-	-	-	-	-	-	-	-	-	-	-	-	-	-	0		1	3	6	1136	1143	0.471516	0.282283	0.419914	913.836	469.033	22.37	76.99	71.4
	D915_11152	hypothetical protein	F_hepatica-1.0_Cont3124	Y	6759	2252		no hit	no hit	BN1106_s4099B000076.mRNA-1	---	---		---	---	---	---	-	-	-	-	-	-	-	-	-	-	-	-	-	-	-	-	-	0		2	20	27	457	685	0.0648779	0.129469	0.13	25.2916	19.3383	4.93	26.11	25.39
	D915_09387	hypothetical protein	F_hepatica-1.0_Cont2311	N	270	89		gi|211925523|dbj|BAG81985.1| gag-pol polyprotein [Clonorchis sinensis]	gi|211925523|dbj|BAG81985.1| gag-pol polyprotein [Clonorchis sinensis]	BN1106_s100B000383.mRNA-1	csin102574	T265_08645		---	---	---	---	-	-	-	-	-	-	-	-	-	-	-	-	-	-	-	-	-	0		2	12	18	809	670	1.62411	1.94462	2.16956	1120.8	473.502	31.11	96.67	100
	D915_11153	hypothetical protein	F_hepatica-1.0_Cont3124	N	4461	1486		gi|684389343|ref|XP_009169351.1| hypothetical protein T265_05940 [Opisthorchis viverrini]	gi|684389343|ref|XP_009169351.1| hypothetical protein T265_05940 [Opisthorchis viverrini]	---	---	T265_05940		---	---	---	---	-	-	-	-	-	-	-	-	-	-	-	-	-	-	-	-	-	0		2	2	2	596	741	0.0982985	0.0196162	0.0145901	49.9755	31.6954	5.87	5.72	8.88
	D915_07338	hypothetical protein	F_hepatica-1.0_Cont1574	Y	695	230		gi|684413750|ref|XP_009177439.1| hypothetical protein T265_15811, partial [Opisthorchis viverrini]	gi|684413750|ref|XP_009177439.1| hypothetical protein T265_15811, partial [Opisthorchis viverrini]	BN1106_s2063B000400.mRNA-1	---	T265_15811		---	---	---	---	-	-	-	-	-	-	-	-	-	-	-	-	-	-	-	-	-	0		8	38	29	567	623	2.5238	2.3923	1.35792	305.169	171.046	64.89	71.65	77.41
	D915_06108	hypothetical protein	F_hepatica-1.0_Cont1227	N	675	224		gi|684402854|ref|XP_009173608.1| hypothetical protein T265_09315 [Opisthorchis viverrini]	gi|684402854|ref|XP_009173608.1| hypothetical protein T265_09315 [Opisthorchis viverrini]	BN1106_s1685B000244.mRNA-1	csin113577	T265_09315		---	---	---	---	-	-	-	-	-	-	-	-	-	-	-	-	-	-	-	-	-	0		5	89	77	364	545	1.62411	5.76903	3.71235	201.716	154.065	69.04	93.33	93.33
	D915_10355	hypothetical protein	F_hepatica-1.0_Cont2725	N	1980	659		gi|353229365|emb|CCD75536.1| hypothetical protein Smp_136190 [Schistosoma mansoni]	gi|353229365|emb|CCD75536.1| hypothetical protein Smp_136190 [Schistosoma mansoni]	BN1106_s2672B000130.mRNA-1	csin102292	T265_06869		---	---	---	---	-	-	-	-	-	-	-	-	-	-	-	-	-	-	-	-	-	0		11	51	26	898	951	1.21808	1.12699	0.427337	169.65	91.6486	40.56	69.49	80.15
	D915_10767	hypothetical protein	F_hepatica-1.0_Cont2921	N	2397	798		gi|684388165|ref|XP_009168988.1| hypothetical protein T265_05659 [Opisthorchis viverrini]	gi|684388165|ref|XP_009168988.1| hypothetical protein T265_05659 [Opisthorchis viverrini]	BN1106_s2122B000080.mRNA-1	csin113589	T265_05659		---	---	---	---	-	-	-	-	-	-	-	-	-	-	-	-	-	-	-	-	-	0		5	21	57	465	612	0.457353	0.383326	0.773871	72.5651	48.7185	10.64	44.01	69.04
	D915_12766	3'5'-cyclic nucleotide phosphodiesterase	F_hepatica-1.0_Cont4218	N	432	143		gi|704267671|ref|XP_010153057.1| PREDICTED: cAMP-specific 3',5'-cyclic phosphodiesterase 4D, partial [Eurypyga helias]	gi|704267671|ref|XP_010153057.1| PREDICTED: cAMP-specific 3',5'-cyclic phosphodiesterase 4D, partial [Eurypyga helias]	BN1106_s6477B000045.mRNA-1	csin108129	T265_11168		IPR002073: 3'5'-cyclic nucleotide phosphodiesterase, catalytic domain;	GO:0004114: 3',5'-cyclic-nucleotide phosphodiesterase activity;	GO:0007165: signal transduction;	---	-	-	-	-	-	-	-	-	-	-	-	-	-	-	-	-	-	0		14	28	13	1662	1178	7.10548	2.8359	0.979313	1439.1	520.322	70.6	98.61	81.25
	D915_10543	hypothetical protein	F_hepatica-1.0_Cont2810	N	2715	904		gi|684396301|ref|XP_009171479.1| hypothetical protein T265_07642 [Opisthorchis viverrini]	gi|684396301|ref|XP_009171479.1| hypothetical protein T265_07642 [Opisthorchis viverrini]	BN1106_s3769B000157.mRNA-1	csin101444	T265_07642		---	---	---	---	-	-	-	-	-	-	-	-	-	-	-	-	-	-	-	-	-	0		35	71	126	1113	1231	2.82649	1.14421	1.5103	153.344	86.5165	59.12	89.61	94.11
	D915_06277	hypothetical protein	F_hepatica-1.0_Cont1267	N	360	119		gi|684412312|ref|XP_009176720.1| hypothetical protein T265_11722 [Opisthorchis viverrini]	gi|684412312|ref|XP_009176720.1| hypothetical protein T265_11722 [Opisthorchis viverrini]	BN1106_s555B000252.mRNA-1	csin112575	T265_11722		---	---	---	---	-	-	-	-	-	-	-	-	-	-	-	-	-	-	-	-	-	0		1	1	0	1293	1158	0.609041	0.121539	0	1343.5	613.785	35.83	43.33	0
	D915_02728	kinase domain protein	F_hepatica-1.0_Cont437	Y	780	259		gi|196009299|ref|XP_002114515.1| hypothetical protein TRIADDRAFT_27874 [Trichoplax adhaerens]	gi|196009299|ref|XP_002114515.1| hypothetical protein TRIADDRAFT_27874 [Trichoplax adhaerens]	BN1106_s837B000180.mRNA-1	csin106521	T265_08842		IPR000719: Protein kinase, catalytic domain; IPR002290: Serine/threonine-protein kinase domain; IPR008271: Serine/threonine-protein kinase, active site; IPR011009: Protein kinase-like domain; IPR017442: Serine/threonine-protein kinase-like domain; IPR020635: Tyrosine-protein kinase, catalytic domain;	GO:0004672: protein kinase activity; GO:0004674: protein serine/threonine kinase activity; GO:0005524: ATP binding; GO:0016772: transferase activity, transferring phosphorus-containing groups;	GO:0006468: protein phosphorylation;	---	K08801	PAS domain containing serine/threonine kinase	2.7.11.1	-	-	-	-	-	-	-	-	-	-	-	-	-	-	0		23	221	279	520	793	6.46521	12.3969	11.6405	249.374	193.994	80.26	97.82	92.44
	D915_08696	hypothetical protein	F_hepatica-1.0_Cont2037	N	414	137		no hit	no hit	BN1106_s3512B000090.mRNA-1	---	---		---	---	---	---	-	-	-	-	-	-	-	-	-	-	-	-	-	-	-	-	-	0		7	16	9	716	670	3.70721	1.69097	0.707464	646.927	308.805	85.51	100	74.15
	D915_10573	2-oxoisovalerate dehydrogenase subunit alpha, domain protein	F_hepatica-1.0_Cont2827	N	549	182		gi|684368323|ref|XP_009162791.1| hypothetical protein T265_00678 [Opisthorchis viverrini]	gi|684368323|ref|XP_009162791.1| hypothetical protein T265_00678 [Opisthorchis viverrini]	BN1106_s5274B000066.mRNA-1	csin109051	T265_00678		IPR001017: Dehydrogenase, E1 component;	GO:0016624: oxidoreductase activity, acting on the aldehyde or oxo group of donors, disulfide as acceptor;	GO:0008152: metabolic process;	---	K00161	pyruvate dehydrogenase E1 component alpha subunit	1.2.4.1	-	-	-	-	-	-	-	-	-	-	-	-	-	-	0		78	528	1053	1637	2368	31.151	42.0803	62.4192	1115.37	823.038	91.8	91.62	91.62
	D915_05830	Clusterin-associated protein 1 family protein	F_hepatica-1.0_Cont1151	N	1248	415		gi|358340275|dbj|GAA48206.1| clusterin-associated protein 1 [Clonorchis sinensis]	gi|358340275|dbj|GAA48206.1| clusterin-associated protein 1 [Clonorchis sinensis]	BN1106_s1426B000112.mRNA-1	csin101312	T265_14999		IPR019366: Clusterin-associated protein-1;	---	---	---	-	-	-	-	-	-	-	-	-	-	-	-	-	Y	-	Y	-	0		8	56	39	629	630	1.40548	1.96332	1.01698	188.529	96.3244	16.35	62.9	84.78
	D915_02798	hypothetical protein	F_hepatica-1.0_Cont449	N	1887	628		gi|684388602|ref|XP_009169116.1| hypothetical protein T265_05772 [Opisthorchis viverrini]	gi|684388602|ref|XP_009169116.1| hypothetical protein T265_05772 [Opisthorchis viverrini]	BN1106_s2569B000059.mRNA-1	csin106954	T265_05772		---	---	---	---	-	-	-	-	-	-	-	-	-	-	-	-	-	-	-	-	-	0		1	3	11	900	1041	0.116192	0.0695611	0.189707	178.408	105.266	5.78	7.74	17.17
	D915_14169	hypothetical protein	F_hepatica-1.0_Cont6016	N	468	155		no hit	no hit	BN1106_s3408B000170.mRNA-1	csin104560	T265_14595		---	---	---	---	-	-	-	-	-	-	-	-	-	-	-	-	-	-	-	-	-	0		5	52	49	375	490	2.34247	4.86155	3.40731	299.729	199.784	85.9	97.22	100
	D915_05551	dynein heavy chain	F_hepatica-1.0_Cont1081	N	1992	663		gi|358341783|dbj|GAA49374.1| dynein heavy chain 5 axonemal [Clonorchis sinensis]	gi|358341783|dbj|GAA49374.1| dynein heavy chain 5 axonemal [Clonorchis sinensis]	BN1106_s67B000382.mRNA-1	csin102939	T265_14170		IPR004273: Dynein heavy chain;	GO:0003777: microtubule motor activity;	GO:0007018: microtubule-based movement;	GO:0030286: dynein complex;	-	-	-	-	-	-	-	-	-	-	-	-	-	-	-	-	-	0		1	0	1	914	1119	0.110068	0	0.016337	171.633	107.189	7.18	0	7.63
	D915_14279	hypothetical protein	F_hepatica-1.0_Cont6249	N	576	191		gi|349935460|dbj|GAA29508.1| UPF0468 protein C16orf80 homolog [Clonorchis sinensis]	gi|349935460|dbj|GAA29508.1| UPF0468 protein C16orf80 homolog [Clonorchis sinensis]	BN1106_s596B000430.mRNA-1	csin106148	T265_00594		IPR007714: Protein of unknown function DUF667;	---	---	---	-	-	-	-	-	-	-	-	-	-	-	-	-	-	-	-	-	0		91	548	528	2350	2664	34.6392	41.627	29.8314	1526.12	882.515	100	100	100
	D915_08810	hypothetical protein	F_hepatica-1.0_Cont2083	Y	1236	411		gi|684369455|ref|XP_009163131.1| hypothetical protein T265_00952 [Opisthorchis viverrini]	gi|684369455|ref|XP_009163131.1| hypothetical protein T265_00952 [Opisthorchis viverrini]	BN1106_s4201B000070.mRNA-1	csin111823	T265_00952		IPR000719: Protein kinase, catalytic domain; IPR002290: Serine/threonine-protein kinase domain; IPR011009: Protein kinase-like domain; IPR017442: Serine/threonine-protein kinase-like domain;	GO:0004672: protein kinase activity; GO:0004674: protein serine/threonine kinase activity; GO:0005524: ATP binding; GO:0016772: transferase activity, transferring phosphorus-containing groups;	GO:0006468: protein phosphorylation;	---	-	-	-	-	-	-	-	-	-	-	-	-	-	-	-	-	-	0		3	5	23	531	727	0.532172	0.176998	0.60558	160.701	112.235	29.29	27.27	37.46
	D915_15671	hypothetical protein	F_hepatica-1.0_Cont15021	N	849	282		gi|358335924|dbj|GAA54519.1| tektin-B1 [Clonorchis sinensis]	gi|358335924|dbj|GAA54519.1| tektin-B1 [Clonorchis sinensis]	BN1106_s1652B000338.mRNA-1	csin103551	T265_07118		IPR000435: Tektin;	---	GO:0000226: microtubule cytoskeleton organization;	GO:0005874: microtubule;	-	-	-	-	-	-	-	-	-	-	-	-	-	-	-	-	-	0		16	113	148	439	619	4.13201	5.82355	5.67304	193.419	139.121	87.16	96.11	98.94
	D915_08998	Tubulin\/FtsZ family, GTPase domain protein	F_hepatica-1.0_Cont2155	N	1188	395		gi|684406750|ref|XP_009174883.1| hypothetical protein T265_10293 [Opisthorchis viverrini]	gi|684406750|ref|XP_009174883.1| hypothetical protein T265_10293 [Opisthorchis viverrini]	BN1106_s3575B000082.mRNA-1	csin104237	T265_10293		IPR000217: Tubulin; IPR002452: Alpha tubulin; IPR003008: Tubulin/FtsZ, GTPase domain; IPR008280: Tubulin/FtsZ, C-terminal; IPR017975: Tubulin, conserved site; IPR018316: Tubulin/FtsZ, 2-layer sandwich domain; IPR023123: Tubulin, C-terminal;	GO:0003924: GTPase activity; GO:0005198: structural molecule activity; GO:0005525: GTP binding;	GO:0006184: GTP catabolic process; GO:0007017: microtubule-based process; GO:0007018: microtubule-based movement; GO:0051258: protein polymerization;	GO:0005874: microtubule; GO:0043234: protein complex;	-	-	-	-	-	-	-	-	-	-	-	-	-	-	-	-	-	0		2	2	2	447	666	0.369116	0.0736598	0.0547867	140.745	106.972	16.84	10.27	24.75
	D915_07088	hypothetical protein	F_hepatica-1.0_Cont1492	N	264	87		gi|684391677|ref|XP_009170050.1| hypothetical protein T265_06512 [Opisthorchis viverrini]	gi|684391677|ref|XP_009170050.1| hypothetical protein T265_06512 [Opisthorchis viverrini]	BN1106_s607B000419.mRNA-1	csin111356	T265_06512		---	---	---	---	-	-	-	-	-	-	-	-	-	-	-	-	-	-	-	-	-	0		25	51	75	1079	926	20.7628	8.45246	9.24526	1528.83	669.295	100	100	100
	D915_06821	hypothetical protein	F_hepatica-1.0_Cont1427	Y	963	320		gi|684402550|ref|XP_009173509.1| hypothetical protein T265_09226 [Opisthorchis viverrini]	gi|684402550|ref|XP_009173509.1| hypothetical protein T265_09226 [Opisthorchis viverrini]	BN1106_s802B000071.mRNA-1	csin101428	T265_09226		IPR003386: Lecithin:cholesterol acyltransferase;	GO:0004607: phosphatidylcholine-sterol O-acyltransferase activity;	GO:0006629: lipid metabolic process;	---	-	-	-	-	-	-	-	-	-	-	-	-	-	-	-	-	Y	1		1	52	31	804	891	0.227679	2.36262	1.0476	312.3	176.548	7.27	75.91	56.59
	D915_13819	hypothetical protein	F_hepatica-1.0_Cont5404	N	6939	2312		no hit	no hit	BN1106_s4018B000053.mRNA-1	csin104574	T265_07308		---	---	---	---	-	-	-	-	-	-	-	-	-	-	-	-	-	-	-	-	-	0		1	0	1	607	1176	0.0315975	0	0.00468992	32.7216	32.3386	1.61	0	2.88
	D915_10016	hypothetical protein	F_hepatica-1.0_Cont2578	N	411	136		gi|684399820|ref|XP_009172631.1| hypothetical protein T265_14599, partial [Opisthorchis viverrini]	gi|684399820|ref|XP_009172631.1| hypothetical protein T265_14599, partial [Opisthorchis viverrini]	BN1106_s1093B000112.mRNA-1	csin108710	T265_14599		---	---	---	---	-	-	-	-	-	-	-	-	-	-	-	-	-	-	-	-	-	0		7	11	13	607	508	3.73427	1.17103	1.02935	552.446	235.848	91.97	86.13	100
	D915_00892	kinesin motor domain protein	F_hepatica-1.0_Cont128	N	1887	628		gi|358332543|dbj|GAA30538.2| kinesin-1 [Clonorchis sinensis]	gi|358332543|dbj|GAA30538.2| kinesin-1 [Clonorchis sinensis]	BN1106_s112B001228.mRNA-1	csin105688	T265_07399		IPR001752: Kinesin, motor domain;	GO:0003777: microtubule motor activity; GO:0005524: ATP binding;	GO:0007018: microtubule-based movement;	---	-	-	-	-	-	-	-	-	-	-	-	-	-	-	-	-	-	0		1	0	1	996	958	0.116192	0	0.0172461	197.438	96.8733	4.29	0	5.83
	D915_11139	hypothetical protein	F_hepatica-1.0_Cont3119	N	120	39		no hit	no hit	---	---	---		---	---	---	---	-	-	-	-	-	-	-	-	-	-	-	-	-	-	-	-	-	0		5	64	91	298	413	9.13562	23.3354	24.6787	928.919	656.719	100	100	100
	D915_04964	kinesin motor domain protein	F_hepatica-1.0_Cont919	N	1182	393		gi|358336705|dbj|GAA55154.1| kinesin family member C1 [Clonorchis sinensis]	gi|358336705|dbj|GAA55154.1| kinesin family member C1 [Clonorchis sinensis]	BN1106_s791B000193.mRNA-1	csin107033	T265_15339		IPR001752: Kinesin, motor domain;	GO:0003777: microtubule motor activity; GO:0005524: ATP binding;	GO:0007018: microtubule-based movement;	---	-	-	-	-	-	-	-	-	-	-	-	-	-	-	-	-	-	0		1	3	12	884	893	0.185495	0.111051	0.330389	279.755	144.16	8.46	18.78	44.08
	D915_12345	sodium\/potassium-transporting ATPase subunit alpha-1	F_hepatica-1.0_Cont3877	N	3096	1031		gi|684367488|ref|XP_009162539.1| hypothetical protein T265_12551 [Opisthorchis viverrini]	gi|684367488|ref|XP_009162539.1| hypothetical protein T265_12551 [Opisthorchis viverrini]	BN1106_s2248B000107.mRNA-1	csin112263	T265_12551		IPR001757: ATPase, P-type, K/Mg/Cd/Cu/Zn/Na/Ca/Na/H-transporter; IPR004014: ATPase, P-type cation-transporter, N-terminal; IPR005775: ATPase, P-type cation exchange, alpha subunit, eukaryotic; IPR005834: Haloacid dehalogenase-like hydrolase; IPR006068: ATPase, P-type cation-transporter, C-terminal; IPR006069: ATPase, P-type cation exchange, alpha subunit; IPR008250: ATPase, P-type, ATPase-associa…	GO:0000166: nucleotide binding; GO:0003824: catalytic activity; GO:0005524: ATP binding; GO:0015077: monovalent inorganic cation transmembrane transporter activity; GO:0015662: ATPase activity, coupled to transmembrane movement of ions, phosphorylative mechanism; GO:0016820: hydrolase activity, acting on acid anhydrides, catalyzing transmembrane movement of substances; GO:0046872: metal ion bindi…	GO:0006754: ATP biosynthetic process; GO:0006812: cation transport; GO:0008152: metabolic process; GO:0015672: monovalent inorganic cation transport;	GO:0016020: membrane; GO:0016021: integral to membrane;	K01539	sodium/potassium-transporting ATPase subunit alpha	3.6.3.9	-	-	-	-	-	-	-	-	-	-	-	-	-	Y	8		2	6	27	599	715	0.141638	0.0847944	0.283808	72.3717	44.0672	10.63	24.68	61.63
	D915_13639	hypothetical protein	F_hepatica-1.0_Cont5166	Y	249	82		no hit	no hit	BN1106_s606B000247.mRNA-1	---	---		---	---	---	---	-	-	-	-	-	-	-	-	-	-	-	-	-	-	-	-	-	0		1	2	2	1338	800	0.880542	0.351437	0.261392	2010.02	613.057	7.63	28.92	28.92
	D915_07082	putative protein kinase A catalytic subunit	F_hepatica-1.0_Cont1490	N	1038	345		gi|349972945|dbj|GAA31871.1| protein kinase A [Clonorchis sinensis]	gi|349972945|dbj|GAA31871.1| protein kinase A [Clonorchis sinensis]	BN1106_s743B000081.mRNA-1	csin107718	T265_13709		IPR000719: Protein kinase, catalytic domain; IPR000961: AGC-kinase, C-terminal; IPR002290: Serine/threonine-protein kinase domain; IPR008271: Serine/threonine-protein kinase, active site; IPR011009: Protein kinase-like domain; IPR017441: Protein kinase, ATP binding site; IPR017442: Serine/threonine-protein kinase-like domain; IPR020635: Tyrosine-protein kinase, catalytic domain;	GO:0004672: protein kinase activity; GO:0004674: protein serine/threonine kinase activity; GO:0005524: ATP binding; GO:0016772: transferase activity, transferring phosphorus-containing groups;	GO:0006468: protein phosphorylation;	---	K04345	protein kinase A	2.7.11.11	-	-	-	-	-	-	-	-	-	-	-	-	-	Y	2		0	7	2	4035	2487	0	0.295065	0.0627039	1454.08	457.182	0	39.21	30.06
	D915_10672	hypothetical protein	F_hepatica-1.0_Cont2875	N	669	222		gi|358338295|dbj|GAA31536.2| protein FAM166B, partial [Clonorchis sinensis]	gi|358338295|dbj|GAA31536.2| protein FAM166B, partial [Clonorchis sinensis]	BN1106_s2239B000116.mRNA-1	csin111257	T265_01217		IPR018902: Uncharacterised protein family UPF0573/UPF0605;	---	---	---	-	-	-	-	-	-	-	-	-	-	-	-	-	-	-	-	-	0		2	6	4	497	563	0.65547	0.392412	0.194579	277.89	160.581	22.27	38.57	54.26
	D915_03260	tetratricopeptide repeat protein	F_hepatica-1.0_Cont540	N	1665	554		gi|349929199|dbj|GAA28656.1| tetratricopeptide repeat protein 26 [Clonorchis sinensis]	gi|349929199|dbj|GAA28656.1| tetratricopeptide repeat protein 26 [Clonorchis sinensis]	BN1106_s492B000343.mRNA-1	csin109261	T265_01086		IPR006822: Coatomer, epsilon subunit; IPR011990: Tetratricopeptide-like helical;	GO:0005198: structural molecule activity; GO:0005488: binding;	GO:0006890: retrograde vesicle-mediated transport, Golgi to ER;	GO:0030126: COPI vesicle coat;	-	-	-	-	-	-	-	-	-	-	-	-	-	-	-	-	-	0		25	99	131	994	859	3.29212	2.60158	2.56047	223.313	98.444	65.71	95.44	99.64
	D915_10046	saccharopine dehydrogenase	F_hepatica-1.0_Cont2588	N	1011	336		gi|358333660|dbj|GAA52140.1| alpha-aminoadipic semialdehyde synthase [Clonorchis sinensis]	gi|358333660|dbj|GAA52140.1| alpha-aminoadipic semialdehyde synthase [Clonorchis sinensis]	BN1106_s771B000469.mRNA-1	csin107394	T265_08833		IPR005097: Saccharopine dehydrogenase / Homospermidine synthase;	---	---	---	K14157	alpha-aminoadipic semialdehyde synthase	1.5.1.8:1.5.1.9	-	-	-	-	-	-	-	-	-	-	-	-	-	-	0		1	27	64	415	1074	0.216869	1.1685	2.06011	153.546	202.705	17.01	48.17	73.79
	D915_06768	lactate\/malate dehydrogenase, NAD binding domain protein	F_hepatica-1.0_Cont1406	N	870	289		gi|167541040|gb|ABZ82030.1| lactate dehydrogenase-like protein, partial [Clonorchis sinensis]	gi|167541040|gb|ABZ82030.1| lactate dehydrogenase-like protein, partial [Clonorchis sinensis]	BN1106_s386B000269.mRNA-1	csin110424	T265_09045		IPR001236: Lactate/malate dehydrogenase, N-terminal; IPR001557: L-lactate/malate dehydrogenase; IPR015955: Lactate dehydrogenase/glycoside hydrolase, family 4, C-terminal; IPR016040: NAD(P)-binding domain; IPR022383: Lactate/malate dehydrogenase, C-terminal;	GO:0003824: catalytic activity; GO:0005488: binding; GO:0016491: oxidoreductase activity; GO:0016616: oxidoreductase activity, acting on the CH-OH group of donors, NAD or NADP as acceptor;	GO:0005975: carbohydrate metabolic process; GO:0044262: cellular carbohydrate metabolic process; GO:0055114: oxidation-reduction process;	---	-	-	-	-	-	-	-	-	-	-	-	-	-	-	-	-	Y	1		1	1	8	599	1057	0.252017	0.0502919	0.299249	257.543	231.828	11.49	11.49	46.9
	D915_14361	ankyrin repeat protein	F_hepatica-1.0_Cont6418	N	558	185		gi|358255554|dbj|GAA57242.1| ankyrin-1 [Clonorchis sinensis]	gi|358255554|dbj|GAA57242.1| ankyrin-1 [Clonorchis sinensis]	BN1106_s2152B000096.mRNA-1	csin112376	T265_03500		IPR002110: Ankyrin repeat; IPR020683: Ankyrin repeat-containing domain;	GO:0005515: protein binding;	---	---	-	-	-	-	-	-	-	-	-	-	-	-	-	-	-	-	-	0		1	14	10	742	760	0.39293	1.09777	0.583214	497.408	259.89	15.77	85.66	82.44
	D915_02306	phosphoglucomutase\/phosphomannomutase protein	F_hepatica-1.0_Cont356	N	522	173		gi|684405137|ref|XP_009174355.1| hypothetical protein T265_09883 [Opisthorchis viverrini]	gi|684405137|ref|XP_009174355.1| hypothetical protein T265_09883 [Opisthorchis viverrini]	BN1106_s269B000233.mRNA-1	csin110217	T265_09883		IPR005843: Alpha-D-phosphohexomutase, C-terminal;	GO:0016868: intramolecular transferase activity, phosphotransferases;	GO:0005975: carbohydrate metabolic process;	---	-	-	-	-	-	-	-	-	-	-	-	-	-	-	-	-	Y	1		114	1206	1400	2103	2678	47.8832	101.087	87.281	1506.99	978.928	61.11	100	100
	D915_02897	WD domain, G-beta repeat protein	F_hepatica-1.0_Cont471	N	2643	880		gi|358340783|dbj|GAA35289.2| WD repeat-containing protein 63 [Clonorchis sinensis]	gi|358340783|dbj|GAA35289.2| WD repeat-containing protein 63 [Clonorchis sinensis]	BN1106_s480B000230.mRNA-1	csin101811	T265_07583		IPR001680: WD40 repeat; IPR011046: WD40 repeat-like-containing domain; IPR015943: WD40/YVTN repeat-like-containing domain; IPR019775: WD40 repeat, conserved site; IPR019781: WD40 repeat, subgroup;	GO:0005515: protein binding;	---	---	-	-	-	-	-	-	-	-	-	-	-	-	-	-	-	-	-	0		10	31	27	446	522	0.829568	0.513194	0.332452	63.122	37.6863	17.1	27.66	41.7
	D915_05216	hypothetical protein	F_hepatica-1.0_Cont986	Y	2412	803		gi|358254444|dbj|GAA55280.1| hypothetical protein CLF_107521 [Clonorchis sinensis]	gi|358254444|dbj|GAA55280.1| hypothetical protein CLF_107521 [Clonorchis sinensis]	BN1106_s3529B000085.mRNA-1	csin107521	T265_14155		IPR007527: Zinc finger, SWIM-type;	GO:0008270: zinc ion binding;	---	---	-	-	-	-	-	-	-	-	-	-	-	-	-	-	-	-	-	0		71	171	194	2382	2025	6.45402	3.10196	2.6175	369.409	160.198	70.32	79.35	82.21
	D915_01481	hypothetical protein	F_hepatica-1.0_Cont221	N	264	87		gi|353231961|emb|CCD79316.1| nalp (nacht, leucine rich repeat and pyrin domain containing)-related [Schistosoma mansoni]	gi|353231961|emb|CCD79316.1| nalp (nacht, leucine rich repeat and pyrin domain containing)-related [Schistosoma mansoni]	BN1106_s873B000246.mRNA-1	csin108752	T265_02156		---	---	---	---	-	-	-	-	-	-	-	-	-	-	-	-	-	-	-	-	-	0		3	32	38	337	415	2.49153	5.3035	4.68427	477.495	299.954	68.94	97.35	84.47
	D915_10626	hypothetical protein	F_hepatica-1.0_Cont2853	N	1422	473		gi|358335007|dbj|GAA35263.2| EF-hand domain-containing family member C2 [Clonorchis sinensis]	gi|358335007|dbj|GAA35263.2| EF-hand domain-containing family member C2 [Clonorchis sinensis]	BN1106_s2441B000158.mRNA-1	csin110251	T265_04248		IPR006602: Uncharacterised protein domain DM10; IPR010554: Protein of unknown function DUF1126; IPR011992: EF-hand-like domain;	GO:0005509: calcium ion binding;	---	---	-	-	-	-	-	-	-	-	-	-	-	-	-	-	-	-	-	0		6	12	62	627	802	0.925126	0.369231	1.41891	164.934	107.618	32.84	39.31	84.74
	D915_08065	ankyrin repeat protein	F_hepatica-1.0_Cont1820	N	570	189		gi|358339352|dbj|GAA35833.2| cortactin-binding protein 2 [Clonorchis sinensis]	gi|358339352|dbj|GAA35833.2| cortactin-binding protein 2 [Clonorchis sinensis]	BN1106_s1914B000138.mRNA-1	csin100355	T265_00018		IPR002110: Ankyrin repeat; IPR020683: Ankyrin repeat-containing domain;	GO:0005515: protein binding;	---	---	-	-	-	-	-	-	-	-	-	-	-	-	-	-	-	-	-	0		1	12	39	802	781	0.384658	0.921135	2.22665	526.311	261.449	35.09	27.89	90.88
	D915_05883	hypothetical protein	F_hepatica-1.0_Cont1166	N	2286	761		no hit	no hit	BN1106_s1714B000254.mRNA-1	---	---		---	---	---	---	-	-	-	-	-	-	-	-	-	-	-	-	-	-	-	-	-	0		9	61	14	950	1539	0.863208	1.16754	0.199303	155.45	128.461	26.47	82.46	43.53
	D915_13638	hypothetical protein	F_hepatica-1.0_Cont5161	Y	2247	748		gi|226482482|emb|CAX73840.1| hypothetical protein [Schistosoma japonicum]	gi|226482482|emb|CAX73840.1| hypothetical protein [Schistosoma japonicum]	BN1106_s3317B000124.mRNA-1	csin112954	T265_14892		IPR022083: KIF-1 binding protein C-terminal;	---	---	---	-	-	-	-	-	-	-	-	-	-	-	-	-	-	-	-	-	0		64	229	228	1377	1638	6.24491	4.45912	3.30213	229.231	139.098	69.92	89.85	99.42
	D915_09042	hypothetical protein	F_hepatica-1.0_Cont2177	N	13275	4424		gi|684395935|ref|XP_009171362.1| hypothetical protein T265_07548 [Opisthorchis viverrini]	gi|684395935|ref|XP_009171362.1| hypothetical protein T265_07548 [Opisthorchis viverrini]	BN1106_s8B000463.mRNA-1	csin106537	T265_07548		IPR003599: Immunoglobulin subtype;	---	---	---	K08473	nematode chemoreceptor	-	-	-	-	-	-	-	-	-	-	-	-	-	-	Y	1		1	37	38	954	574	0.0165164	0.121951	0.093156	26.8817	8.25064	1.27	16.2	20.74
	D915_10357	hypothetical protein	F_hepatica-1.0_Cont2728	Y	1650	549		gi|358335310|dbj|GAA30178.2| kinesin family member 5 [Clonorchis sinensis]	gi|358335310|dbj|GAA30178.2| kinesin family member 5 [Clonorchis sinensis]	BN1106_s2948B000106.mRNA-1	csin111289	T265_13515		---	---	---	---	-	-	-	-	-	-	-	-	-	-	-	-	-	-	-	-	-	0		17	45	40	722	669	2.25899	1.19329	0.788929	163.68	77.3665	66	82.48	78.79
	D915_00095	hypothetical protein	F_hepatica-1.0_Cont10	N	549	182		gi|684413212|ref|XP_009177170.1| hypothetical protein T265_12018 [Opisthorchis viverrini]	gi|684413212|ref|XP_009177170.1| hypothetical protein T265_12018 [Opisthorchis viverrini]	BN1106_s3120B000113.mRNA-1	---	T265_12018		---	---	---	---	-	-	-	-	-	-	-	-	-	-	-	-	-	-	-	-	-	0		9	34	25	457	507	3.59434	2.70971	1.48194	311.377	176.216	67.21	85.79	86.7
	D915_09170	phosphoprotein phosphatase 1 family protein	F_hepatica-1.0_Cont2232	N	1125	374		gi|684367312|ref|XP_009162483.1| hypothetical protein T265_00446 [Opisthorchis viverrini]	gi|684367312|ref|XP_009162483.1| hypothetical protein T265_00446 [Opisthorchis viverrini]	BN1106_s1479B000133.mRNA-1	csin109318	T265_00446		IPR004843: Metallo-dependent phosphatase; IPR006186: Serine/threonine-specific protein phosphatase/bis(5-nucleosyl)-tetraphosphatase;	GO:0016787: hydrolase activity;	---	---	-	-	-	-	-	-	-	-	-	-	-	-	-	-	-	-	-	0		1	1	0	566	899	0.194893	0.0388924	0	188.194	152.482	17.78	7.91	0
	D915_08945	hypothetical protein	F_hepatica-1.0_Cont2138	N	1014	337		gi|349928367|dbj|GAA40177.1| enkurin [Clonorchis sinensis]	gi|349928367|dbj|GAA40177.1| enkurin [Clonorchis sinensis]	BN1106_s3249B000086.mRNA-1	csin101637	T265_13548		---	---	---	---	-	-	-	-	-	-	-	-	-	-	-	-	-	-	-	-	-	0		1	3	0	730	844	0.216228	0.129449	0	269.295	158.824	9.86	24.46	0
	D915_03521	hypothetical protein	F_hepatica-1.0_Cont593	N	420	139		gi|684371909|ref|XP_009163931.1| hypothetical protein T265_01608 [Opisthorchis viverrini]	gi|684371909|ref|XP_009163931.1| hypothetical protein T265_01608 [Opisthorchis viverrini]	BN1106_s17B000324.mRNA-1	csin100164	T265_01608		IPR019347: Axonemal dynein light chain;	---	---	---	-	-	-	-	-	-	-	-	-	-	-	-	-	-	-	-	-	0		1	1	3	547	808	0.522035	0.104176	0.232452	487.17	367.09	22.14	24.52	64.05
	D915_00282	hypothetical protein	F_hepatica-1.0_Cont32	N	570	189		gi|358333611|dbj|GAA52104.1| WD repeat-containing protein 66 [Clonorchis sinensis]	gi|358333611|dbj|GAA52104.1| WD repeat-containing protein 66 [Clonorchis sinensis]	BN1106_s80B000532.mRNA-1	csin107339	T265_06763		---	---	---	---	-	-	-	-	-	-	-	-	-	-	-	-	-	-	-	-	-	0		10	62	42	631	568	3.84658	4.7592	2.39793	414.092	190.145	67.02	100	96.14
	D915_08245	dynein heavy chain	F_hepatica-1.0_Cont1883	Y	1089	362		gi|358334519|dbj|GAA52983.1| dynein heavy chain axonemal [Clonorchis sinensis]	gi|358334519|dbj|GAA52983.1| dynein heavy chain axonemal [Clonorchis sinensis]	BN1106_s661B000191.mRNA-1	csin109269	T265_04421		IPR004273: Dynein heavy chain;	GO:0003777: microtubule motor activity;	GO:0007018: microtubule-based movement;	GO:0030286: dynein complex;	-	-	-	-	-	-	-	-	-	-	-	-	-	-	-	-	-	0		19	42	40	427	635	3.82538	1.68748	1.19535	146.671	111.264	46.56	91.92	96.05
	D915_05233	N-acetyllactosaminide 3-alpha-galactosyltransferase	F_hepatica-1.0_Cont990	N	1098	365		gi|358335632|dbj|GAA39367.2| beta-1 3-galactosyltransferase 1 [Clonorchis sinensis]	gi|358335632|dbj|GAA39367.2| beta-1 3-galactosyltransferase 1 [Clonorchis sinensis]	BN1106_s2430B000198.mRNA-1	csin113566	T265_10233		IPR002659: Glycosyl transferase, family 31;	GO:0008378: galactosyltransferase activity;	GO:0006486: protein glycosylation;	GO:0016020: membrane;	-	-	-	-	-	-	-	-	-	-	-	-	-	Y	Y	-	Y	1		3	9	10	231	451	0.599057	0.358639	0.296387	78.696	78.3763	22.13	35.79	53.28
	D915_14201	hypothetical protein	F_hepatica-1.0_Cont6074	N	702	233		gi|684413458|ref|XP_009177293.1| hypothetical protein T265_12080 [Opisthorchis viverrini]	gi|684413458|ref|XP_009177293.1| hypothetical protein T265_12080 [Opisthorchis viverrini]	BN1106_s1442B000163.mRNA-1	csin102085	T265_12080		IPR011992: EF-hand-like domain; IPR018249: EF-HAND 2;	GO:0005509: calcium ion binding;	---	---	-	-	-	-	-	-	-	-	-	-	-	-	-	-	-	-	-	0		2	2	4	498	472	0.624658	0.124655	0.185432	265.36	128.297	37.18	26.07	11.97
	D915_10014	Armadillo\/beta-catenin-like repeat protein	F_hepatica-1.0_Cont2577	N	2844	947		gi|358339536|dbj|GAA28165.2| armadillo repeat-containing protein 4 [Clonorchis sinensis]	gi|358339536|dbj|GAA28165.2| armadillo repeat-containing protein 4 [Clonorchis sinensis]	BN1106_s2234B000247.mRNA-1	csin100541	T265_06353		IPR000225: Armadillo; IPR011989: Armadillo-like helical; IPR016024: Armadillo-type fold;	GO:0005488: binding; GO:0005515: protein binding;	---	---	-	-	-	-	-	-	-	-	-	-	-	-	-	-	-	-	Y	3		2	6	0	526	746	0.154188	0.0923078	0	69.1829	50.0518	11.29	18.88	0
	D915_14774	hypothetical protein	F_hepatica-1.0_Cont7595	N	297	98		no hit	no hit	BN1106_s3666B000123.mRNA-2	---	T265_08481		IPR001304: C-type lectin; IPR016186: C-type lectin-like; IPR016187: C-type lectin fold;	GO:0005488: binding;	---	---	-	-	-	-	-	-	-	-	-	-	-	-	-	-	-	-	-	0		15	112	134	759	571	11.0735	16.4998	14.6828	955.935	366.851	96.97	100	100
	D915_09215	radial spokehead-like protein	F_hepatica-1.0_Cont2252	Y	1644	547		gi|685967528|gb|KGB41421.1| Radial spoke head protein 6 A [Schistosoma haematobium]	gi|685967528|gb|KGB41421.1| Radial spoke head protein 6 A [Schistosoma haematobium]	BN1106_s1625B000109.mRNA-1	csin101470	T265_11320		IPR006802: Radial spokehead-like protein;	---	---	---	-	-	-	-	-	-	-	-	-	-	-	-	-	-	-	-	-	0		4	15	30	308	383	0.533467	0.399215	0.593856	70.0796	44.4537	19.59	40.45	72.63
	D915_11412	hypothetical protein	F_hepatica-1.0_Cont3297	Y	459	152		no hit	no hit	BN1106_s3445B000079.mRNA-1	---	---		---	---	---	---	-	-	-	-	-	-	-	-	-	-	-	-	-	-	-	-	-	0		72	642	971	868	1577	34.3929	61.1983	68.8444	707.375	655.586	86.71	100	100
	D915_13107	hypothetical protein	F_hepatica-1.0_Cont4543	N	1170	389		gi|350645947|emb|CCD59412.1| hypothetical protein Smp_041570 [Schistosoma mansoni]	gi|350645947|emb|CCD59412.1| hypothetical protein Smp_041570 [Schistosoma mansoni]	BN1106_s776B000183.mRNA-1	csin108266	---		---	---	---	---	-	-	-	-	-	-	-	-	-	-	-	-	-	-	-	-	-	0		14	93	202	461	549	2.62356	3.47787	5.61859	147.387	89.5359	94.53	100	100
	D915_01580	toxin-antitoxin system, antitoxin component, PHD domain protein	F_hepatica-1.0_Cont239	N	366	121		no hit	no hit	BN1106_s1532B000528.mRNA-1	---	---		---	---	---	---	-	-	-	-	-	-	-	-	-	-	-	-	-	-	-	-	-	0		0	0	4	2182	2648	0	0	0.355665	2230.06	1380.54	0	0	15.3
	D915_13264	hypothetical protein	F_hepatica-1.0_Cont4699	N	531	176		gi|684371526|ref|XP_009163806.1| hypothetical protein T265_01501 [Opisthorchis viverrini]	gi|684371526|ref|XP_009163806.1| hypothetical protein T265_01501 [Opisthorchis viverrini]	BN1106_s4837B000066.mRNA-1	csin104601	T265_01501		IPR022088: Intraflagellar transport complex B protein 46 C-terminal;	---	---	---	-	-	-	-	-	-	-	-	-	-	-	-	-	-	-	-	-	0		15	50	32	540	664	6.19364	4.11995	1.96118	380.401	238.607	84.93	92.84	84.18
	D915_05896	DnaJ domain protein	F_hepatica-1.0_Cont1169	Y	1971	656		gi|358341731|dbj|GAA49331.1| homeobox protein Hox-B3 [Clonorchis sinensis] gi|684404713|ref|XP_009174218.1| hypothetical protein T265_09780 [Opisthorchis viverrini]	gi|358341731|dbj|GAA49331.1| homeobox protein Hox-B3 [Clonorchis sinensis] gi|684404713|ref|XP_009174218.1| hypothetical protein T265_09780 [Opisthorchis viverrini]	BN1106_s1037B000170.mRNA-1	csin102876	T265_09780		IPR000047: Helix-turn-helix motif, lambda-like repressor; IPR001356: Homeobox; IPR001623: Heat shock protein DnaJ, N-terminal; IPR003095: Heat shock protein DnaJ; IPR009057: Homeodomain-like; IPR012287: Homeodomain-related; IPR017970: Homeobox, conserved site; IPR018253: Heat shock protein DnaJ, conserved site; IPR020479: Homeobox, eukaryotic;	GO:0003677: DNA binding; GO:0003700: sequence-specific DNA binding transcription factor activity; GO:0005515: protein binding; GO:0030528: transcription regulator activity; GO:0031072: heat shock protein binding; GO:0043565: sequence-specific DNA binding; GO:0051082: unfolded protein binding;	GO:0006355: regulation of transcription, DNA-dependent; GO:0006457: protein folding;	GO:0005634: nucleus;	K09303	homeobox protein HoxA/B/D3	-	-	-	-	-	-	-	-	-	-	-	Y	Y	-	Y	1		16	37	70	572	560	1.77985	0.821357	1.15578	108.556	54.2141	45.41	28.16	22.63
	D915_02131	kinesin motor domain protein	F_hepatica-1.0_Cont327	N	3021	1006		gi|684405899|ref|XP_009174606.1| hypothetical protein T265_10075 [Opisthorchis viverrini]	gi|684405899|ref|XP_009174606.1| hypothetical protein T265_10075 [Opisthorchis viverrini]	BN1106_s593B000217.mRNA-1	csin101012	T265_10075		IPR001752: Kinesin, motor domain;	GO:0003777: microtubule motor activity; GO:0005524: ATP binding;	GO:0007018: microtubule-based movement;	---	-	-	-	-	-	-	-	-	-	-	-	-	-	-	-	-	-	0		1	1	0	573	720	0.0725769	0.0144833	0	70.9491	45.4771	3.44	4.7	0
	D915_09424	NLI interacting factor-like phosphatase	F_hepatica-1.0_Cont2324	N	1185	394		gi|684382601|ref|XP_009167283.1| hypothetical protein T265_13470, partial [Opisthorchis viverrini]	gi|684382601|ref|XP_009167283.1| hypothetical protein T265_13470, partial [Opisthorchis viverrini]	BN1106_s35B000344.mRNA-1	csin102615	T265_13470		IPR004274: NLI interacting factor; IPR023214: HAD-like domain;	GO:0005515: protein binding;	---	---	-	-	-	-	-	-	-	-	-	-	-	-	-	-	-	-	-	0		1	4	8	588	590	0.185025	0.147693	0.219702	185.61	95.0045	15.02	23.8	54.6
	D915_10698	hypothetical protein	F_hepatica-1.0_Cont2890	N	1203	400		gi|358339761|dbj|GAA35128.2| ankyrin repeat domain-containing protein 24 [Clonorchis sinensis]	gi|358339761|dbj|GAA35128.2| ankyrin repeat domain-containing protein 24 [Clonorchis sinensis]	BN1106_s1769B000063.mRNA-1	csin100768	T265_00319		---	---	---	---	-	-	-	-	-	-	-	-	-	-	-	-	-	-	-	-	-	0		3	21	26	248	352	0.54677	0.763784	0.703347	77.1132	55.8326	22.53	62.68	69.91
	D915_01074	hypothetical protein	F_hepatica-1.0_Cont158	N	357	118		no hit	no hit	BN1106_s263B000603.mRNA-1	---	---		---	---	---	---	-	-	-	-	-	-	-	-	-	-	-	-	-	Y	-	Y	-	0		2	6	5	197	1660	1.22832	0.73536	0.455789	206.415	887.259	79.27	47.06	83.75
	D915_14284	hypothetical protein	F_hepatica-1.0_Cont6252	N	456	151		gi|358333026|dbj|GAA51627.1| lysosomal Pro-X carboxypeptidase [Clonorchis sinensis]	gi|358333026|dbj|GAA51627.1| lysosomal Pro-X carboxypeptidase [Clonorchis sinensis]	BN1106_s3518B000132.mRNA-1	csin106492	T265_02518		IPR008758: Peptidase S28;	GO:0008236: serine-type peptidase activity;	GO:0006508: proteolysis;	---	K01276	dipeptidyl-peptidase II	3.4.14.2	S28	S	1.9e-23	-	-	-	Y	-	Y	-	-	-	-	-	0		491	895	1090	20145	12387	236.084	85.8766	77.79	16525.1	5183.37	100	100	100
	D915_11134	hypothetical protein	F_hepatica-1.0_Cont3115	N	384	127		gi|358255807|dbj|GAA57451.1| TRAF3-interacting protein 1, partial [Clonorchis sinensis]	gi|358255807|dbj|GAA57451.1| TRAF3-interacting protein 1, partial [Clonorchis sinensis]	BN1106_s2319B000408.mRNA-1	csin112747	T265_13139		IPR018799: Microtubule/TRAF3/DISC1 binding protein;	---	---	---	-	-	-	-	-	-	-	-	-	-	-	-	-	-	-	-	-	0		5	76	49	327	417	2.85488	8.65963	4.15266	318.537	207.212	85.94	100	100
	D915_11909	hypothetical protein	F_hepatica-1.0_Cont3581	N	909	302		gi|358332489|dbj|GAA51135.1| dual specificity tyrosine-phosphorylation-regulated kinase 2 [Clonorchis sinensis]	gi|358332489|dbj|GAA51135.1| dual specificity tyrosine-phosphorylation-regulated kinase 2 [Clonorchis sinensis]	BN1106_s597B000528.mRNA-1	csin105631	T265_11581		IPR011009: Protein kinase-like domain;	GO:0016772: transferase activity, transferring phosphorus-containing groups;	---	---	-	-	-	-	-	-	-	-	-	-	-	-	-	-	-	-	-	0		3	56	108	253	353	0.723613	2.69551	3.86653	104.112	74.1005	30.47	93.84	95.27
	D915_03876	phosphorylase family 2	F_hepatica-1.0_Cont668	N	399	132		gi|76155491|gb|AAX26784.2| SJCHGC05230 protein [Schistosoma japonicum]	gi|76155491|gb|AAX26784.2| SJCHGC05230 protein [Schistosoma japonicum]	BN1106_s683B000339.mRNA-1	csin109726	T265_15960		IPR000845: Nucleoside phosphorylase domain; IPR001369: Purine phosphorylase, family 2;	GO:0003824: catalytic activity; GO:0016763: transferase activity, transferring pentosyl groups;	GO:0009116: nucleoside metabolic process;	---	K03783	purine-nucleoside phosphorylase	2.4.2.1	-	-	-	-	-	-	-	-	-	-	-	-	-	-	0		1	7	13	437	576	0.549511	0.767612	1.06031	409.686	275.461	22.06	81.7	94.99
	D915_11291	g-protein alpha subunit	F_hepatica-1.0_Cont3225	N	1467	488		gi|349952752|dbj|GAA35388.1| guanine nucleotide binding protein (G protein) alpha stimulating activity polypeptide [Clonorchis sinensis]	gi|349952752|dbj|GAA35388.1| guanine nucleotide binding protein (G protein) alpha stimulating activity polypeptide [Clonorchis sinensis]	BN1106_s1007B000173.mRNA-1	csin100811	T265_07454		IPR001019: Guanine nucleotide binding protein (G-protein), alpha subunit; IPR011025: G protein alpha subunit, helical insertion;	GO:0004871: signal transducer activity; GO:0019001: guanyl nucleotide binding;	GO:0007165: signal transduction; GO:0007186: G-protein coupled receptor protein signaling pathway;	---	-	-	-	-	-	-	-	-	-	-	-	-	-	-	-	-	-	0		5	34	11	580	599	0.74729	1.01406	0.24402	147.891	77.9125	33.54	81.19	63.39
	D915_05168	hypothetical protein	F_hepatica-1.0_Cont973	N	1011	336		gi|684372648|ref|XP_009164169.1| hypothetical protein T265_01795 [Opisthorchis viverrini]	gi|684372648|ref|XP_009164169.1| hypothetical protein T265_01795 [Opisthorchis viverrini]	BN1106_s1203B000216.mRNA-1	---	T265_01795		---	---	---	---	-	-	-	-	-	-	-	-	-	-	-	-	-	-	-	-	-	0		10	39	151	579	656	2.16869	1.68784	4.86058	214.225	123.812	55	75.87	83.98
	D915_08318	hypothetical protein	F_hepatica-1.0_Cont1903	N	1416	471		gi|349955986|dbj|GAA30917.1| hypothetical protein CLF_108274 [Clonorchis sinensis]	gi|349955986|dbj|GAA30917.1| hypothetical protein CLF_108274 [Clonorchis sinensis]	BN1106_s224B000261.mRNA-1	csin108274	T265_13795		IPR007110: Immunoglobulin-like;	GO:0005515: protein binding;	---	---	-	-	-	-	-	-	-	-	-	-	-	-	-	-	-	-	Y	1		5	0	13	629	840	0.774205	0	0.298773	166.161	113.195	42.37	0	27.9
	D915_05008	hypothetical protein	F_hepatica-1.0_Cont932	N	237	78		gi|684369112|ref|XP_009163029.1| hypothetical protein T265_00870 [Opisthorchis viverrini]	gi|684369112|ref|XP_009163029.1| hypothetical protein T265_00870 [Opisthorchis viverrini]	BN1106_s1019B000202.mRNA-1	csin105685	T265_00870		---	---	---	---	-	-	-	-	-	-	-	-	-	-	-	-	-	-	-	-	-	0		2	1	8	464	468	1.85025	0.184616	1.09851	732.339	376.798	47.26	79.32	100
	D915_07176	hypothetical protein	F_hepatica-1.0_Cont1525	N	528	175		gi|358253013|dbj|GAA51297.1| phospholipid-translocating ATPase, partial [Clonorchis sinensis]	gi|358253013|dbj|GAA51297.1| phospholipid-translocating ATPase, partial [Clonorchis sinensis]	BN1106_s2950B000116.mRNA-1	csin105856	T265_01970		---	---	---	---	-	-	-	-	-	-	-	-	-	-	-	-	-	-	-	-	-	0		7	31	34	333	348	2.90679	2.56888	2.09559	235.914	125.764	77.08	89.2	92.8
	D915_10533	hypothetical protein	F_hepatica-1.0_Cont2806	N	1212	403		gi|684410541|ref|XP_009176105.1| hypothetical protein T265_11239 [Opisthorchis viverrini]	gi|684410541|ref|XP_009176105.1| hypothetical protein T265_11239 [Opisthorchis viverrini]	BN1106_s2660B000049.mRNA-1	csin105708	T265_11239		IPR002068: Heat shock protein Hsp20; IPR008978: HSP20-like chaperone;	---	---	---	-	-	-	-	-	-	-	-	-	-	-	-	-	-	-	-	-	0		5	103	88	171	861	0.904517	3.71836	2.36288	52.776	135.554	32.92	98.68	91.09
	D915_08630	pyrroline-5-carboxylate reductase domain protein	F_hepatica-1.0_Cont2012	Y	360	119		gi|684391462|ref|XP_009169983.1| hypothetical protein T265_06451 [Opisthorchis viverrini]	gi|684391462|ref|XP_009169983.1| hypothetical protein T265_06451 [Opisthorchis viverrini]	BN1106_s1098B000219.mRNA-1	csin107440	T265_06451		IPR000304: Pyrroline-5-carboxylate reductase; IPR008927: 6-phosphogluconate dehydrogenase, C-terminal-like;	GO:0004735: pyrroline-5-carboxylate reductase activity; GO:0016491: oxidoreductase activity;	GO:0006561: proline biosynthetic process; GO:0055114: oxidation-reduction process;	---	K00286	pyrroline-5-carboxylate reductase	1.5.1.2	-	-	-	-	-	-	-	-	-	-	-	-	-	-	0		72	246	248	1440	1547	43.851	29.8985	22.4187	1496.25	819.971	75.83	98.33	96.67
	D915_08552	hypothetical protein	F_hepatica-1.0_Cont1986	N	204	67		no hit	no hit	BN1106_s1285B000162.mRNA-2	---	---		---	---	---	---	-	-	-	-	-	-	-	-	-	-	-	-	-	-	-	-	-	0		1	67	40	628	463	1.07478	14.3702	6.38104	1151.52	433.073	27.45	99.02	96.57
	D915_13880	14-3-3 protein	F_hepatica-1.0_Cont5497	N	732	243		gi|684380746|ref|XP_009166724.1| hypothetical protein T265_13349, partial [Opisthorchis viverrini]	gi|684380746|ref|XP_009166724.1| hypothetical protein T265_13349, partial [Opisthorchis viverrini]	BN1106_s3536B000079.mRNA-1	csin101032	T265_13349		IPR000308: 14-3-3 protein; IPR023410: 14-3-3 domain;	GO:0019904: protein domain specific binding;	---	---	K06630	14-3-3 protein epsilon	-	-	-	-	-	-	-	-	-	-	-	-	-	-	-	0		0	0	0	1997	2243	0	0	0	1020.49	584.694	0	0	0
	D915_01122	hypothetical protein	F_hepatica-1.0_Cont165	Y	477	158		no hit	no hit	BN1106_s1657B000162.mRNA-1	---	---		---	---	---	---	-	-	-	-	-	-	-	-	-	-	-	-	-	-	-	-	-	0		1	1	4	380	524	0.459654	0.0917273	0.2729	297.994	209.616	20.96	19.29	29.98
	D915_07319	hypothetical protein	F_hepatica-1.0_Cont1567	N	756	251		gi|353229333|emb|CCD75504.1| hypothetical protein Smp_150410 [Schistosoma mansoni]	gi|353229333|emb|CCD75504.1| hypothetical protein Smp_150410 [Schistosoma mansoni]	BN1106_s4178B000097.mRNA-1	---	---		---	---	---	---	-	-	-	-	-	-	-	-	-	-	-	-	-	-	-	-	-	0		11	41	86	346	388	3.19022	2.3729	3.70202	171.197	97.9311	51.98	90.48	97.09
	D915_01640	hypothetical protein	F_hepatica-1.0_Cont246	N	1002	333		gi|358332425|dbj|GAA51089.1| Fas-binding factor 1 [Clonorchis sinensis]	gi|358332425|dbj|GAA51089.1| Fas-binding factor 1 [Clonorchis sinensis]	BN1106_s1168B000109.mRNA-1	csin105571	T265_15293		---	---	---	---	-	-	-	-	-	-	-	-	-	-	-	-	-	-	-	-	-	0		28	153	105	692	809	6.12688	6.68099	3.41023	258.334	154.061	71.36	91.12	84.53
	D915_09015	hypothetical protein	F_hepatica-1.0_Cont2166	Y	972	323		gi|684366126|ref|XP_009162105.1| hypothetical protein T265_12425, partial [Opisthorchis viverrini]	gi|684366126|ref|XP_009162105.1| hypothetical protein T265_12425, partial [Opisthorchis viverrini]	---	---	T265_12425		---	---	---	---	-	-	-	-	-	-	-	-	-	-	-	-	-	-	-	-	-	0		1	4	4	419	416	0.225571	0.180057	0.133923	161.247	81.6653	14.09	19.65	15.74
	D915_10471	hypothetical protein	F_hepatica-1.0_Cont2778	N	381	126		gi|684391096|ref|XP_009169875.1| hypothetical protein T265_06370 [Opisthorchis viverrini]	gi|684391096|ref|XP_009169875.1| hypothetical protein T265_06370 [Opisthorchis viverrini]	BN1106_s4008B000058.mRNA-1	csin110294	T265_06370		IPR001564: Nucleoside diphosphate kinase;	GO:0004550: nucleoside diphosphate kinase activity; GO:0005524: ATP binding;	GO:0006165: nucleoside diphosphate phosphorylation; GO:0006183: GTP biosynthetic process; GO:0006228: UTP biosynthetic process; GO:0006241: CTP biosynthetic process;	---	K00940	nucleoside-diphosphate kinase	2.7.4.6	-	-	-	-	-	-	-	-	-	-	-	-	-	-	0		10	33	41	307	330	5.75472	3.78971	3.50204	301.409	165.272	65.09	99.48	100
	D915_14349	apoptosis regulator protein, Bcl-2 family	F_hepatica-1.0_Cont6371	N	573	190		gi|684400958|ref|XP_009173000.1| hypothetical protein T265_08824 [Opisthorchis viverrini]	gi|684400958|ref|XP_009173000.1| hypothetical protein T265_08824 [Opisthorchis viverrini]	---	csin107862	T265_08824		IPR000712: Apoptosis regulator, Bcl-2, BH; IPR002475: Apoptosis regulator, Bcl2-like;	---	GO:0042981: regulation of apoptosis;	---	-	-	-	-	-	-	-	-	-	-	-	-	-	-	-	-	-	0		0	0	0	1738	1854	0	0	0	1134.59	617.399	0	0	0
	D915_09746	hypothetical protein	F_hepatica-1.0_Cont2454	N	324	107		gi|358341893|dbj|GAA49473.1| dynein intermediate chain 1 axonemal [Clonorchis sinensis]	gi|358341893|dbj|GAA49473.1| dynein intermediate chain 1 axonemal [Clonorchis sinensis]	BN1106_s1462B000140.mRNA-1	csin103108	T265_12527		IPR015943: WD40/YVTN repeat-like-containing domain;	GO:0005515: protein binding;	---	---	-	-	-	-	-	-	-	-	-	-	-	-	-	-	-	-	-	0		4	97	71	195	317	2.70685	13.0992	7.13141	225.13	186.692	50.31	66.98	69.14
	D915_08607	hypothetical protein	F_hepatica-1.0_Cont2005	N	768	255		gi|358333402|dbj|GAA51916.1| hypothetical protein CLF_107011 [Clonorchis sinensis]	gi|358333402|dbj|GAA51916.1| hypothetical protein CLF_107011 [Clonorchis sinensis]	BN1106_s726B000468.mRNA-1	csin107011	T265_00233		---	---	---	---	-	-	-	-	-	-	-	-	-	-	-	-	-	-	-	-	-	0		0	15	30	795	1231	0	0.854569	1.27122	387.212	305.849	0	90.23	88.93
	D915_13584	EF hand	F_hepatica-1.0_Cont5090	Y	927	309		gi|195997691|ref|XP_002108714.1| hypothetical protein TRIADDRAFT_51942 [Trichoplax adhaerens]	gi|195997691|ref|XP_002108714.1| hypothetical protein TRIADDRAFT_51942 [Trichoplax adhaerens]	BN1106_s1503B000370.mRNA-2	csin104630	T265_05017		IPR011992: EF-hand-like domain; IPR018247: EF-Hand 1, calcium-binding site; IPR018249: EF-HAND 2;	GO:0005509: calcium ion binding;	---	---	-	-	-	-	-	-	-	-	-	-	-	-	-	Y	-	Y	-	0		30	147	139	434	657	7.09563	6.93832	4.87974	175.127	135.237	71.84	84.03	89.21
	D915_01596	dynein heavy chain	F_hepatica-1.0_Cont240	N	4116	1371		gi|358253971|dbj|GAA54008.1| dynein beta chain ciliary, partial [Clonorchis sinensis]	gi|358253971|dbj|GAA54008.1| dynein beta chain ciliary, partial [Clonorchis sinensis]	BN1106_s1995B000317.mRNA-1	csin111891	T265_05183		IPR004273: Dynein heavy chain;	GO:0003777: microtubule motor activity;	GO:0007018: microtubule-based movement;	GO:0030286: dynein complex;	-	-	-	-	-	-	-	-	-	-	-	-	-	-	-	-	-	0		15	147	75	377	720	0.799034	1.56264	0.592991	34.2617	33.3786	25.9	34.11	38.34
	D915_03571	hypothetical protein	F_hepatica-1.0_Cont600	N	186	61		gi|226468378|emb|CAX69866.1| hypothetical protein [Schistosoma japonicum]	gi|226468378|emb|CAX69866.1| hypothetical protein [Schistosoma japonicum]	BN1106_s841B000212.mRNA-1	---	T265_02058		---	---	---	---	-	-	-	-	-	-	-	-	-	-	-	-	-	-	-	-	-	0		2	4	16	312	342	2.35758	0.940944	2.79943	627.458	350.852	49.46	72.58	73.12
	D915_05018	hypothetical protein	F_hepatica-1.0_Cont933	N	285	94		gi|358335191|dbj|GAA53702.1| cytosolic nonspecific dipeptidase [Clonorchis sinensis]	gi|358335191|dbj|GAA53702.1| cytosolic nonspecific dipeptidase [Clonorchis sinensis]	BN1106_s1831B000367.mRNA-1	csin110824	T265_06073		---	---	---	---	-	-	-	M20F	M	6.1e-17	-	-	Y	-	-	Y	-	-	-	-	-	0		0	35	14	939	1223	0	5.37329	1.59862	1232.43	818.827	0	95.79	86.32
	D915_02046	DnaK family protein	F_hepatica-1.0_Cont313	N	1623	540		gi|134023670|gb|AAI35234.1| hsp70 protein [Xenopus (Silurana) tropicalis]	gi|134023670|gb|AAI35234.1| hsp70 protein [Xenopus (Silurana) tropicalis]	BN1106_s214B000740.mRNA-1	csin108684	T265_06064		IPR001023: Heat shock protein Hsp70; IPR013126: Heat shock protein 70; IPR018181: Heat shock protein 70, conserved site;	GO:0005524: ATP binding;	---	---	-	-	-	-	-	-	-	-	-	-	-	-	-	-	-	-	-	0		1	4	22	314	581	0.135092	0.107835	0.44113	72.3692	68.3075	12.08	27.66	57.42
	D915_04577	leucine Rich repeat-containing domain protein	F_hepatica-1.0_Cont814	N	4473	1490		gi|358339594|dbj|GAA39269.2| leucine-rich repeat-containing protein 9 [Clonorchis sinensis]	gi|358339594|dbj|GAA39269.2| leucine-rich repeat-containing protein 9 [Clonorchis sinensis]	BN1106_s3807B000093.mRNA-1	csin100600	T265_03865		IPR001611: Leucine-rich repeat; IPR003591: Leucine-rich repeat, typical subtype;	GO:0005515: protein binding;	---	---	-	-	-	-	-	-	-	-	-	-	-	-	-	-	-	-	-	0		2	30	55	268	275	0.0980348	0.293453	0.400153	22.4119	11.7313	3.71	32.33	60.92
	D915_06934	hypothetical protein	F_hepatica-1.0_Cont1458	N	960	319		no hit	no hit	BN1106_s2562B000113.mRNA-1	---	---		---	---	---	---	-	-	-	-	-	-	-	-	-	-	-	-	-	-	-	-	Y	8		4	47	72	126	435	0.913562	2.14212	2.44075	49.0956	86.4627	55.94	83.85	91.88
	D915_02528	hypothetical protein	F_hepatica-1.0_Cont397	N	2781	926		gi|358331813|dbj|GAA34773.2| hypothetical protein CLF_104733 [Clonorchis sinensis] gi|521518351|ref|WP_020464764.1| hypothetical protein [Sorangium cellulosum]	gi|358331813|dbj|GAA34773.2| hypothetical protein CLF_104733 [Clonorchis sinensis] gi|521518351|ref|WP_020464764.1| hypothetical protein [Sorangium cellulosum]	BN1106_s709B000621.mRNA-1	csin104733	T265_10811		---	---	---	---	-	-	-	-	-	-	-	-	-	-	-	-	-	-	-	-	-	0		0	3	4	1043	1279	0	0.0471995	0.0468081	140.29	87.7567	0	15.21	8.95
	D915_07027	hypothetical protein	F_hepatica-1.0_Cont1478	N	570	189		gi|684392373|ref|XP_009170266.1| hypothetical protein T265_06677 [Opisthorchis viverrini]	gi|684392373|ref|XP_009170266.1| hypothetical protein T265_06677 [Opisthorchis viverrini]	BN1106_s880B000146.mRNA-1	csin106196	T265_06677		---	---	---	---	-	-	-	-	-	-	-	-	-	-	-	-	-	-	-	-	-	0		24	229	235	513	536	9.23178	17.5783	13.417	336.655	179.432	87.37	100	96.49
	D915_09900	hypothetical protein	F_hepatica-1.0_Cont2523	N	945	314		gi|358335229|dbj|GAA42520.2| hypothetical protein CLF_110930 [Clonorchis sinensis]	gi|358335229|dbj|GAA42520.2| hypothetical protein CLF_110930 [Clonorchis sinensis]	---	csin110930	---		IPR017452: GPCR, rhodopsin-like superfamily;	---	---	---	-	-	-	-	-	-	-	-	-	-	-	-	-	-	-	-	Y	7		1	2	0	348	467	0.232016	0.0926009	0	137.75	94.2965	17.35	25.19	0
	D915_09933	hypothetical protein	F_hepatica-1.0_Cont2536	N	2004	667		gi|684366594|ref|XP_009162256.1| hypothetical protein T265_12468, partial [Opisthorchis viverrini]	gi|684366594|ref|XP_009162256.1| hypothetical protein T265_12468, partial [Opisthorchis viverrini]	BN1106_s2689B000129.mRNA-1	csin112130	T265_12468		---	---	---	---	-	-	-	-	-	-	-	-	-	-	-	-	-	-	-	-	-	0		0	0	0	1297	2036	0	0	0	242.095	193.861	0	0	0
	D915_06623	hypothetical protein	F_hepatica-1.0_Cont1361	N	1461	486		gi|684391115|ref|XP_009169881.1| hypothetical protein T265_14005, partial [Opisthorchis viverrini]	gi|684391115|ref|XP_009169881.1| hypothetical protein T265_14005, partial [Opisthorchis viverrini]	BN1106_s1920B000088.mRNA-1	csin112604	T265_14005		---	---	---	---	-	-	-	-	-	-	-	-	-	-	-	-	-	-	-	-	-	0		3	10	4	189	366	0.450215	0.299479	0.0890988	48.3899	47.8015	31.14	45.11	37.71
	D915_07964	Carboxylesterase	F_hepatica-1.0_Cont1785	N	1509	502		gi|358339642|dbj|GAA47663.1| UPF0470 protein C19orf51 homolog [Clonorchis sinensis]	gi|358339642|dbj|GAA47663.1| UPF0470 protein C19orf51 homolog [Clonorchis sinensis]	BN1106_s342B000437.mRNA-1	csin100649	T265_03787		IPR002018: Carboxylesterase, type B;	---	---	---	K03150	2-iminoacetate synthase	-	S09X	S	1.7e-13	-	-	-	Y	-	Y	-	-	-	-	Y	1		5	85	97	183	245	0.726491	2.4646	2.09192	45.3633	30.9804	20.81	93.44	95.76
	D915_12314	hypothetical protein	F_hepatica-1.0_Cont3850	N	243	80		gi|226488883|emb|CAX74791.1| hypothetical protein [Schistosoma japonicum]	gi|226488883|emb|CAX74791.1| hypothetical protein [Schistosoma japonicum]	BN1106_s939B000284.mRNA-1	csin107516	T265_10094		---	---	---	---	-	-	-	-	-	-	-	-	-	-	-	-	-	Y	Y	-	Y	1		9	66	83	701	314	8.12055	11.8838	11.1156	1079.08	246.566	100	100	100
	D915_00960	ADP-ribosylation factor family protein	F_hepatica-1.0_Cont140	N	342	113		gi|499052453|ref|XP_004576703.1| PREDICTED: ADP-ribosylation factor-like protein 3-like, partial [Maylandia zebra]	gi|499052453|ref|XP_004576703.1| PREDICTED: ADP-ribosylation factor-like protein 3-like, partial [Maylandia zebra]	BN1106_s3487B000024.mRNA-1	csin110600	T265_06684		IPR005225: Small GTP-binding protein domain; IPR006688: ADP-ribosylation factor; IPR006689: ARF/SAR superfamily;	GO:0005525: GTP binding;	GO:0007264: small GTPase mediated signal transduction;	GO:0005622: intracellular;	K07944	ADP-ribosylation factor-like protein 3	-	-	-	-	-	-	-	-	-	-	-	-	-	-	-	0		17	50	53	241	424	10.8986	6.39677	5.04326	263.593	236.565	86.26	97.66	91.81
	D915_12762	hypothetical protein	F_hepatica-1.0_Cont4217	N	813	270		gi|358335776|dbj|GAA54397.1| WD repeat-containing protein 65, partial [Clonorchis sinensis]	gi|358335776|dbj|GAA54397.1| WD repeat-containing protein 65, partial [Clonorchis sinensis]	BN1106_s2359B000119.mRNA-1	csin102740	T265_10886		---	---	---	---	-	-	-	-	-	-	-	-	-	-	-	-	-	-	-	-	-	0		1	30	3	656	717	0.269686	1.61454	0.120086	301.826	168.283	27.06	97.05	61.75
	D915_07866	hypothetical protein	F_hepatica-1.0_Cont1754	N	318	105		gi|353229862|emb|CCD76033.1| putative tbc1 domain family member [Schistosoma mansoni]	gi|353229862|emb|CCD76033.1| putative tbc1 domain family member [Schistosoma mansoni]	BN1106_s2729B000153.mRNA-1	---	---		---	---	---	---	-	-	-	-	-	-	-	-	-	-	-	-	-	-	-	-	Y	1		4	36	42	280	227	2.75792	4.95327	4.29818	329.362	136.21	53.14	85.22	84.59
	D915_15079	hypothetical protein	F_hepatica-1.0_Cont8904	N	306	101		gi|684401059|ref|XP_009173031.1| hypothetical protein T265_14684, partial [Opisthorchis viverrini]	gi|684401059|ref|XP_009173031.1| hypothetical protein T265_14684, partial [Opisthorchis viverrini]	---	---	T265_14684		---	---	---	---	-	-	-	-	-	-	-	-	-	-	-	-	-	-	-	-	-	0		39	195	189	950	801	27.9442	27.8824	20.1003	1161.3	499.484	94.44	98.04	98.04
	D915_12555	hypothetical protein	F_hepatica-1.0_Cont4045	Y	1756	586		gi|684398039|ref|XP_009172044.1| hypothetical protein T265_08081 [Opisthorchis viverrini]	gi|684398039|ref|XP_009172044.1| hypothetical protein T265_08081 [Opisthorchis viverrini]	BN1106_s3312B000107.mRNA-1	csin109416	T265_08081		---	---	---	---	-	-	-	-	-	-	-	-	-	-	-	-	-	-	-	-	-	0		24	91	152	657	532	2.99665	2.26743	2.81696	139.953	57.8093	65.83	77.79	94.25
	D915_08357	hypothetical protein	F_hepatica-1.0_Cont1914	N	1143	380		gi|358334285|dbj|GAA52713.1| zinc finger CCCH domain-containing protein 31 [Clonorchis sinensis]	gi|358334285|dbj|GAA52713.1| zinc finger CCCH domain-containing protein 31 [Clonorchis sinensis]	BN1106_s1525B000203.mRNA-1	csin108659	T265_05704		---	---	---	---	-	-	-	-	-	-	-	-	-	-	-	-	-	-	-	-	-	0		4	21	29	112	663	0.767296	0.803878	0.825684	36.6534	110.682	30.53	68.07	84.78
	D915_07477	hypothetical protein	F_hepatica-1.0_Cont1616	N	588	195		gi|684404656|ref|XP_009174199.1| hypothetical protein T265_09764 [Opisthorchis viverrini]	gi|684404656|ref|XP_009174199.1| hypothetical protein T265_09764 [Opisthorchis viverrini]	---	csin110908	T265_09764		---	---	---	---	-	-	-	-	-	-	-	-	-	-	-	-	-	-	-	-	Y	1		5	104	65	209	310	1.86441	7.73879	3.59748	132.957	100.599	27.89	50	50
	D915_02051	hypothetical protein	F_hepatica-1.0_Cont314	Y	378	125		no hit	no hit	---	---	---		---	---	---	---	-	-	-	-	-	-	-	-	-	-	-	-	-	-	-	-	-	0		3	15	18	184	237	1.74012	1.73627	1.54968	182.083	119.637	48.94	42.06	35.98
	D915_09960	hypothetical protein	F_hepatica-1.0_Cont2546	N	504	167		no hit	no hit	BN1106_s6006B000040.mRNA-1	---	---		IPR000859: CUB;	---	---	---	-	-	-	-	-	-	-	-	-	-	-	-	-	Y	-	Y	-	0		0	13	9	239	2899	0	1.12857	0.581131	177.382	1097.56	0	80.16	89.09
	D915_08045	MFS transporter, SP family	F_hepatica-1.0_Cont1812	N	1518	505		gi|380042263|gb|AFD33411.1| glucose transporter-2 protein [Fasciola gigantica]	gi|358254682|dbj|GAA56139.1| solute carrier family 2 facilitated glucose transporter member 3 [Clonorchis sinensis]	BN1106_s584B000350.mRNA-1	csin110076	T265_00435		IPR003663: Sugar/inositol transporter; IPR005828: General substrate transporter; IPR005829: Sugar transporter, conserved site; IPR016196: Major facilitator superfamily domain, general substrate transporter; IPR020846: Major facilitator superfamily domain;	GO:0005215: transporter activity; GO:0022857: transmembrane transporter activity; GO:0022891: substrate-specific transmembrane transporter activity;	GO:0006810: transport; GO:0055085: transmembrane transport;	GO:0016020: membrane; GO:0016021: integral to membrane;	K07299	MFS transporter, SP family, solute carrier family 2 (facilitated glucose transporter), member 1	-	-	-	-	-	-	-	-	-	-	-	-	-	-	Y	12		0	24	52	143	3263	0	0.691761	1.11479	35.2377	410.162	0	42.75	75.16
	D915_11114	SCP-like protein	F_hepatica-1.0_Cont3105	Y	804	267		gi|358334768|dbj|GAA53211.1| GLIPR1-like protein 1 [Clonorchis sinensis]	gi|358334768|dbj|GAA53211.1| GLIPR1-like protein 1 [Clonorchis sinensis]	BN1106_s4131B000138.mRNA-1	csin109777	T265_12879		IPR001283: Allergen V5/Tpx-1-related; IPR014044: CAP domain; IPR018244: Allergen V5/Tpx-1-related, conserved site;	---	---	GO:0005576: extracellular region;	-	-	-	-	-	-	-	-	-	-	-	-	-	-	-	-	-	0		10	9	23	181	2226	2.72705	0.489783	0.930966	84.2103	528.299	63.43	49.25	86.82
	D915_03268	hypothetical protein	F_hepatica-1.0_Cont541	N	1059	352		gi|684393013|ref|XP_009170466.1| hypothetical protein T265_06828 [Opisthorchis viverrini]	gi|684393013|ref|XP_009170466.1| hypothetical protein T265_06828 [Opisthorchis viverrini]	---	---	T265_06828		---	---	---	---	-	-	-	-	-	-	-	-	-	-	-	-	-	-	-	-	Y	7		1	4	4	323	342	0.20704	0.165265	0.122921	114.09	61.6227	18.89	23.04	14.73
	D915_03251	hypothetical protein	F_hepatica-1.0_Cont537	N	1125	374		gi|684397356|ref|XP_009171823.1| hypothetical protein T265_07902 [Opisthorchis viverrini]	gi|684397356|ref|XP_009171823.1| hypothetical protein T265_07902 [Opisthorchis viverrini]	BN1106_s531B000172.mRNA-1	csin109705	T265_07902		---	---	---	---	-	-	-	-	-	-	-	-	-	-	-	-	-	-	-	-	-	0		1	2	1	334	368	0.194893	0.0777847	0.0289274	111.055	62.4174	15.11	12.71	9.6
	D915_08486	EGF-like domain protein	F_hepatica-1.0_Cont1963	N	912	303		gi|358335636|dbj|GAA54290.1| neurogenic locus notch homolog protein 1 [Clonorchis sinensis]	gi|358335636|dbj|GAA54290.1| neurogenic locus notch homolog protein 1 [Clonorchis sinensis]	BN1106_s1536B000291.mRNA-1	csin113570	T265_10234		IPR000742: Epidermal growth factor-like, type 3; IPR000884: Thrombospondin, type 1 repeat; IPR006210: Epidermal growth factor-like; IPR013032: EGF-like region, conserved site; IPR013111: EGF, extracellular;	GO:0005515: protein binding;	---	---	-	-	-	-	-	-	-	-	-	-	-	-	-	-	-	-	Y	1		9	26	51	263	294	2.1637	1.24737	1.81986	107.871	61.5124	47.48	55.37	98.14
	D915_01309	hypothetical protein	F_hepatica-1.0_Cont194	N	699	232		gi|684413852|ref|XP_009177490.1| hypothetical protein T265_15840, partial [Opisthorchis viverrini]	gi|684413852|ref|XP_009177490.1| hypothetical protein T265_15840, partial [Opisthorchis viverrini]	BN1106_s1069B000422.mRNA-1	csin112025	T265_15840		---	---	---	---	-	-	-	-	-	-	-	-	-	-	-	-	-	-	-	-	-	0		1	40	50	203	344	0.313669	2.5038	2.32785	108.633	93.9057	17.02	87.98	99.43
	D915_04785	hypothetical protein	F_hepatica-1.0_Cont869	Y	1572	523		gi|358255288|dbj|GAA57004.1| hypothetical protein CLF_111983 [Clonorchis sinensis]	gi|358255288|dbj|GAA57004.1| hypothetical protein CLF_111983 [Clonorchis sinensis]	BN1106_s424B001105.mRNA-1	csin111983	T265_13668		---	---	---	---	-	-	-	-	-	-	-	-	-	-	-	-	-	-	-	-	Y	4		8	36	22	255	334	1.1158	1.002	0.455441	60.6779	40.5419	28.88	38.8	44.97
	D915_06065	hypothetical protein	F_hepatica-1.0_Cont1219	N	2367	788		gi|684377878|ref|XP_009165847.1| hypothetical protein T265_03170 [Opisthorchis viverrini]	gi|684377878|ref|XP_009165847.1| hypothetical protein T265_03170 [Opisthorchis viverrini]	BN1106_s3486B000056.mRNA-1	---	T265_03170		---	---	---	---	-	-	-	-	-	-	-	-	-	-	-	-	-	-	-	-	-	0		0	38	31	817	683	0	0.702429	0.426212	129.112	55.0596	0	64.98	56.74
	D915_06719	cellulase	F_hepatica-1.0_Cont1391	N	1503	500		gi|358337987|dbj|GAA34745.2| endoglycoceramidase [Clonorchis sinensis]	gi|358337987|dbj|GAA34745.2| endoglycoceramidase [Clonorchis sinensis]	BN1106_s785B000163.mRNA-1	csin110568	T265_04204		IPR001547: Glycoside hydrolase, family 5; IPR013781: Glycoside hydrolase, subgroup, catalytic core; IPR017853: Glycoside hydrolase, superfamily;	GO:0003824: catalytic activity; GO:0004553: hydrolase activity, hydrolyzing O-glycosyl compounds; GO:0043169: cation binding;	GO:0005975: carbohydrate metabolic process;	---	-	-	-	-	-	-	-	-	-	-	-	-	-	Y	-	Y	-	0		0	27	17	657	943	0	0.785998	0.368088	163.512	119.719	0	38.86	40.05
	D915_00640	hypothetical protein	F_hepatica-1.0_Cont86	Y	1305	434		gi|684372355|ref|XP_009164078.1| hypothetical protein T265_01724 [Opisthorchis viverrini]	gi|684372355|ref|XP_009164078.1| hypothetical protein T265_01724 [Opisthorchis viverrini]	BN1106_s376B000616.mRNA-1	csin106225	T265_01724		IPR016166: FAD-binding, type 2;	GO:0003824: catalytic activity; GO:0050660: flavin adenine dinucleotide binding;	---	---	-	-	-	-	-	-	-	-	-	-	-	-	-	-	-	-	-	0		0	0	3	851	1221	0	0	0.0748122	243.928	178.532	0	0	3.68
	D915_12094	hypothetical protein	F_hepatica-1.0_Cont3699	Y	423	140		no hit	no hit	---	---	---		---	---	---	---	-	-	-	-	-	-	-	-	-	-	-	-	-	-	-	-	-	0		31	76	49	781	740	16.0683	7.86122	3.76979	690.643	333.812	92.67	94.33	100
	D915_05221	UTP--glucose-1-phosphate uridylyltransferase	F_hepatica-1.0_Cont987	N	417	138		gi|684379802|ref|XP_009166439.1| hypothetical protein T265_03640 [Opisthorchis viverrini]	gi|684379802|ref|XP_009166439.1| hypothetical protein T265_03640 [Opisthorchis viverrini]	BN1106_s1973B000375.mRNA-1	csin101761	T265_03640		IPR002618: UTP--glucose-1-phosphate uridylyltransferase; IPR011004: Trimeric LpxA-like;	GO:0016740: transferase activity; GO:0016779: nucleotidyltransferase activity;	GO:0008152: metabolic process;	---	-	-	-	-	-	-	-	-	-	-	-	-	-	-	-	-	-	0		0	0	0	1047	1385	0	0	0	939.19	633.759	0	0	0
	D915_11057	hypothetical protein	F_hepatica-1.0_Cont3072	N	516	171		gi|358340514|dbj|GAA31597.2| adenylate kinase isoenzyme 5 [Clonorchis sinensis]	gi|358340514|dbj|GAA31597.2| adenylate kinase isoenzyme 5 [Clonorchis sinensis]	BN1106_s2442B000056.mRNA-1	csin101549	T265_10351		---	---	---	---	-	-	-	-	-	-	-	-	-	-	-	-	-	-	-	-	-	0		56	320	269	733	997	23.7951	27.1342	16.9654	531.37	368.685	77.71	100	100
	D915_07960	hypothetical protein	F_hepatica-1.0_Cont1783	N	366	121		gi|524885900|ref|XP_005099551.1| PREDICTED: uncharacterized protein LOC101845929 [Aplysia californica]	gi|524885900|ref|XP_005099551.1| PREDICTED: uncharacterized protein LOC101845929 [Aplysia californica]	BN1106_s564B000346.mRNA-1	---	---		---	---	---	---	-	-	-	-	-	-	-	-	-	-	-	-	-	-	-	-	-	0		0	2	4	833	887	0	0.239092	0.355665	851.347	462.438	0	34.97	65.3
	D915_03661	hypothetical protein	F_hepatica-1.0_Cont622	N	741	246		gi|358339011|dbj|GAA47151.1| dynein heavy chain 5 axonemal [Clonorchis sinensis]	gi|358339011|dbj|GAA47151.1| dynein heavy chain 5 axonemal [Clonorchis sinensis]	BN1106_s84B000347.mRNA-1	csin100014	T265_05122		IPR004273: Dynein heavy chain;	GO:0003777: microtubule motor activity;	GO:0007018: microtubule-based movement;	GO:0030286: dynein complex;	-	-	-	-	-	-	-	-	-	-	-	-	-	-	-	-	-	0		6	83	15	630	627	1.77534	4.90091	0.658772	318.028	161.458	58.97	96.63	89.34
	D915_14285	hypothetical protein	F_hepatica-1.0_Cont6252	Y	492	163		gi|358333026|dbj|GAA51627.1| lysosomal Pro-X carboxypeptidase [Clonorchis sinensis]	gi|358333026|dbj|GAA51627.1| lysosomal Pro-X carboxypeptidase [Clonorchis sinensis]	BN1106_s3518B000132.mRNA-1	csin106492	T265_02518		IPR008758: Peptidase S28;	GO:0008236: serine-type peptidase activity;	GO:0006508: proteolysis;	---	K01285	lysosomal Pro-X carboxypeptidase	3.4.16.2	S28	S	5.1e-41	-	-	-	Y	-	Y	-	-	-	-	-	0		76	272	657	982	1422	33.8686	24.1892	43.4572	746.602	551.499	95.93	96.95	100
	D915_07867	transporter, cation channel family protein	F_hepatica-1.0_Cont1754	N	2295	764		gi|684388505|ref|XP_009169088.1| hypothetical protein T265_05744 [Opisthorchis viverrini]	gi|684388505|ref|XP_009169088.1| hypothetical protein T265_05744 [Opisthorchis viverrini]	BN1106_s2729B000152.mRNA-1	csin109193	T265_05744		IPR005821: Ion transport; IPR011992: EF-hand-like domain;	GO:0005216: ion channel activity; GO:0005509: calcium ion binding;	GO:0006811: ion transport; GO:0055085: transmembrane transport;	GO:0016020: membrane;	-	-	-	-	-	-	-	-	-	-	-	-	-	-	-	-	Y	13		0	0	0	1115	1236	0	0	0	181.734	102.765	0	0	0
	D915_04284	hypothetical protein	F_hepatica-1.0_Cont753	N	360	119		gi|558224414|ref|XP_006136715.1| PREDICTED: tetratricopeptide repeat protein 40 [Pelodiscus sinensis]	gi|558224414|ref|XP_006136715.1| PREDICTED: tetratricopeptide repeat protein 40 [Pelodiscus sinensis]	---	---	---		---	---	---	---	-	-	-	-	-	-	-	-	-	-	-	-	-	-	-	-	-	0		2	8	10	200	226	1.21808	0.972309	0.903981	207.812	119.789	14.44	82.22	95.28
	D915_09305	hypothetical protein	F_hepatica-1.0_Cont2284	N	528	175		gi|684365689|ref|XP_009161964.1| hypothetical protein T265_00043 [Opisthorchis viverrini]	gi|684365689|ref|XP_009161964.1| hypothetical protein T265_00043 [Opisthorchis viverrini]	BN1106_s3611B000052.mRNA-1	csin112585	T265_00043		---	---	---	---	-	-	-	-	-	-	-	-	-	-	-	-	-	-	-	-	Y	1		7	110	87	391	253	2.90679	9.1154	5.36225	277.004	91.4318	90.91	100	100
	D915_06992	hypothetical protein	F_hepatica-1.0_Cont1470	N	561	186		gi|353232559|emb|CCD79914.1| putative transmembrane protein 17 [Schistosoma mansoni]	gi|353232559|emb|CCD79914.1| putative transmembrane protein 17 [Schistosoma mansoni]	BN1106_s1676B000269.mRNA-1	---	---		IPR019184: Uncharacterised protein family, transmembrane-17;	---	---	---	-	-	-	-	-	-	-	-	-	-	-	-	-	-	-	-	Y	4		6	7	14	137	266	2.34497	0.545949	0.812133	91.3483	90.4751	69.7	71.48	74.51
	D915_04820	hypothetical protein	F_hepatica-1.0_Cont880	Y	690	230		gi|358333705|dbj|GAA52181.1| NAD+ nucleosidase [Clonorchis sinensis]	gi|358333705|dbj|GAA52181.1| NAD+ nucleosidase [Clonorchis sinensis]	BN1106_s720B000129.mRNA-1	csin107478	T265_08022		IPR003193: ADP-ribosyl cyclase (CD38/157);	GO:0003953: NAD+ nucleosidase activity;	---	---	-	-	-	-	-	-	-	-	-	-	-	-	-	Y	-	Y	-	0		1	17	22	146	385	0.317761	1.07799	1.03761	79.1492	106.469	9.13	49.86	57.39
	D915_10548	Tctex-1 family protein	F_hepatica-1.0_Cont2811	N	402	133		gi|684380486|ref|XP_009166646.1| hypothetical protein T265_03811 [Opisthorchis viverrini]	gi|684380486|ref|XP_009166646.1| hypothetical protein T265_03811 [Opisthorchis viverrini]	BN1106_s1352B000134.mRNA-1	csin100698	T265_03811		IPR005334: Tctex-1;	---	---	---	-	-	-	-	-	-	-	-	-	-	-	-	-	-	-	-	-	0		11	15	74	471	479	5.99951	1.63261	5.99056	438.266	227.363	88.81	76.12	100
	D915_09515	hypothetical protein	F_hepatica-1.0_Cont2364	N	792	263		gi|684378123|ref|XP_009165923.1| hypothetical protein T265_03226 [Opisthorchis viverrini]	gi|684378123|ref|XP_009165923.1| hypothetical protein T265_03226 [Opisthorchis viverrini]	---	---	T265_03226		---	---	---	---	-	-	-	-	-	-	-	-	-	-	-	-	-	-	-	-	Y	4		3	10	4	349	227	0.830511	0.552448	0.16436	164.833	54.6904	43.69	65.66	37.5
	D915_07651	hypothetical protein	F_hepatica-1.0_Cont1680	N	537	178		gi|358339014|dbj|GAA47154.1| tubulin alpha, partial [Clonorchis sinensis]	gi|358339014|dbj|GAA47154.1| tubulin alpha, partial [Clonorchis sinensis]	BN1106_s844B000258.mRNA-1	csin100017	T265_09701		IPR000217: Tubulin; IPR008280: Tubulin/FtsZ, C-terminal; IPR023123: Tubulin, C-terminal;	GO:0003924: GTPase activity; GO:0005525: GTP binding;	GO:0006184: GTP catabolic process; GO:0007017: microtubule-based process; GO:0051258: protein polymerization;	GO:0005874: microtubule; GO:0043234: protein complex;	-	-	-	-	-	-	-	-	-	-	-	-	-	Y	-	Y	-	0		0	0	0	1003	1127	0	0	0	698.666	400.461	0	0	0
	D915_13535	tetratricopeptide repeat protein	F_hepatica-1.0_Cont5026	Y	1665	554		gi|684400474|ref|XP_009172843.1| hypothetical protein T265_14644, partial [Opisthorchis viverrini]	gi|684400474|ref|XP_009172843.1| hypothetical protein T265_14644, partial [Opisthorchis viverrini]	BN1106_s3459B000040.mRNA-1	csin101595	T265_14644		IPR011990: Tetratricopeptide-like helical; IPR013026: Tetratricopeptide repeat-containing; IPR019734: Tetratricopeptide repeat;	GO:0005488: binding; GO:0005515: protein binding;	---	---	-	-	-	-	-	-	-	-	-	-	-	-	-	-	-	-	-	0		3	61	57	326	178	0.395054	1.603	1.1141	73.2396	20.3993	5.47	88.11	91.65
	D915_03172	transporter, major facilitator family protein	F_hepatica-1.0_Cont523	N	1872	623		gi|684401950|ref|XP_009173315.1| hypothetical protein T265_09072 [Opisthorchis viverrini]	gi|684401950|ref|XP_009173315.1| hypothetical protein T265_09072 [Opisthorchis viverrini]	BN1106_s1221B000177.mRNA-1	csin106702	T265_09072		IPR005828: General substrate transporter; IPR016196: Major facilitator superfamily domain, general substrate transporter; IPR020846: Major facilitator superfamily domain;	GO:0022857: transmembrane transporter activity;	GO:0055085: transmembrane transport;	GO:0016021: integral to membrane;	-	-	-	-	-	-	-	-	-	-	-	-	-	-	-	-	Y	9		1	6	12	248	268	0.117123	0.140237	0.208611	49.5551	27.3174	8.6	29.38	47.44
	D915_08372	hypothetical protein	F_hepatica-1.0_Cont1917	N	762	253		gi|358342311|dbj|GAA28429.2| WD repeat-containing protein 52 [Clonorchis sinensis]	gi|358342311|dbj|GAA28429.2| WD repeat-containing protein 52 [Clonorchis sinensis]	BN1106_s1126B000142.mRNA-1	csin103619	T265_12437		---	---	---	---	-	-	-	-	-	-	-	-	-	-	-	-	-	-	-	-	-	0		4	10	7	162	225	1.15094	0.574198	0.298954	79.5249	56.3428	33.33	48.95	50.26
	D915_13614	hypothetical protein	F_hepatica-1.0_Cont5134	Y	777	258		gi|238667049|emb|CAZ37437.1| axonemal dynein intermediate chain, putative [Schistosoma mansoni]	gi|238667049|emb|CAZ37437.1| axonemal dynein intermediate chain, putative [Schistosoma mansoni]	BN1106_s5882B000035.mRNA-1	csin102782	T265_03187		IPR015943: WD40/YVTN repeat-like-containing domain;	GO:0005515: protein binding;	---	---	-	-	-	-	-	-	-	-	-	-	-	-	-	-	-	-	-	0		4	9	3	277	255	1.12873	0.506802	0.12565	133.353	62.6224	31.15	39	22.14
	D915_10862	glycosyl hydrolase family 35	F_hepatica-1.0_Cont2980	Y	1050	350		gi|684411964|ref|XP_009176564.1| hypothetical protein T265_15474, partial [Opisthorchis viverrini]	gi|684411964|ref|XP_009176564.1| hypothetical protein T265_15474, partial [Opisthorchis viverrini]	BN1106_s1574B000247.mRNA-1	csin102414	T265_15474		IPR001944: Glycoside hydrolase, family 35; IPR008979: Galactose-binding domain-like; IPR013781: Glycoside hydrolase, subgroup, catalytic core; IPR017853: Glycoside hydrolase, superfamily;	GO:0003824: catalytic activity; GO:0004553: hydrolase activity, hydrolyzing O-glycosyl compounds; GO:0043169: cation binding;	GO:0005975: carbohydrate metabolic process;	---	K12309	beta-galactosidase	3.2.1.23	-	-	-	-	-	-	-	-	-	-	-	-	-	-	0		2	21	19	211	203	0.417628	0.875078	0.588879	75.1685	36.8907	13.43	41.52	30.67
	D915_08950	hypothetical protein	F_hepatica-1.0_Cont2139	N	639	212		gi|684375205|ref|XP_009164993.1| hypothetical protein T265_02480 [Opisthorchis viverrini]	gi|684375205|ref|XP_009164993.1| hypothetical protein T265_02480 [Opisthorchis viverrini]	BN1106_s3481B000213.mRNA-1	csin101834	T265_02480		IPR004273: Dynein heavy chain;	GO:0003777: microtubule motor activity;	GO:0007018: microtubule-based movement;	GO:0030286: dynein complex;	-	-	-	-	-	-	-	-	-	-	-	-	-	-	-	-	-	0		3	35	6	355	441	1.02937	2.39654	0.305571	207.812	131.689	28.95	100	78.72
	D915_06662	hypothetical protein	F_hepatica-1.0_Cont1374	N	3207	1068		gi|358337099|dbj|GAA35783.2| hypothetical protein CLF_108226 [Clonorchis sinensis]	gi|358337099|dbj|GAA35783.2| hypothetical protein CLF_108226 [Clonorchis sinensis]	---	csin108226	---		---	---	---	---	-	-	-	-	-	-	-	-	-	-	-	-	-	-	-	-	-	0		0	0	2	702	934	0	0	0.0202952	81.8806	55.5723	0	0	3.96
	D915_11327	leucine Rich repeat-containing domain protein	F_hepatica-1.0_Cont3241	N	576	191		gi|360045485|emb|CCD83033.1| putative dynein light chain [Schistosoma mansoni]	gi|360045485|emb|CCD83033.1| putative dynein light chain [Schistosoma mansoni]	BN1106_s173B000869.mRNA-1	csin110109	T265_14018		IPR001611: Leucine-rich repeat;	GO:0005515: protein binding;	---	---	K10411	dynein light chain 1, axonemal	-	-	-	-	-	-	-	-	-	-	-	-	-	-	-	0		34	223	176	719	646	12.9421	16.9394	9.94379	466.927	214.003	94.79	95.14	99.13
	D915_06366	hypothetical protein	F_hepatica-1.0_Cont1292	N	261	86		gi|684384381|ref|XP_009167833.1| hypothetical protein T265_04756 [Opisthorchis viverrini]	gi|684384381|ref|XP_009167833.1| hypothetical protein T265_04756 [Opisthorchis viverrini]	BN1106_s3174B000063.mRNA-1	csin108765	T265_04756		---	---	---	---	-	-	-	-	-	-	-	-	-	-	-	-	-	-	-	-	-	0		3	11	8	240	196	2.52017	1.84403	0.997497	343.964	143.293	72.03	98.47	91.19
	D915_06663	WD domain, G-beta repeat protein	F_hepatica-1.0_Cont1374	N	1143	380		gi|684374496|ref|XP_009164761.1| hypothetical protein T265_02293 [Opisthorchis viverrini]	gi|684374496|ref|XP_009164761.1| hypothetical protein T265_02293 [Opisthorchis viverrini]	BN1106_s74B000196.mRNA-1	csin108227	T265_02293		IPR001680: WD40 repeat; IPR011046: WD40 repeat-like-containing domain; IPR015943: WD40/YVTN repeat-like-containing domain; IPR017986: WD40-repeat-containing domain; IPR019775: WD40 repeat, conserved site; IPR019781: WD40 repeat, subgroup; IPR019782: WD40 repeat 2;	GO:0005515: protein binding;	---	---	-	-	-	-	-	-	-	-	-	-	-	-	-	-	-	-	-	0		3	36	26	193	202	0.575472	1.37808	0.740268	63.1617	33.7222	13.3	88.45	95.71
	D915_11897	hypothetical protein	F_hepatica-1.0_Cont3574	Y	354	118		no hit	no hit	BN1106_s2317B000230.mRNA-1	---	---		---	---	---	---	-	-	-	-	-	-	-	-	-	-	-	-	-	-	-	-	-	0		0	20	21	539	567	0	2.47197	1.93054	569.545	305.626	0	100	75.99
	D915_07370	hypothetical protein	F_hepatica-1.0_Cont1581	N	918	305		no hit	no hit	BN1106_s88B000298.mRNA-1	---	---		---	---	---	---	-	-	-	-	-	-	-	-	-	-	-	-	-	-	-	-	-	0		9	112	123	148	243	2.14956	5.33817	4.36038	60.3062	50.5096	48.47	98.15	98.15
	D915_00198	hypothetical protein	F_hepatica-1.0_Cont20	N	1575	524		gi|353232350|emb|CCD79705.1| hypothetical protein Smp_175450 [Schistosoma mansoni]	gi|353232350|emb|CCD79705.1| hypothetical protein Smp_175450 [Schistosoma mansoni]	BN1106_s314B000335.mRNA-1	csin112716	T265_01932		---	---	---	---	K17570	hydrocephalus-inducing protein	-	-	-	-	-	-	-	-	-	-	-	-	-	-	-	0		5	77	96	172	186	0.696047	2.13908	1.98359	40.8499	22.5342	18.67	99.62	93.46
	D915_00785	EF hand	F_hepatica-1.0_Cont113	N	210	69		gi|684393241|ref|XP_009170533.1| hypothetical protein T265_06881 [Opisthorchis viverrini]	gi|684393241|ref|XP_009170533.1| hypothetical protein T265_06881 [Opisthorchis viverrini]	BN1106_s4B000836.mRNA-2	csin104622	T265_06881		IPR002048: Calcium-binding EF-hand; IPR011992: EF-hand-like domain; IPR018247: EF-Hand 1, calcium-binding site; IPR018249: EF-HAND 2;	GO:0005509: calcium ion binding;	---	---	-	-	-	-	-	-	-	-	-	-	-	-	-	-	-	-	-	0		0	14	11	247	1266	0	2.91693	1.70465	439.967	1150.34	0	99.05	96.19
	D915_01946	hypothetical protein	F_hepatica-1.0_Cont292	N	975	324		gi|684395784|ref|XP_009171316.1| hypothetical protein T265_07515 [Opisthorchis viverrini]	gi|684395784|ref|XP_009171316.1| hypothetical protein T265_07515 [Opisthorchis viverrini]	BN1106_s202B000129.mRNA-1	---	T265_07515		---	---	---	---	-	-	-	-	-	-	-	-	-	-	-	-	-	-	-	-	-	0		18	48	83	463	347	4.04778	2.15404	2.77036	177.631	67.9103	78.67	98.97	100
	D915_02808	hypothetical protein	F_hepatica-1.0_Cont451	N	954	317		gi|684384165|ref|XP_009167764.1| hypothetical protein T265_04696 [Opisthorchis viverrini]	gi|684384165|ref|XP_009167764.1| hypothetical protein T265_04696 [Opisthorchis viverrini]	BN1106_s117B000690.mRNA-1	csin105354	T265_04696		---	---	---	---	-	-	-	-	-	-	-	-	-	-	-	-	-	-	-	-	-	0		6	56	76	116	210	1.37896	2.56836	2.59255	45.4833	42.0031	33.65	100	88.99
	D915_10006	hypothetical protein	F_hepatica-1.0_Cont2572	N	2319	772		no hit	no hit	BN1106_s5206B000069.mRNA-1	---	---		---	---	---	---	-	-	-	-	-	-	-	-	-	-	-	-	-	-	-	-	-	0		23	14	102	780	1071	2.17458	0.264146	1.4314	125.816	88.125	70.63	43.6	94.7
	D915_08192	hypothetical protein	F_hepatica-1.0_Cont1871	N	339	112		gi|56756807|gb|AAW26575.1| SJCHGC07163 protein [Schistosoma japonicum]	gi|56756807|gb|AAW26575.1| SJCHGC07163 protein [Schistosoma japonicum]	BN1106_s661B000192.mRNA-2	csin103862	---		---	---	---	---	-	-	-	-	-	-	-	-	-	-	-	-	-	-	-	-	-	0		11	34	23	387	289	7.11446	4.3883	2.20795	427.026	162.67	98.23	99.71	97.94
	D915_00357	hypothetical protein	F_hepatica-1.0_Cont41	Y	1581	526		gi|684375251|ref|XP_009165008.1| hypothetical protein T265_13010, partial [Opisthorchis viverrini]	gi|684375251|ref|XP_009165008.1| hypothetical protein T265_13010, partial [Opisthorchis viverrini]	BN1106_s90B000598.mRNA-1	csin108875	T265_13010		---	---	---	---	-	-	-	-	-	-	-	-	-	-	-	-	-	-	-	-	-	0		24	202	279	354	385	3.32835	5.59032	5.74294	83.7557	46.4664	55.98	99.62	97.41
	D915_11194	DHHC zinc finger domain protein	F_hepatica-1.0_Cont3155	Y	911	304		gi|358335035|dbj|GAA53488.1| S-acyltransferase TIP1 [Clonorchis sinensis]	gi|358335035|dbj|GAA53488.1| S-acyltransferase TIP1 [Clonorchis sinensis]	BN1106_s3081B000101.mRNA-1	csin110353	T265_05179		IPR001594: Zinc finger, DHHC-type, palmitoyltransferase;	GO:0008270: zinc ion binding;	---	---	-	-	-	-	-	-	-	-	-	-	-	-	-	-	-	-	-	0		0	3	1	631	656	0	0.144085	0.0357226	259.092	137.403	0	21.84	16.25
	D915_12944	Kunitz\/Bovine pancreatic trypsin inhibitor domain protein	F_hepatica-1.0_Cont4381	N	312	103		gi|674263663|emb|CDJ00774.1| expressed protein [Echinococcus multilocularis]	gi|674263663|emb|CDJ00774.1| expressed protein [Echinococcus multilocularis]	BN1106_s4272B000063.mRNA-1	csin106214	T265_01912		IPR002223: Proteinase inhibitor I2, Kunitz metazoa; IPR020901: Proteinase inhibitor I2, Kunitz, conserved site;	GO:0004867: serine-type endopeptidase inhibitor activity;	---	---	-	-	-	I02	I	1.9e-15	-	-	-	-	-	-	Y	Y	-	Y	-	0		0	0	0	1082	596	0	0	0	1297.23	364.504	0	0	0
	D915_04505	GMC oxidoreductase	F_hepatica-1.0_Cont798	N	672	223		gi|358339156|dbj|GAA40933.2| choline dehydrogenase mitochondrial [Clonorchis sinensis]	gi|358339156|dbj|GAA40933.2| choline dehydrogenase mitochondrial [Clonorchis sinensis]	BN1106_s3220B000117.mRNA-1	csin100159	T265_01605		IPR007867: Glucose-methanol-choline oxidoreductase, C-terminal;	GO:0016614: oxidoreductase activity, acting on CH-OH group of donors;	---	---	K00115	glucose dehydrogenase (acceptor)	1.1.5.9	-	-	-	-	-	-	-	-	-	-	-	-	-	-	0		19	355	224	354	550	6.19917	23.114	10.8478	197.05	156.172	93.6	100	100
	D915_09214	adenylate kinase	F_hepatica-1.0_Cont2252	N	1122	373		gi|684410872|ref|XP_009176210.1| hypothetical protein T265_11321 [Opisthorchis viverrini]	gi|684410872|ref|XP_009176210.1| hypothetical protein T265_11321 [Opisthorchis viverrini]	BN1106_s1625B000107.mRNA-1	csin101472	T265_11321		IPR000850: Adenylate kinase; IPR007862: Adenylate kinase, active site lid domain;	GO:0004017: adenylate kinase activity; GO:0005524: ATP binding; GO:0019205: nucleobase, nucleoside, nucleotide kinase activity;	GO:0006139: nucleobase, nucleoside, nucleotide and nucleic acid metabolic process;	---	-	-	-	-	-	-	-	-	-	-	-	-	-	-	-	-	-	0		13	52	18	494	482	2.54039	2.02781	0.522085	164.694	81.9718	76.92	89.84	72.19
	D915_07438	fructose-bisphosphate aldolase class-I	F_hepatica-1.0_Cont1604	N	360	119		gi|358335898|dbj|GAA28648.2| fructose-bisphosphate aldolase class I [Clonorchis sinensis]	gi|358335898|dbj|GAA28648.2| fructose-bisphosphate aldolase class I [Clonorchis sinensis]	BN1106_s1518B000071.mRNA-1	csin103412	T265_04184		IPR000741: Fructose-bisphosphate aldolase, class-I; IPR013785: Aldolase-type TIM barrel;	GO:0003824: catalytic activity; GO:0004332: fructose-bisphosphate aldolase activity;	GO:0006096: glycolysis; GO:0008152: metabolic process;	---	-	-	-	-	-	-	-	-	-	-	-	-	-	-	-	-	-	0		0	3	1	387	1017	0	0.364616	0.0903981	402.116	539.05	0	20.83	30.83
	D915_07332	hypothetical protein	F_hepatica-1.0_Cont1572	N	456	151		gi|684390889|ref|XP_009169814.1| hypothetical protein T265_13993, partial [Opisthorchis viverrini]	gi|684390889|ref|XP_009169814.1| hypothetical protein T265_13993, partial [Opisthorchis viverrini]	BN1106_s2016B000142.mRNA-1	---	T265_13993		---	---	---	---	-	-	-	-	-	-	-	-	-	-	-	-	-	Y	-	Y	-	0		0	0	0	720	921	0	0	0	590.623	385.394	0	0	0
	D915_15074	hypothetical protein	F_hepatica-1.0_Cont8880	N	327	108		gi|684401059|ref|XP_009173031.1| hypothetical protein T265_14684, partial [Opisthorchis viverrini]	gi|684401059|ref|XP_009173031.1| hypothetical protein T265_14684, partial [Opisthorchis viverrini]	---	csin102908	T265_14684		---	---	---	---	-	-	-	-	-	-	-	-	-	-	-	-	-	-	-	-	-	0		9	46	67	142	226	6.03454	6.15498	6.6679	162.436	131.878	74.31	55.35	55.66
	D915_04554	hypothetical protein	F_hepatica-1.0_Cont811	N	2685	894		gi|684376328|ref|XP_009165358.1| hypothetical protein T265_13079, partial [Opisthorchis viverrini]	gi|684376328|ref|XP_009165358.1| hypothetical protein T265_13079, partial [Opisthorchis viverrini]	BN1106_s1610B000083.mRNA-1	---	T265_13079		---	---	---	---	-	-	-	-	-	-	-	-	-	-	-	-	-	-	-	-	-	0		0	0	0	633	999	0	0	0	88.1865	70.9956	0	0	0
	D915_12893	tetratricopeptide repeat protein	F_hepatica-1.0_Cont4328	N	1446	481		gi|684379571|ref|XP_009166368.1| hypothetical protein T265_03585 [Opisthorchis viverrini]	gi|684379571|ref|XP_009166368.1| hypothetical protein T265_03585 [Opisthorchis viverrini]	BN1106_s2993B000106.mRNA-1	csin104116	T265_03585		IPR002151: Kinesin light chain; IPR011990: Tetratricopeptide-like helical; IPR013026: Tetratricopeptide repeat-containing; IPR019734: Tetratricopeptide repeat;	GO:0003777: microtubule motor activity; GO:0005488: binding; GO:0005515: protein binding;	---	GO:0005871: kinesin complex;	-	-	-	-	-	-	-	-	-	-	-	-	-	-	-	-	-	0		0	7	9	478	555	0	0.21181	0.202552	123.652	73.2378	0	47.23	52.01
	D915_07697	hypothetical protein	F_hepatica-1.0_Cont1697	N	660	219		gi|684394003|ref|XP_009170770.1| hypothetical protein T265_14199, partial [Opisthorchis viverrini]	gi|684394003|ref|XP_009170770.1| hypothetical protein T265_14199, partial [Opisthorchis viverrini]	BN1106_s2214B000114.mRNA-1	csin111108	T265_14199		---	---	---	---	-	-	-	-	-	-	-	-	-	-	-	-	-	-	-	-	-	0		57	230	212	851	831	18.9356	15.2476	10.4533	482.312	240.252	99.09	100	100
	D915_04282	hypothetical protein	F_hepatica-1.0_Cont753	N	942	313		gi|353232243|emb|CCD79598.1| hypothetical protein Smp_155860 [Schistosoma mansoni]	gi|353232243|emb|CCD79598.1| hypothetical protein Smp_155860 [Schistosoma mansoni]	BN1106_s2124B000373.mRNA-1	csin107118	T265_00012		---	---	---	---	-	-	-	-	-	-	-	-	-	-	-	-	-	-	-	-	-	0		22	252	295	352	367	5.1206	11.7049	10.1914	139.777	74.3405	100	100	100
	D915_13098	hypothetical protein	F_hepatica-1.0_Cont4532	N	786	261		gi|684373351|ref|XP_009164395.1| hypothetical protein T265_01993 [Opisthorchis viverrini]	gi|684373351|ref|XP_009164395.1| hypothetical protein T265_01993 [Opisthorchis viverrini]	BN1106_s1545B000240.mRNA-1	csin112931	T265_01993		IPR011992: EF-hand-like domain;	GO:0005509: calcium ion binding;	---	---	-	-	-	-	-	-	-	-	-	-	-	-	-	-	-	-	-	0		0	0	0	722	805	0	0	0	343.603	195.427	0	0	0
	D915_07287	putative endoribonuclease L-PSP	F_hepatica-1.0_Cont1560	N	399	132		gi|226487554|emb|CAX74647.1| hypothetical protein [Schistosoma japonicum]	gi|226487554|emb|CAX74647.1| hypothetical protein [Schistosoma japonicum]	---	csin101195	---		IPR006056: YjgF-like protein; IPR006175: Endoribonuclease L-PSP; IPR013813: Endoribonuclease L-PSP/chorismate mutase-like; IPR019897: YjgF-like protein, conserved site;	---	---	---	-	-	-	-	-	-	-	-	-	-	-	-	-	-	-	-	-	0		462	2678	4278	4475	5281	253.874	293.667	348.923	4195.3	2525.54	100	100	100
	D915_00194	hypothetical protein	F_hepatica-1.0_Cont20	N	354	117		gi|684368991|ref|XP_009162993.1| hypothetical protein T265_12647 [Opisthorchis viverrini]	gi|684368991|ref|XP_009162993.1| hypothetical protein T265_12647 [Opisthorchis viverrini]	BN1106_s314B000339.mRNA-1	csin101335	T265_12647		---	---	---	---	-	-	-	-	-	-	-	-	-	-	-	-	-	-	-	-	-	0		1	16	20	187	201	0.619364	1.97758	1.83861	197.597	108.344	40.96	89.27	89.27
	D915_00333	hypothetical protein	F_hepatica-1.0_Cont38	N	1647	548		gi|358254341|dbj|GAA54681.1| cysteine and histidine-rich protein 1 homolog [Clonorchis sinensis]	gi|358254341|dbj|GAA54681.1| cysteine and histidine-rich protein 1 homolog [Clonorchis sinensis]	BN1106_s280B000156.mRNA-1	csin104829	T265_05753		IPR001293: Zinc finger, TRAF-type; IPR013083: Zinc finger, RING/FYVE/PHD-type;	GO:0008270: zinc ion binding;	---	---	-	-	-	-	-	-	-	-	-	-	-	-	-	-	-	-	-	0		0	0	0	691	784	0	0	0	156.938	90.8308	0	0	0
	D915_12389	hypothetical protein	F_hepatica-1.0_Cont3910	N	540	179		gi|350022916|dbj|GAA37597.1| UPF0594 protein C13orf38 homolog [Clonorchis sinensis]	gi|350022916|dbj|GAA37597.1| UPF0594 protein C13orf38 homolog [Clonorchis sinensis]	BN1106_s1590B000115.mRNA-1	csin107655	---		---	---	---	---	-	-	-	-	-	-	-	-	-	-	-	-	-	-	-	-	-	0		1	7	17	167	231	0.406028	0.56718	1.02451	115.682	81.626	6.3	69.07	80.56
	D915_12287	leucine Rich repeat-containing domain protein	F_hepatica-1.0_Cont3833	N	747	248		gi|684384523|ref|XP_009167877.1| hypothetical protein T265_13591, partial [Opisthorchis viverrini]	gi|684384523|ref|XP_009167877.1| hypothetical protein T265_13591, partial [Opisthorchis viverrini]	BN1106_s3604B000072.mRNA-1	csin100730	T265_13591		IPR001611: Leucine-rich repeat; IPR003591: Leucine-rich repeat, typical subtype;	GO:0005515: protein binding;	---	---	K17579	protein phosphatase 1 regulatory subunit 42	-	-	-	-	-	-	-	-	-	-	-	-	-	-	-	0		13	61	80	162	254	3.81568	3.57294	3.48523	81.1217	64.8819	48.33	86.48	90.9
	D915_12740	hypothetical protein	F_hepatica-1.0_Cont4204	N	396	131		gi|685961827|gb|KGB37358.1| IQ and AAA domain-containing protein 1 [Schistosoma haematobium]	gi|685961827|gb|KGB37358.1| IQ and AAA domain-containing protein 1 [Schistosoma haematobium]	BN1106_s4916B000034.mRNA-1	csin108065	T265_03153		---	---	---	---	-	-	-	-	-	-	-	-	-	-	-	-	-	-	-	-	-	0		0	19	14	348	560	0	2.0993	1.15052	328.721	269.838	26.77	95.45	92.17
	D915_09608	hypothetical protein	F_hepatica-1.0_Cont2404	N	1557	518		gi|358332023|dbj|GAA50751.1| WD repeat-containing protein 35 [Clonorchis sinensis]	gi|358332023|dbj|GAA50751.1| WD repeat-containing protein 35 [Clonorchis sinensis]	BN1106_s1540B000222.mRNA-1	csin104989	T265_02113		---	---	---	---	-	-	-	-	-	-	-	-	-	-	-	-	-	-	-	-	-	0		1	33	35	158	203	0.140819	0.927347	0.731546	37.9587	24.8781	9.96	84.26	83.75
	D915_09225	hypothetical protein	F_hepatica-1.0_Cont2258	N	2277	758		gi|350016989|dbj|GAA33362.1| thrombospondin-2 [Clonorchis sinensis]	gi|350016989|dbj|GAA33362.1| thrombospondin-2 [Clonorchis sinensis]	BN1106_s3238B000040.mRNA-1	csin102983	T265_13970		IPR000884: Thrombospondin, type 1 repeat; IPR007110: Immunoglobulin-like; IPR013783: Immunoglobulin-like fold;	GO:0005515: protein binding;	---	---	-	-	-	-	-	-	-	-	-	-	-	-	-	Y	Y	-	Y	3		0	0	0	558	867	0	0	0	91.6672	72.6552	0	0	0
	D915_11054	kelch repeat protein	F_hepatica-1.0_Cont3069	N	2802	933		gi|684400827|ref|XP_009172958.1| hypothetical protein T265_08794 [Opisthorchis viverrini]	gi|684400827|ref|XP_009172958.1| hypothetical protein T265_08794 [Opisthorchis viverrini]	BN1106_s3616B000124.mRNA-1	csin100177	T265_08794		IPR006652: Kelch repeat type 1; IPR011705: BTB/Kelch-associated; IPR015915: Kelch-type beta propeller;	GO:0005515: protein binding;	---	---	-	-	-	-	-	-	-	-	-	-	-	-	-	-	-	-	-	0		0	10	18	373	479	0	0.156152	0.209058	49.7947	32.6195	0	24.88	42.22
	D915_01925	hypothetical protein	F_hepatica-1.0_Cont290	N	513	170		gi|358253674|dbj|GAA53588.1| hypothetical protein CLF_110580 [Clonorchis sinensis]	gi|358253674|dbj|GAA53588.1| hypothetical protein CLF_110580 [Clonorchis sinensis]	BN1106_s2369B000078.mRNA-1	csin110580	T265_03649		---	---	---	---	-	-	-	-	-	-	-	-	-	-	-	-	-	-	-	-	-	0		0	2	3	427	577	0	0.170581	0.190312	311.353	214.619	0	17.74	32.16
	D915_03244	thrombospondin type 1 domain protein	F_hepatica-1.0_Cont536	N	465	154		gi|684414396|ref|XP_009177762.1| hypothetical protein T265_16021, partial [Opisthorchis viverrini]	gi|684414396|ref|XP_009177762.1| hypothetical protein T265_16021, partial [Opisthorchis viverrini]	BN1106_s531B000172.mRNA-1	csin110016	T265_16021		IPR000884: Thrombospondin, type 1 repeat;	---	---	---	-	-	-	-	-	-	-	-	-	-	-	-	-	-	-	-	Y	1		0	22	4	585	437	0	2.07008	0.279943	470.593	179.324	0	98.71	70.97
	D915_12856	hypothetical protein	F_hepatica-1.0_Cont4300	N	381	126		no hit	no hit	BN1106_s16B000592.mRNA-1	---	---		---	---	---	---	-	-	-	-	-	-	-	-	-	-	-	-	-	-	-	-	-	0		6	62	56	199	173	3.45283	7.12006	4.78327	195.376	86.6426	49.61	100	100
	D915_01979	hypothetical protein	F_hepatica-1.0_Cont299	N	675	224		gi|684402493|ref|XP_009173491.1| hypothetical protein T265_09214 [Opisthorchis viverrini]	gi|684402493|ref|XP_009173491.1| hypothetical protein T265_09214 [Opisthorchis viverrini]	BN1106_s60B000539.mRNA-1	csin108166	T265_09214		---	---	---	---	-	-	-	-	-	-	-	-	-	-	-	-	-	-	-	-	-	0		0	12	5	434	469	0	0.777847	0.241062	240.508	132.58	0	87.7	35.56
	D915_06202	transporter, major intrinsic protein family protein	F_hepatica-1.0_Cont1250	N	849	282		gi|350023776|dbj|GAA33659.1| aquaporin-1 [Clonorchis sinensis]	gi|350023776|dbj|GAA33659.1| aquaporin-1 [Clonorchis sinensis]	BN1106_s913B000269.mRNA-1	csin103332	T265_04048		IPR000425: Major intrinsic protein; IPR022357: Major intrinsic protein, conserved site; IPR023271: Aquaporin-like;	GO:0005215: transporter activity;	GO:0006810: transport;	GO:0016020: membrane;	K09866	aquaporin-4	-	-	-	-	-	-	-	-	-	-	-	-	-	-	Y	6		54	565	1185	954	1026	13.9455	29.1177	45.4227	420.323	230.595	80.09	100	100
	D915_11740	hypothetical protein	F_hepatica-1.0_Cont3488	N	573	190		gi|358341904|dbj|GAA49482.1| hypothetical protein CLF_103121 [Clonorchis sinensis]	gi|358341904|dbj|GAA49482.1| hypothetical protein CLF_103121 [Clonorchis sinensis]	BN1106_s10302B000008.mRNA-1	csin103121	T265_08223		---	---	---	---	-	-	-	-	-	-	-	-	-	-	-	-	-	-	-	-	-	0		6	34	38	85	282	2.29586	2.59622	2.1582	55.489	93.9085	53.93	65.97	67.54
	D915_08985	hypothetical protein	F_hepatica-1.0_Cont2151	N	351	116		no hit	no hit	---	---	---		---	---	---	---	-	-	-	-	-	-	-	-	-	-	-	-	-	-	-	-	Y	2		128	1530	1778	2795	1870	79.9562	190.722	164.849	2978.64	1016.59	100	100	100
	D915_00587	Sak polo-box	F_hepatica-1.0_Cont77	N	825	274		gi|358341126|dbj|GAA29214.2| polo-like kinase 4 [Clonorchis sinensis]	gi|358341126|dbj|GAA29214.2| polo-like kinase 4 [Clonorchis sinensis]	BN1106_s127B000481.mRNA-1	csin102165	T265_07542		IPR000959: POLO box duplicated domain;	GO:0005515: protein binding;	---	---	-	-	-	-	-	-	-	-	-	-	-	-	-	-	-	-	-	0		6	64	61	113	185	1.59458	3.39424	2.40623	51.2351	42.7886	70.06	99.52	100
	D915_07551	SCP-like protein	F_hepatica-1.0_Cont1636	N	657	218		gi|159792922|gb|ABW98681.1| venom allergen-like protein 8 [Schistosoma mansoni]	gi|159792922|gb|ABW98681.1| venom allergen-like protein 8 [Schistosoma mansoni]	BN1106_s2878B000058.mRNA-1	csin109777	T265_12879		IPR001283: Allergen V5/Tpx-1-related; IPR014044: CAP domain; IPR018244: Allergen V5/Tpx-1-related, conserved site;	---	---	GO:0005576: extracellular region;	-	-	-	-	-	-	-	-	-	-	-	-	-	Y	Y	-	Y	1		0	0	0	641	559	0	0	0	364.952	162.352	30.29	0	0
	D915_11898	hypothetical protein	F_hepatica-1.0_Cont3575	N	561	186		no hit	no hit	BN1106_s4811B000069.mRNA-1	---	---		---	---	---	---	-	-	-	-	-	-	-	-	-	-	-	-	-	-	-	-	-	0		0	4	0	212	1114	0	0.311971	0	141.357	378.907	0	61.68	0
	D915_09245	hypothetical protein	F_hepatica-1.0_Cont2261	N	465	154		gi|762098971|ref|XP_011431893.1| PREDICTED: UPF0573 protein C2orf70 homolog A-like [Crassostrea gigas]	gi|762098971|ref|XP_011431893.1| PREDICTED: UPF0573 protein C2orf70 homolog A-like [Crassostrea gigas]	BN1106_s1017B000214.mRNA-1	csin110950	---		IPR018902: Uncharacterised protein family UPF0573/UPF0605;	---	---	---	-	-	-	-	-	-	-	-	-	-	-	-	-	-	-	-	-	0		40	151	192	410	495	18.8606	14.2083	13.4372	329.818	203.125	98.92	100	100
	D915_14315	MutL dimerization domain protein	F_hepatica-1.0_Cont6287	N	783	260		gi|358339905|dbj|GAA47876.1| DNA mismatch repair protein MLH3 [Clonorchis sinensis]	gi|358339905|dbj|GAA47876.1| DNA mismatch repair protein MLH3 [Clonorchis sinensis]	BN1106_s2876B000142.mRNA-1	csin100914	T265_03969		IPR002099: DNA mismatch repair protein; IPR014790: MutL, C-terminal, dimerisation;	GO:0005524: ATP binding; GO:0030983: mismatched DNA binding;	GO:0006298: mismatch repair;	---	-	-	-	-	-	-	-	-	-	-	-	-	-	-	-	-	-	0		6	13	11	228	171	1.68011	0.726438	0.457186	108.922	41.6721	31.42	80.2	63.6
	D915_06928	hypothetical protein	F_hepatica-1.0_Cont1457	N	585	194		gi|684402336|ref|XP_009173440.1| hypothetical protein T265_09165 [Opisthorchis viverrini]	gi|684402336|ref|XP_009173440.1| hypothetical protein T265_09165 [Opisthorchis viverrini]	BN1106_s1079B000448.mRNA-1	csin102768	T265_09165		---	---	---	---	-	-	-	-	-	-	-	-	-	-	-	-	-	-	-	-	-	0		25	166	628	349	979	9.36987	12.4156	34.9354	223.158	319.328	100	100	100
	D915_03612	hypothetical protein	F_hepatica-1.0_Cont610	N	549	182		gi|684403022|ref|XP_009173663.1| hypothetical protein T265_09362 [Opisthorchis viverrini]	gi|684403022|ref|XP_009173663.1| hypothetical protein T265_09362 [Opisthorchis viverrini]	---	csin109280	T265_09362		IPR003117: cAMP-dependent protein kinase, regulatory subunit, type I/II alpha/beta;	GO:0008603: cAMP-dependent protein kinase regulator activity;	GO:0007165: signal transduction;	---	-	-	-	-	-	-	-	-	-	-	-	-	-	-	-	-	-	0		5	72	21	339	245	1.99686	5.73822	1.24483	230.978	85.1538	55.56	93.26	78.14
	D915_04923	EF hand	F_hepatica-1.0_Cont910	N	453	150		gi|358338246|dbj|GAA38883.2| calmodulin [Clonorchis sinensis]	gi|358338246|dbj|GAA38883.2| calmodulin [Clonorchis sinensis]	BN1106_s4774B000045.mRNA-1	csin111149	T265_12934		IPR011992: EF-hand-like domain; IPR018249: EF-HAND 2;	GO:0005509: calcium ion binding;	---	---	-	-	-	-	-	-	-	-	-	-	-	-	-	-	-	-	-	0		0	0	0	467	680	0	0	0	385.622	286.432	0	0	0
	D915_09762	glycine cleavage system H domain protein	F_hepatica-1.0_Cont2462	Y	237	78		gi|684401848|ref|XP_009173282.1| hypothetical protein T265_09049 [Opisthorchis viverrini]	gi|684401848|ref|XP_009173282.1| hypothetical protein T265_09049 [Opisthorchis viverrini]	BN1106_s567B000347.mRNA-1	csin113483	T265_09049		IPR002930: Glycine cleavage H-protein; IPR011053: Single hybrid motif;	---	GO:0006546: glycine catabolic process;	GO:0005960: glycine cleavage complex;	K02437	glycine cleavage system H protein	-	-	-	-	-	-	-	-	-	-	-	-	-	-	-	0		72	135	298	844	939	66.6091	24.9231	40.9195	1332.1	756.01	96.62	97.05	97.05
	D915_11473	hypothetical protein	F_hepatica-1.0_Cont3334	N	312	103		gi|684400691|ref|XP_009172914.1| hypothetical protein T265_08761 [Opisthorchis viverrini]	gi|684400691|ref|XP_009172914.1| hypothetical protein T265_08761 [Opisthorchis viverrini]	BN1106_s3994B000077.mRNA-1	csin111764	T265_08761		IPR000146: Fructose-1,6-bisphosphatase class 1/Sedoheputulose-1,7-bisphosphatase;	GO:0042578: phosphoric ester hydrolase activity;	GO:0005975: carbohydrate metabolic process;	---	-	-	-	-	-	-	-	-	-	-	-	-	-	-	-	-	-	0		1	5	7	145	187	0.70274	0.701184	0.730139	173.843	114.366	70.19	78.21	71.79
	D915_10644	hypothetical protein	F_hepatica-1.0_Cont2866	N	519	172		no hit	no hit	BN1106_s732B000442.mRNA-1	csin103850	---		---	---	---	---	-	-	-	-	-	-	-	-	-	-	-	-	-	-	-	-	-	0		1	15	2	196	305	0.422456	1.26456	0.125408	141.264	112.135	11.37	23.7	2.12
	D915_08739	hypothetical protein	F_hepatica-1.0_Cont2055	N	318	105		gi|685956684|gb|KGB32854.1| Intraflagellar transport protein 20-like protein [Schistosoma haematobium]	gi|685956684|gb|KGB32854.1| Intraflagellar transport protein 20-like protein [Schistosoma haematobium]	BN1106_s3569B000119.mRNA-1	csin108251	T265_13323		---	---	---	---	K16473	intraflagellar transport protein 20	-	-	-	-	-	-	-	-	-	-	-	-	-	-	-	0		12	29	21	140	304	8.27377	3.99014	2.14909	164.681	182.414	100	98.74	94.65
	D915_04898	Ets-domain protein	F_hepatica-1.0_Cont905	N	345	114		gi|358339106|dbj|GAA47227.1| E74-like factor 1/2/4 [Clonorchis sinensis]	gi|358339106|dbj|GAA47227.1| E74-like factor 1/2/4 [Clonorchis sinensis]	BN1106_s3949B000307.mRNA-2	csin100106	T265_00069		IPR000418: Ets; IPR011991: Winged helix-turn-helix transcription repressor DNA-binding;	GO:0003700: sequence-specific DNA binding transcription factor activity; GO:0043565: sequence-specific DNA binding;	GO:0006355: regulation of transcription, DNA-dependent;	---	-	-	-	-	-	-	-	-	-	-	-	-	-	-	-	-	-	0		5	39	58	173	142	3.17761	4.94609	5.47105	187.573	78.538	83.19	100	100
	D915_01260	hypothetical protein	F_hepatica-1.0_Cont186	N	402	133		no hit	no hit	BN1106_s1025B000067.mRNA-1	---	---		---	---	---	---	-	-	-	-	-	-	-	-	-	-	-	-	-	-	-	-	-	0		3	49	36	205	134	1.63623	5.33319	2.91433	190.753	63.6047	11.69	17.41	17.41
	D915_09497	Tubulin\/FtsZ family, GTPase domain protein	F_hepatica-1.0_Cont2356	Y	3048	1015		gi|358341971|dbj|GAA29180.2| tubulin alpha-2 chain [Clonorchis sinensis]	gi|358341971|dbj|GAA29180.2| tubulin alpha-2 chain [Clonorchis sinensis]	BN1106_s112B001240.mRNA-1	csin103201	T265_05315		IPR000217: Tubulin; IPR002452: Alpha tubulin; IPR003008: Tubulin/FtsZ, GTPase domain; IPR008280: Tubulin/FtsZ, C-terminal; IPR018316: Tubulin/FtsZ, 2-layer sandwich domain; IPR023123: Tubulin, C-terminal;	GO:0003924: GTPase activity; GO:0005198: structural molecule activity; GO:0005525: GTP binding;	GO:0006184: GTP catabolic process; GO:0007017: microtubule-based process; GO:0007018: microtubule-based movement; GO:0051258: protein polymerization;	GO:0005874: microtubule; GO:0043234: protein complex;	-	-	-	-	-	-	-	-	-	-	-	-	-	-	-	-	-	0		0	29	1	373	832	0	0.416294	0.0106769	45.7759	52.0857	0	33.2	3.48
	D915_11541	hypothetical protein	F_hepatica-1.0_Cont3366	N	996	331		gi|685964309|gb|KGB39312.1| Epidermal growth factor receptor kinase substrate 8-like protein 2 [Schistosoma haematobium]	gi|685964309|gb|KGB39312.1| Epidermal growth factor receptor kinase substrate 8-like protein 2 [Schistosoma haematobium]	BN1106_s4773B000104.mRNA-1	---	---		---	---	---	---	-	-	-	-	-	-	-	-	-	-	-	-	-	-	-	-	-	0		4	11	8	78	296	0.880542	0.483226	0.261392	29.294	56.7078	43.57	49.3	40.36
	D915_16116	hypothetical protein	F_hepatica-1.0_Cont1	Y	672	223		gi|684374928|ref|XP_009164902.1| hypothetical protein T265_02405 [Opisthorchis viverrini]	gi|684374928|ref|XP_009164902.1| hypothetical protein T265_02405 [Opisthorchis viverrini]	---	csin112556	T265_02405		---	---	---	---	-	-	-	-	-	-	-	-	-	-	-	-	-	-	-	-	Y	1		0	1	4	451	370	0	0.06511	0.19371	251.044	105.061	0	17.41	34.38
	D915_12871	hypothetical protein	F_hepatica-1.0_Cont4310	N	402	133		no hit	no hit	---	---	---		---	---	---	---	-	-	-	-	-	-	-	-	-	-	-	-	-	-	-	-	-	0		0	6	7	435	287	0	0.653043	0.566675	404.768	136.228	0	52.49	79.6
	D915_14543	hypothetical protein	F_hepatica-1.0_Cont6873	Y	9600	3199		gi|358256543|dbj|GAA50090.1| hypothetical protein CLF_104060 [Clonorchis sinensis]	gi|358256543|dbj|GAA50090.1| hypothetical protein CLF_104060 [Clonorchis sinensis]	BN1106_s7548B000024.mRNA-1	csin104060	T265_07548		---	---	---	---	-	-	-	-	-	-	-	-	-	-	-	-	-	-	-	-	-	0		0	0	0	549	481	0	0	0	21.3916	9.56058	0	0	0
	D915_00652	hypothetical protein	F_hepatica-1.0_Cont89	Y	2223	740		gi|76155927|gb|AAX27186.2| SJCHGC04075 protein [Schistosoma japonicum]	gi|76155927|gb|AAX27186.2| SJCHGC04075 protein [Schistosoma japonicum]	BN1106_s1303B000670.mRNA-1	csin104797	T265_11224		---	---	---	---	-	-	-	-	-	-	-	-	-	-	-	-	-	-	-	-	-	0		82	369	417	580	884	8.08767	7.26279	6.10462	97.5958	75.8793	95.19	99.19	97.8
	D915_11843	hypothetical protein	F_hepatica-1.0_Cont3543	N	405	134		gi|685956302|gb|KGB32499.1| Aspartate aminotransferase, cytoplasmic [Schistosoma haematobium]	gi|685956302|gb|KGB32499.1| Aspartate aminotransferase, cytoplasmic [Schistosoma haematobium]	BN1106_s4453B000140.mRNA-1	csin108923	T265_01360		IPR000796: Aspartate/other aminotransferase; IPR004839: Aminotransferase, class I/classII; IPR015422: Pyridoxal phosphate-dependent transferase, major region, subdomain 2; IPR015424: Pyridoxal phosphate-dependent transferase, major domain;	GO:0003824: catalytic activity; GO:0008483: transaminase activity; GO:0016769: transferase activity, transferring nitrogenous groups; GO:0030170: pyridoxal phosphate binding;	GO:0006520: cellular amino acid metabolic process; GO:0009058: biosynthetic process;	---	-	-	-	-	-	-	-	-	-	-	-	-	-	-	-	-	Y	1		8	34	31	95	256	4.33096	3.67317	2.49097	87.7428	120.613	79.75	75.8	77.53
	D915_03678	hypothetical protein	F_hepatica-1.0_Cont624	N	255	84		no hit	no hit	BN1106_s3385B000059.mRNA-1	---	---		---	---	---	---	-	-	-	-	-	-	-	-	-	-	-	-	-	-	-	-	-	0		1	4	0	220	188	0.859823	0.686336	0	322.72	140.679	81.57	70.2	0
	D915_01073	hypothetical protein	F_hepatica-1.0_Cont158	Y	345	114		no hit	no hit	BN1106_s263B000609.mRNA-1	---	---		---	---	---	---	-	-	-	-	-	-	-	-	-	-	-	-	-	Y	-	Y	-	0		0	0	0	245	1018	0	0	0	265.638	563.04	0	0	0
	D915_03564	hypothetical protein	F_hepatica-1.0_Cont598	N	1602	533		gi|684378556|ref|XP_009166046.1| hypothetical protein T265_03321 [Opisthorchis viverrini]	gi|684378556|ref|XP_009166046.1| hypothetical protein T265_03321 [Opisthorchis viverrini]	BN1106_s1003B000356.mRNA-1	csin110571	T265_03321		IPR000850: Adenylate kinase;	GO:0005524: ATP binding; GO:0019205: nucleobase, nucleoside, nucleotide kinase activity;	GO:0006139: nucleobase, nucleoside, nucleotide and nucleic acid metabolic process;	---	-	-	-	-	-	-	-	-	-	-	-	-	-	-	-	-	-	0		6	99	107	104	162	0.821179	2.70389	2.17362	24.2836	19.2958	28.71	83.21	92.63
	D915_04926	EF hand	F_hepatica-1.0_Cont910	N	456	151		gi|358338248|dbj|GAA56586.1| anosmin-1 [Clonorchis sinensis]	gi|358338248|dbj|GAA56586.1| anosmin-1 [Clonorchis sinensis]	BN1106_s4774B000046.mRNA-1	csin111151	T265_02148		IPR011992: EF-hand-like domain; IPR018249: EF-HAND 2;	GO:0005509: calcium ion binding;	---	---	-	-	-	-	-	-	-	-	-	-	-	-	-	-	-	-	-	0		0	0	0	312	751	0	0	0	255.937	314.257	0	0	0
	D915_03532	kinesin motor domain protein	F_hepatica-1.0_Cont594	N	2244	747		gi|358332460|dbj|GAA33603.2| kinesin family member C1 [Clonorchis sinensis]	gi|358332460|dbj|GAA33603.2| kinesin family member C1 [Clonorchis sinensis]	BN1106_s14B000362.mRNA-1	csin105604	T265_02462		IPR001752: Kinesin, motor domain;	GO:0003777: microtubule motor activity; GO:0005524: ATP binding;	GO:0007018: microtubule-based movement;	---	-	-	-	-	-	-	-	-	-	-	-	-	-	-	-	-	-	0		0	0	4	336	440	0	0	0.0580095	56.0092	37.4145	0	0	15.11
	D915_14958	EF hand	F_hepatica-1.0_Cont8155	N	471	156		gi|544210304|ref|XP_005535553.1| similar to calmodulin [Cyanidioschyzon merolae strain 10D]	gi|544210304|ref|XP_005535553.1| similar to calmodulin [Cyanidioschyzon merolae strain 10D]	BN1106_s367B000230.mRNA-1	csin113624	T265_14277		IPR002048: Calcium-binding EF-hand; IPR011992: EF-hand-like domain; IPR018247: EF-Hand 1, calcium-binding site; IPR018249: EF-HAND 2;	GO:0005509: calcium ion binding;	---	---	-	-	-	-	-	-	-	-	-	-	-	-	-	-	-	-	-	0		2	51	21	173	164	0.931019	4.73768	1.45098	137.394	66.4406	55.63	100	98.73
	D915_08014	hypothetical protein	F_hepatica-1.0_Cont1801	N	438	145		gi|76156292|gb|AAX27507.2| SJCHGC08971 protein [Schistosoma japonicum]	gi|76156292|gb|AAX27507.2| SJCHGC08971 protein [Schistosoma japonicum]	BN1106_s3599B000069.mRNA-1	csin105137	T265_11094		---	---	---	---	-	-	-	-	-	-	-	-	-	-	-	-	-	-	-	-	-	0		4	6	13	76	217	2.00233	0.599369	0.965898	64.9056	94.5358	31.05	50.91	47.03
	D915_03019	hypothetical protein	F_hepatica-1.0_Cont494	N	921	306		no hit	no hit	BN1106_s147B000463.mRNA-1	csin100338	---		---	---	---	---	-	-	-	-	-	-	-	-	-	-	-	-	-	-	-	-	-	0		9	41	92	135	204	2.14256	1.94779	3.2508	54.8298	42.265	58.96	84.36	92.51
	D915_04708	hypothetical protein	F_hepatica-1.0_Cont849	Y	1068	355		gi|684380414|ref|XP_009166623.1| hypothetical protein T265_03788 [Opisthorchis viverrini]	gi|684380414|ref|XP_009166623.1| hypothetical protein T265_03788 [Opisthorchis viverrini]	---	csin100649	T265_03788		---	---	---	---	-	-	-	-	-	-	-	-	-	-	-	-	-	-	-	-	-	0		14	83	134	303	220	2.87413	3.40035	4.08315	106.124	39.3063	76.03	98.13	98.13
	D915_02424	hypothetical protein	F_hepatica-1.0_Cont375	N	291	96		gi|684389280|ref|XP_009169331.1| hypothetical protein T265_13899, partial [Opisthorchis viverrini]	gi|684389280|ref|XP_009169331.1| hypothetical protein T265_13899, partial [Opisthorchis viverrini]	BN1106_s702B000138.mRNA-1	csin104922	T265_13899		---	---	---	---	-	-	-	-	-	-	-	-	-	-	-	-	-	-	-	-	-	0		14	147	131	217	233	10.5483	22.1025	14.6501	278.939	152.782	100	100	100
	D915_09874	hypothetical protein	F_hepatica-1.0_Cont2514	N	729	242		gi|358256227|dbj|GAA57722.1| hypothetical protein CLF_113123 [Clonorchis sinensis]	gi|358256227|dbj|GAA57722.1| hypothetical protein CLF_113123 [Clonorchis sinensis]	BN1106_s1976B000068.mRNA-1	csin113123	---		---	---	---	---	-	-	-	-	-	-	-	-	-	-	-	-	-	-	-	-	-	0		0	0	0	441	500	0	0	0	226.284	130.874	0	0	0
	D915_06117	hypothetical protein	F_hepatica-1.0_Cont1229	N	258	85		gi|358338467|dbj|GAA56846.1| n-acetyltransferase mak3 [Clonorchis sinensis]	gi|358338467|dbj|GAA56846.1| n-acetyltransferase mak3 [Clonorchis sinensis]	BN1106_s1060B000169.mRNA-1	csin111655	T265_14055		---	---	---	---	-	-	-	-	-	-	-	-	-	-	-	-	-	-	-	-	-	0		0	0	0	477	433	0	0	0	691.579	320.242	0	0	0
	D915_03364	hypothetical protein	F_hepatica-1.0_Cont559	N	393	130		no hit	no hit	BN1106_s304B000456.mRNA-1	---	---		---	---	---	---	-	-	-	-	-	-	-	-	-	-	-	-	-	Y	-	Y	-	0		1	26	38	130	144	0.5579	2.89466	3.14668	123.735	69.9166	33.33	92.11	92.11
	D915_03525	hypothetical protein	F_hepatica-1.0_Cont593	N	507	168		gi|684371915|ref|XP_009163933.1| hypothetical protein T265_01610 [Opisthorchis viverrini]	gi|684371915|ref|XP_009163933.1| hypothetical protein T265_01610 [Opisthorchis viverrini]	BN1106_s2608B000046.mRNA-1	csin100166	T265_01610		---	---	---	---	-	-	-	-	-	-	-	-	-	-	-	-	-	-	-	-	-	0		0	0	0	440	469	0	0	0	324.629	176.512	0	0	0
	D915_11975	hypothetical protein	F_hepatica-1.0_Cont3634	N	486	161		no hit	no hit	BN1106_s8194B000020.mRNA-1	csin109192	---		---	---	---	---	-	-	-	-	-	-	-	-	-	-	-	-	-	-	-	-	Y	1		0	19	10	121	733	0	1.71054	0.669616	93.1305	287.792	0	91.98	31.48
	D915_08169	hypothetical protein	F_hepatica-1.0_Cont1861	N	2352	783		gi|684374753|ref|XP_009164845.1| hypothetical protein T265_02367 [Opisthorchis viverrini]	gi|684374753|ref|XP_009164845.1| hypothetical protein T265_02367 [Opisthorchis viverrini]	BN1106_s3088B000130.mRNA-1	csin105540	T265_02367		IPR001054: Adenylyl cyclase class-3/4/guanylyl cyclase;	GO:0016849: phosphorus-oxygen lyase activity;	GO:0009190: cyclic nucleotide biosynthetic process; GO:0035556: intracellular signal transduction;	---	K02347	DNA polymerase (family X)	-	-	-	-	-	-	-	-	-	-	-	-	-	-	Y	5		4	23	33	172	119	0.372882	0.427866	0.456603	27.3548	9.65429	9.31	44.22	73.04
	D915_14223	hypothetical protein	F_hepatica-1.0_Cont6146	N	1299	432		gi|684376432|ref|XP_009165392.1| hypothetical protein T265_02803 [Opisthorchis viverrini]	gi|684376432|ref|XP_009165392.1| hypothetical protein T265_02803 [Opisthorchis viverrini]	BN1106_s4263B000087.mRNA-1	---	T265_02803		IPR000315: Zinc finger, B-box;	GO:0008270: zinc ion binding;	---	GO:0005622: intracellular;	-	-	-	-	-	-	-	-	-	-	-	-	-	-	-	-	-	0		3	9	13	78	157	0.506362	0.303145	0.325684	22.461	23.0622	17.63	22.79	43.88
	D915_11958	glutathione S-transferase protein	F_hepatica-1.0_Cont3622	N	900	299		gi|3913799|sp|P56598.2|GST29_FASHE RecName: Full=Glutathione S-transferase class-mu 26 kDa isozyme 1; Short=GST1; AltName: Full=Fh1 [Fasciola hepatica]	gi|116266310|gb|ABJ91394.1| glutathione S-transferase/GATA-1 fusion protein [Cloning vector pGATA]	BN1106_s3595B000059.mRNA-1	csin106403	T265_04264		IPR003081: Glutathione S-transferase, Mu class; IPR004045: Glutathione S-transferase, N-terminal; IPR004046: Glutathione S-transferase, C-terminal; IPR010987: Glutathione S-transferase, C-terminal-like; IPR012335: Thioredoxin fold; IPR012336: Thioredoxin-like fold; IPR017933: Glutathione S-transferase/chloride channel, C-terminal;	GO:0004364: glutathione transferase activity; GO:0005515: protein binding;	GO:0008152: metabolic process;	---	-	-	-	-	-	-	-	-	-	-	-	-	-	-	-	-	-	0		1334	4950	6591	6417	12863	324.984	240.647	238.326	2667.06	2727.16	75.56	100	100
	D915_09020	hypothetical protein	F_hepatica-1.0_Cont2169	N	804	267		gi|684373524|ref|XP_009164455.1| hypothetical protein T265_02043 [Opisthorchis viverrini]	gi|684373524|ref|XP_009164455.1| hypothetical protein T265_02043 [Opisthorchis viverrini]	BN1106_s3090B000132.mRNA-1	csin106709	T265_02043		---	---	---	---	-	-	-	-	-	-	-	-	-	-	-	-	-	-	-	-	-	0		18	110	363	236	422	4.90869	5.98623	14.6931	109.799	100.154	81.22	98.51	98.51
	D915_13410	hypothetical protein	F_hepatica-1.0_Cont4854	Y	273	90		no hit	no hit	---	---	---		---	---	---	---	-	-	-	-	-	-	-	-	-	-	-	-	-	-	-	-	-	0		0	13	7	84	922	0	2.08352	0.834444	115.096	644.435	0	21.98	12.45
	D915_06714	nucleoside transporter	F_hepatica-1.0_Cont1386	N	1347	449		gi|56753381|gb|AAW24894.1| SJCHGC05721 protein [Schistosoma japonicum]	gi|56753381|gb|AAW24894.1| SJCHGC05721 protein [Schistosoma japonicum]	BN1106_s1765B000233.mRNA-1	csin110286	T265_13257		IPR002259: Delayed-early response protein/equilibrative nucleoside transporter;	GO:0005337: nucleoside transmembrane transporter activity;	GO:0006810: transport;	GO:0016020: membrane;	K15014	solute carrier family 29 (equilibrative nucleoside transporter), member 1/2/3	-	-	-	-	-	-	-	-	-	-	-	-	-	-	Y	8		54	266	526	345	722	8.78973	8.64034	12.7081	95.8064	102.278	52.49	90.72	97.77
	D915_06463	zona pellucida-like domain protein	F_hepatica-1.0_Cont1314	Y	1791	596		gi|684410067|ref|XP_009175953.1| hypothetical protein T265_15346, partial [Opisthorchis viverrini]	gi|684410067|ref|XP_009175953.1| hypothetical protein T265_15346, partial [Opisthorchis viverrini]	BN1106_s1881B000126.mRNA-1	csin111126	T265_15346		IPR001190: Speract/scavenger receptor; IPR001507: Zona pellucida sperm-binding protein; IPR017448: Speract/scavenger receptor-related;	GO:0005044: scavenger receptor activity;	---	GO:0016020: membrane;	-	-	-	-	-	-	-	-	-	-	-	-	-	-	-	-	-	0		7	62	60	112	162	0.856943	1.51465	1.09023	23.3919	17.2596	44.72	81.91	93.63
	D915_13075	hypothetical protein	F_hepatica-1.0_Cont4513	N	447	148		gi|684400334|ref|XP_009172798.1| hypothetical protein T265_08663 [Opisthorchis viverrini]	gi|684400334|ref|XP_009172798.1| hypothetical protein T265_08663 [Opisthorchis viverrini]	BN1106_s5039B000095.mRNA-1	csin103465	T265_08663		---	---	---	---	-	-	-	-	-	-	-	-	-	-	-	-	-	-	-	-	-	0		0	13	12	216	367	0	1.27249	0.873646	180.754	156.664	0	80.09	78.97
	D915_12902	hypothetical protein	F_hepatica-1.0_Cont4341	N	765	254		gi|353229281|emb|CCD75452.1| hypothetical protein Smp_089220 [Schistosoma mansoni]	gi|353229281|emb|CCD75452.1| hypothetical protein Smp_089220 [Schistosoma mansoni]	BN1106_s5106B000082.mRNA-1	csin108069	T265_01960		IPR011990: Tetratricopeptide-like helical;	GO:0005488: binding;	---	---	-	-	-	-	-	-	-	-	-	-	-	-	-	-	-	-	-	0		12	67	29	304	285	3.43929	3.83204	1.23367	148.647	71.0876	69.54	85.62	92.81
	D915_00779	hypothetical protein	F_hepatica-1.0_Cont112	N	1128	375		gi|684401341|ref|XP_009173122.1| hypothetical protein T265_08919 [Opisthorchis viverrini]	gi|684401341|ref|XP_009173122.1| hypothetical protein T265_08919 [Opisthorchis viverrini]	BN1106_s38B000510.mRNA-1	csin103422	T265_08919		IPR004344: Tubulin-tyrosine ligase;	GO:0004835: tubulin-tyrosine ligase activity;	GO:0006464: protein modification process;	---	-	-	-	-	-	-	-	-	-	-	-	-	-	-	-	-	-	0		138	300	610	1270	1447	26.8237	11.6367	17.5988	421.151	244.777	80.41	99.56	100
	D915_13079	hypothetical protein	F_hepatica-1.0_Cont4520	N	651	216		gi|358253130|dbj|GAA52194.1| hypothetical protein CLF_107493 [Clonorchis sinensis]	gi|358253130|dbj|GAA52194.1| hypothetical protein CLF_107493 [Clonorchis sinensis]	BN1106_s2829B000128.mRNA-1	csin107493	T265_05992		IPR011641: Tyrosine-protein kinase ephrin type A/B receptor-like;	---	---	---	-	-	-	-	-	-	-	-	-	-	-	-	-	-	-	-	Y	1		0	7	5	289	286	0	0.470472	0.249949	166.058	83.8292	0	72.35	28.11
	D915_07854	hypothetical protein	F_hepatica-1.0_Cont1748	N	933	310		gi|685955883|gb|KGB32123.1| N-acetylated-alpha-linked acidic dipeptidase 2 [Schistosoma haematobium]	gi|685955883|gb|KGB32123.1| N-acetylated-alpha-linked acidic dipeptidase 2 [Schistosoma haematobium]	BN1106_s1695B000181.mRNA-1	csin104926	T265_00834		IPR007365: Transferrin receptor-like, dimerisation domain;	---	---	---	-	-	-	M28B	M	2.4e-06	-	-	Y	-	-	Y	-	-	-	-	Y	1		72	403	357	865	803	16.92	18.8991	12.4523	346.799	164.227	82.42	93.14	82.74
	D915_00225	ELAV\/HuD family splicing factor	F_hepatica-1.0_Cont23	N	2007	668		gi|349942059|dbj|GAA29907.1| ELAV like protein 2/3/4 [Clonorchis sinensis]	gi|349942059|dbj|GAA29907.1| ELAV like protein 2/3/4 [Clonorchis sinensis]	BN1106_s433B000285.mRNA-1	csin100959	T265_12858		IPR000504: RNA recognition motif domain; IPR002343: Paraneoplastic encephalomyelitis antigen; IPR006548: Splicing factor ELAV/HuD; IPR012677: Nucleotide-binding, alpha-beta plait;	GO:0000166: nucleotide binding; GO:0003676: nucleic acid binding; GO:0003723: RNA binding;	---	---	K13208	ELAV like protein 2/3/4	-	-	-	-	-	-	-	-	-	-	-	-	-	-	-	0		0	0	0	280	579	0	0	0	52.1859	55.048	0	0	0
	D915_07449	channel protein, MIP family	F_hepatica-1.0_Cont1609	N	720	239		gi|643359526|gb|AIA98697.1| aquaporin 2 [Opisthorchis viverrini]	gi|643359526|gb|AIA98697.1| aquaporin 2 [Opisthorchis viverrini]	BN1106_s2498B000079.mRNA-1	csin107577	T265_07938		IPR000425: Major intrinsic protein; IPR022357: Major intrinsic protein, conserved site; IPR023271: Aquaporin-like;	GO:0005215: transporter activity;	GO:0006810: transport;	GO:0016020: membrane;	K09877	aquaporin-9	-	-	-	-	-	-	-	-	-	-	-	-	-	-	Y	6		0	0	0	286	562	0	0	0	148.585	148.941	0	0	0
	D915_05019	hypothetical protein	F_hepatica-1.0_Cont933	Y	672	223		gi|358335191|dbj|GAA53702.1| cytosolic nonspecific dipeptidase [Clonorchis sinensis]	gi|358335191|dbj|GAA53702.1| cytosolic nonspecific dipeptidase [Clonorchis sinensis]	BN1106_s1831B000367.mRNA-1	csin110824	T265_06073		IPR011650: Peptidase M20, dimerisation;	GO:0016787: hydrolase activity;	---	---	K08660	cytosolic nonspecific dipeptidase	3.4.13.18	M20F	M	4e-39	-	-	Y	-	-	Y	-	-	-	-	-	0		0	12	4	222	387	0	0.78132	0.19371	123.574	109.888	0	63.99	63.1
	D915_12093	hypothetical protein	F_hepatica-1.0_Cont3699	N	513	170		no hit	no hit	BN1106_s4016B000139.mRNA-1	---	---		---	---	---	---	-	-	-	-	-	-	-	-	-	-	-	-	-	-	-	-	-	0		18	212	102	564	334	7.69315	18.0815	6.4706	411.249	124.234	77.78	96.3	100
	D915_13971	deoxyribonuclease II	F_hepatica-1.0_Cont5646	Y	921	306		gi|684388490|ref|XP_009169084.1| hypothetical protein T265_13842 [Opisthorchis viverrini]	gi|684388490|ref|XP_009169084.1| hypothetical protein T265_13842 [Opisthorchis viverrini]	BN1106_s4873B000078.mRNA-1	---	T265_13842		IPR004947: Deoxyribonuclease II;	GO:0004531: deoxyribonuclease II activity;	GO:0006259: DNA metabolic process;	---	-	-	-	-	-	-	-	-	-	-	-	-	-	-	-	-	-	0		263	615	760	8126	2776	62.6102	29.2168	26.8544	3300.35	575.136	32.25	55.16	61.24
	D915_16182	hypothetical protein	F_hepatica-1.0_Cont407	N	378	125		gi|353231381|emb|CCD77799.1| Hypothetical Schistosoma spp. protein UPF0506 [Schistosoma mansoni]	gi|353231381|emb|CCD77799.1| Hypothetical Schistosoma spp. protein UPF0506 [Schistosoma mansoni]	---	csin105216	T265_08630		IPR021712: Uncharacterised protein family UPF0506;	---	---	---	-	-	-	-	-	-	-	-	-	-	-	-	-	-	-	-	-	0		0	8	14	311	215	0	0.926009	1.20531	307.759	108.532	0	31.75	56.08
	D915_13496	hypothetical protein	F_hepatica-1.0_Cont4951	Y	231	76		no hit	no hit	---	---	---		---	---	---	---	-	-	-	-	-	-	-	-	-	-	-	-	-	-	-	-	-	0		2	3	0	60	476	1.89831	0.568233	0	97.1588	393.193	31.17	10.82	25.54
	D915_09264	hypothetical protein	F_hepatica-1.0_Cont2266	N	450	149		gi|76157452|gb|AAX28372.2| SJCHGC07384 protein [Schistosoma japonicum]	gi|76157452|gb|AAX28372.2| SJCHGC07384 protein [Schistosoma japonicum]	---	csin111856	---		IPR015943: WD40/YVTN repeat-like-containing domain;	GO:0005515: protein binding;	---	---	-	-	-	-	-	-	-	-	-	-	-	-	-	-	-	-	-	0		4	29	41	127	116	1.94893	2.8197	2.96506	105.568	49.1876	63.33	88.44	96.67
	D915_12468	EGF-like domain protein	F_hepatica-1.0_Cont3979	Y	1542	513		gi|685959485|gb|KGB35263.1| Protein jagged-1b [Schistosoma haematobium]	gi|685959485|gb|KGB35263.1| Protein jagged-1b [Schistosoma haematobium]	BN1106_s3107B000083.mRNA-1	csin107665	T265_08607		IPR000742: Epidermal growth factor-like, type 3; IPR006209: EGF; IPR006210: Epidermal growth factor-like; IPR013032: EGF-like region, conserved site; IPR013111: EGF, extracellular;	GO:0005515: protein binding;	---	---	-	-	-	-	-	-	-	-	-	-	-	-	-	-	-	-	-	0		1	6	45	92	325	0.142189	0.170249	0.949708	22.3175	40.217	11.54	34.05	70.23
	D915_05500	hypothetical protein	F_hepatica-1.0_Cont1064	N	804	267		gi|685962319|gb|KGB37765.1| Outer dense fiber protein 3-B [Schistosoma haematobium]	gi|685962319|gb|KGB37765.1| Outer dense fiber protein 3-B [Schistosoma haematobium]	BN1106_s1994B000120.mRNA-1	csin101578	T265_04532		IPR010736: Protein of unknown function DUF1309;	---	---	---	-	-	-	-	-	-	-	-	-	-	-	-	-	-	-	-	-	0		0	24	27	173	302	0	1.30609	1.09287	80.4883	71.674	0	47.76	56.84
	D915_02276	hypothetical protein	F_hepatica-1.0_Cont350	N	372	123		no hit	no hit	---	---	---		---	---	---	---	-	-	-	-	-	-	-	-	-	-	-	-	-	-	-	-	-	0		0	0	0	470	254	0	0	0	472.604	130.287	0	0	0
	D915_13241	tetratricopeptide repeat protein	F_hepatica-1.0_Cont4663	N	846	281		gi|350646134|emb|CCD59181.1| bardet-biedl syndrome 4-like protein [Schistosoma mansoni]	gi|350646134|emb|CCD59181.1| bardet-biedl syndrome 4-like protein [Schistosoma mansoni]	BN1106_s4104B000064.mRNA-1	csin104658	T265_14915		IPR011990: Tetratricopeptide-like helical; IPR013026: Tetratricopeptide repeat-containing; IPR019734: Tetratricopeptide repeat;	GO:0005488: binding; GO:0005515: protein binding;	---	---	K16531	Bardet-Biedl syndrome 4 protein	-	-	-	-	-	-	-	-	-	-	-	-	-	-	-	0		6	95	142	154	133	1.555	4.91326	5.46236	68.0915	29.998	52.6	97.99	98.23
	D915_12290	adenylate\/guanylate cyclase catalytic domain protein	F_hepatica-1.0_Cont3835	N	3435	1144		gi|358331824|dbj|GAA50577.1| adenylate cyclase 9 [Clonorchis sinensis]	gi|358331824|dbj|GAA50577.1| adenylate cyclase 9 [Clonorchis sinensis]	BN1106_s1582B000143.mRNA-1	csin104754	T265_06551		IPR001054: Adenylyl cyclase class-3/4/guanylyl cyclase; IPR018297: Adenylyl cyclase class-3/4/guanylyl cyclase, conserved site;	GO:0016849: phosphorus-oxygen lyase activity;	GO:0009190: cyclic nucleotide biosynthetic process; GO:0035556: intracellular signal transduction;	---	-	-	-	-	-	-	-	-	-	-	-	-	-	-	-	-	Y	10		0	2	0	344	258	0	0.0254753	0	37.4606	14.3319	0	9.34	0
	D915_08143	Tubulin\/FtsZ family, GTPase domain protein	F_hepatica-1.0_Cont1850	N	333	110		gi|165973172|emb|CAO79611.1| beta-tubulin [Fasciola hepatica]	gi|358334319|dbj|GAA34286.2| tubulin beta, partial [Clonorchis sinensis]	BN1106_s5583B000078.mRNA-1	csin108736	T265_07146		IPR000217: Tubulin; IPR002453: Beta tubulin; IPR003008: Tubulin/FtsZ, GTPase domain; IPR017975: Tubulin, conserved site;	GO:0005198: structural molecule activity; GO:0005525: GTP binding;	GO:0007017: microtubule-based process; GO:0007018: microtubule-based movement; GO:0051258: protein polymerization;	GO:0005874: microtubule; GO:0043234: protein complex;	-	-	-	-	-	-	-	-	-	-	-	-	-	-	-	-	-	0		0	11	41	196	297	0	1.44532	4.00684	220.168	170.186	0	100	97.3
	D915_10337	hypothetical protein	F_hepatica-1.0_Cont2716	N	579	192		gi|684377468|ref|XP_009165725.1| hypothetical protein T265_13154, partial [Opisthorchis viverrini]	gi|684377468|ref|XP_009165725.1| hypothetical protein T265_13154, partial [Opisthorchis viverrini]	BN1106_s4129B000136.mRNA-1	csin102342	T265_13154		---	---	---	---	-	-	-	-	-	-	-	-	-	-	-	-	-	-	-	-	Y	5		356	671	996	1581	6064	134.81	50.7062	55.9813	1021.4	1998.44	100	85.32	85.49
	D915_06329	hypothetical protein	F_hepatica-1.0_Cont1282	N	1428	475		gi|684372836|ref|XP_009164230.1| hypothetical protein T265_01856 [Opisthorchis viverrini] gi|685959669|gb|KGB35421.1| Adenylate kinase 9 [Schistosoma haematobium]	gi|684372836|ref|XP_009164230.1| hypothetical protein T265_01856 [Opisthorchis viverrini] gi|685959669|gb|KGB35421.1| Adenylate kinase 9 [Schistosoma haematobium]	BN1106_s772B000172.mRNA-1	csin110571	T265_01856		IPR000850: Adenylate kinase;	GO:0005524: ATP binding; GO:0019205: nucleobase, nucleoside, nucleotide kinase activity;	GO:0006139: nucleobase, nucleoside, nucleotide and nucleic acid metabolic process;	---	-	-	-	-	-	-	-	-	-	-	-	-	-	-	-	-	-	0		2	4	2	70	166	0.30708	0.12256	0.0455789	18.3363	22.1815	18	34.59	27.31
	D915_07145	adenylate\/guanylate cyclase catalytic domain protein	F_hepatica-1.0_Cont1513	N	3384	1127		gi|674568190|emb|CDS17305.1| adenylate cyclase 9 [Echinococcus granulosus]	gi|674568190|emb|CDS17305.1| adenylate cyclase 9 [Echinococcus granulosus]	BN1106_s820B000180.mRNA-1	csin104754	T265_06551		IPR001054: Adenylyl cyclase class-3/4/guanylyl cyclase;	GO:0016849: phosphorus-oxygen lyase activity;	GO:0009190: cyclic nucleotide biosynthetic process; GO:0035556: intracellular signal transduction;	---	K08049	adenylate cyclase 9	4.6.1.1	-	-	-	-	-	-	-	-	-	-	-	-	-	Y	10		0	0	0	272	417	0	0	0	30.0664	23.5134	0	0	0
	D915_02008	hypothetical protein	F_hepatica-1.0_Cont306	N	381	126		gi|358337539|dbj|GAA30881.2| intraflagellar transport protein 122 homolog [Clonorchis sinensis]	gi|358337539|dbj|GAA30881.2| intraflagellar transport protein 122 homolog [Clonorchis sinensis]	BN1106_s1538B000064.mRNA-1	csin109315	T265_12539		---	---	---	---	-	-	-	-	-	-	-	-	-	-	-	-	-	-	-	-	Y	1		5	10	8	130	125	2.87736	1.1484	0.683324	127.632	62.6031	77.43	62.2	77.17
	D915_03305	hypothetical protein	F_hepatica-1.0_Cont547	N	570	189		gi|358340438|dbj|GAA48329.1| 1 4-alpha-glucan branching enzyme, partial [Clonorchis sinensis]	gi|358340438|dbj|GAA48329.1| 1 4-alpha-glucan branching enzyme, partial [Clonorchis sinensis]	BN1106_s219B000273.mRNA-1	csin101474	T265_01917		IPR006048: Alpha-amylase, C-terminal all beta; IPR013780: Glycosyl hydrolase, family 13, all-beta; IPR013781: Glycoside hydrolase, subgroup, catalytic core; IPR015902: Alpha amylase; IPR017853: Glycoside hydrolase, superfamily;	GO:0003824: catalytic activity; GO:0043169: cation binding;	GO:0005975: carbohydrate metabolic process;	---	-	-	-	-	-	-	-	-	-	-	-	-	-	-	-	-	-	0		83	141	322	529	974	31.9266	10.8233	18.3841	347.155	326.058	98.42	99.3	99.3
	D915_04532	hypothetical protein	F_hepatica-1.0_Cont804	Y	939	312		gi|358253958|dbj|GAA53996.1| IQ motif containing GTPase activating protein [Clonorchis sinensis]	gi|358253958|dbj|GAA53996.1| IQ motif containing GTPase activating protein [Clonorchis sinensis]	BN1106_s1161B000188.mRNA-1	csin111825	T265_06966		---	---	---	---	-	-	-	-	-	-	-	-	-	-	-	-	-	-	-	-	-	0		0	4	2	237	260	0	0.186385	0.0693149	94.4116	52.8346	0	26.09	11.93
	D915_04912	transporter, major facilitator family protein	F_hepatica-1.0_Cont908	N	1767	588		gi|349948422|dbj|GAA35215.1| MFS transporter OCT family solute carrier family 22 (organic cation transporter) member 5 [Clonorchis sinensis]	gi|349948422|dbj|GAA35215.1| MFS transporter OCT family solute carrier family 22 (organic cation transporter) member 5 [Clonorchis sinensis]	BN1106_s945B000216.mRNA-1	csin105788	T265_02669		IPR005828: General substrate transporter; IPR016196: Major facilitator superfamily domain, general substrate transporter;	GO:0022857: transmembrane transporter activity;	GO:0055085: transmembrane transport;	GO:0016021: integral to membrane;	-	-	-	-	-	-	-	-	-	-	-	-	-	-	-	-	Y	12		6	50	84	61	249	0.744499	1.23808	1.54705	12.9133	26.8889	34.58	86.25	96.94
	D915_14838	hypothetical protein	F_hepatica-1.0_Cont7764	Y	222	73		no hit	no hit	---	---	---		---	---	---	---	-	-	-	-	-	-	-	-	-	-	-	-	-	-	-	-	-	0		29	127	122	400	326	28.6414	25.0304	17.8842	673.984	280.205	67.57	91.44	68.47
	D915_03902	hypothetical protein	F_hepatica-1.0_Cont674	N	945	314		gi|358253807|dbj|GAA53802.1| adenylate kinase [Clonorchis sinensis]	gi|358253807|dbj|GAA53802.1| adenylate kinase [Clonorchis sinensis]	BN1106_s1902B000114.mRNA-1	csin111181	T265_05508		---	---	---	---	-	-	-	-	-	-	-	-	-	-	-	-	-	Y	-	Y	-	0		0	7	4	198	274	0	0.324103	0.13775	78.3748	55.326	0	43.81	22.33
	D915_04502	hypothetical protein	F_hepatica-1.0_Cont798	N	363	120		gi|684371899|ref|XP_009163928.1| hypothetical protein T265_01605 [Opisthorchis viverrini]	gi|684371899|ref|XP_009163928.1| hypothetical protein T265_01605 [Opisthorchis viverrini]	BN1106_s3220B000117.mRNA-1	csin100160	T265_01605		IPR005834: Haloacid dehalogenase-like hydrolase; IPR023214: HAD-like domain;	GO:0003824: catalytic activity;	GO:0008152: metabolic process;	---	-	-	-	-	-	-	-	-	-	-	-	-	-	-	-	-	Y	1		20	200	240	183	243	12.0802	24.1068	21.5162	188.576	127.735	65.29	90.91	68.87
	D915_13972	deoxyribonuclease II	F_hepatica-1.0_Cont5646	N	501	166		gi|226466624|emb|CAX69447.1| abnormal NUClease [Schistosoma japonicum]	gi|226466624|emb|CAX69447.1| abnormal NUClease [Schistosoma japonicum]	BN1106_s4873B000078.mRNA-1	csin111673	T265_13842		IPR004947: Deoxyribonuclease II;	GO:0004531: deoxyribonuclease II activity;	GO:0006259: DNA metabolic process;	---	K01158	deoxyribonuclease II	3.1.22.1	-	-	-	-	-	-	-	-	-	-	Y	-	Y	-	0		22	46	77	380	255	9.62796	4.01733	5.00167	283.719	97.121	95.81	98.4	99.4
	D915_06938	hypothetical protein	F_hepatica-1.0_Cont1459	N	231	76		gi|358334820|dbj|GAA53251.1| hypothetical protein CLF_109870 [Clonorchis sinensis]	gi|358334820|dbj|GAA53251.1| hypothetical protein CLF_109870 [Clonorchis sinensis]	---	csin109870	---		---	---	---	---	-	-	-	-	-	-	-	-	-	-	-	-	-	-	-	-	-	0		3	6	4	114	110	2.84747	1.13647	0.563521	184.602	90.8639	59.74	85.71	82.25
	D915_02663	hypothetical protein	F_hepatica-1.0_Cont423	N	372	123		gi|349982608|dbj|GAA36114.1| hypothetical protein CLF_108935 [Clonorchis sinensis]	gi|349982608|dbj|GAA36114.1| hypothetical protein CLF_108935 [Clonorchis sinensis]	BN1106_s1026B000542.mRNA-1	csin108935	T265_02338		---	---	---	---	-	-	-	-	-	-	-	-	-	-	-	-	-	-	-	-	-	0		0	0	0	330	264	0	0	0	331.829	135.416	0	0	0
	D915_13196	hypothetical protein	F_hepatica-1.0_Cont4624	N	981	326		no hit	no hit	---	---	---		---	---	---	---	-	-	-	-	-	-	-	-	-	-	-	-	-	-	-	-	-	0		2	38	32	59	148	0.447003	1.69485	1.06156	22.4971	28.7875	28.54	99.39	69.62
	D915_07440	hypothetical protein	F_hepatica-1.0_Cont1605	N	285	94		no hit	no hit	BN1106_s4144B000089.mRNA-1	---	---		---	---	---	---	-	-	-	-	-	-	-	-	-	-	-	-	-	-	-	-	-	0		0	0	0	267	323	0	0	0	350.436	216.256	0	0	0
	D915_07068	hypothetical protein	F_hepatica-1.0_Cont1485	N	384	127		gi|684395517|ref|XP_009171233.1| hypothetical protein T265_14292 [Opisthorchis viverrini]	gi|684395517|ref|XP_009171233.1| hypothetical protein T265_14292 [Opisthorchis viverrini]	BN1106_s524B000395.mRNA-1	---	T265_14292		---	---	---	---	-	-	-	-	-	-	-	-	-	-	-	-	-	-	-	-	Y	2		14	141	169	199	179	7.99367	16.0659	14.3225	193.849	88.9472	86.2	100	100
	D915_10111	hypothetical protein	F_hepatica-1.0_Cont2619	N	609	202		gi|358333295|dbj|GAA51832.1| EF-hand calcium-binding domain-containing protein 6 [Clonorchis sinensis]	gi|358333295|dbj|GAA51832.1| EF-hand calcium-binding domain-containing protein 6 [Clonorchis sinensis]	BN1106_s1008B000098.mRNA-1	csin106852	T265_08177		---	---	---	---	-	-	-	-	-	-	-	-	-	-	-	-	-	-	-	-	-	0		0	2	6	145	328	0	0.143691	0.320624	89.0622	102.77	0	55.17	55.99
	D915_09404	hypothetical protein	F_hepatica-1.0_Cont2317	N	657	218		gi|358255349|dbj|GAA57058.1| AMY-1-associating protein expressed in testis 1 [Clonorchis sinensis]	gi|358255349|dbj|GAA57058.1| AMY-1-associating protein expressed in testis 1 [Clonorchis sinensis]	BN1106_s1113B000385.mRNA-1	csin112069	T265_10932		---	---	---	---	-	-	-	-	-	-	-	-	-	-	-	-	-	-	-	-	-	0		0	6	18	159	259	0	0.399579	0.891598	90.5263	75.222	0	38.05	64.38
	D915_03386	hypothetical protein	F_hepatica-1.0_Cont563	N	267	88		gi|353233556|emb|CCD80910.1| hypothetical protein Smp_010450 [Schistosoma mansoni]	gi|353233556|emb|CCD80910.1| hypothetical protein Smp_010450 [Schistosoma mansoni]	BN1106_s3902B000044.mRNA-2	csin103197	---		---	---	---	---	-	-	-	-	-	-	-	-	-	-	-	-	-	-	-	-	-	0		1	7	7	116	105	0.821179	1.14711	0.853196	162.514	75.0393	34.46	96.25	66.67
	D915_16032	hypothetical protein	F_hepatica-1.0_Cont18339	N	323	106		gi|692348876|gb|AIS22046.1| cathepsin B4 [Fasciola hepatica]	gi|118153|sp|P25792.1|CYSP_SCHMA RecName: Full=Cathepsin B-like cysteine proteinase; AltName: Full=Antigen Sm31; Flags: Precursor [Schistosoma mansoni]	BN1106_s9304B000006.mRNA-1	csin103068	T265_14335		IPR000668: Peptidase C1A, papain C-terminal; IPR013128: Peptidase C1A, papain; IPR015643: Peptidase C1A, cathepsin B;	GO:0008234: cysteine-type peptidase activity;	GO:0006508: proteolysis;	---	-	-	-	C01A	C	3.4e-40	-	Y	-	-	-	Y	-	-	-	-	-	0		0	1	1	106	512	0	0.135461	0.100753	122.757	302.467	30.96	31.89	60.37
	D915_09063	hypothetical protein	F_hepatica-1.0_Cont2186	N	783	260		no hit	no hit	BN1106_s216B000184.mRNA-1	---	---		---	---	---	---	-	-	-	-	-	-	-	-	-	-	-	-	-	Y	-	Y	-	0		0	0	0	86	763	0	0	0	41.0846	185.94	0	0	0
	D915_05832	kinesin motor domain protein	F_hepatica-1.0_Cont1152	N	1155	384		gi|358341837|dbj|GAA29231.2| kinesin family member C2/C3 [Clonorchis sinensis]	gi|358341837|dbj|GAA29231.2| kinesin family member C2/C3 [Clonorchis sinensis]	BN1106_s1788B000451.mRNA-1	csin103034	T265_05812		IPR001752: Kinesin, motor domain;	GO:0003777: microtubule motor activity; GO:0005524: ATP binding;	GO:0007018: microtubule-based movement;	---	-	-	-	-	-	-	-	-	-	-	-	-	-	-	-	-	-	0		0	10	3	136	326	0	0.378822	0.0845281	44.0453	53.8575	0	50.82	20.95
	D915_05009	hypothetical protein	F_hepatica-1.0_Cont932	N	645	214		gi|684369112|ref|XP_009163029.1| hypothetical protein T265_00870 [Opisthorchis viverrini]	gi|684369112|ref|XP_009163029.1| hypothetical protein T265_00870 [Opisthorchis viverrini]	BN1106_s1019B000202.mRNA-1	csin105685	T265_00870		---	---	---	---	-	-	-	-	-	-	-	-	-	-	-	-	-	-	-	-	-	0		2	1	12	113	136	0.67986	0.0678355	0.605457	65.5332	40.2337	31.01	42.95	88.99
	D915_01441	leucine Rich repeat-containing domain protein	F_hepatica-1.0_Cont215	N	408	135		gi|358339989|dbj|GAA47948.1| leucine-rich repeat-containing protein LOC400891 homolog [Clonorchis sinensis]	gi|358339989|dbj|GAA47948.1| leucine-rich repeat-containing protein LOC400891 homolog [Clonorchis sinensis]	BN1106_s934B000323.mRNA-1	csin100998	T265_15562		IPR001611: Leucine-rich repeat;	GO:0005515: protein binding;	---	---	-	-	-	-	-	-	-	-	-	-	-	-	-	-	-	-	-	0		2	2	9	66	148	1.07478	0.21448	0.717868	60.5099	69.2169	65.2	67.16	72.79
	D915_07060	hypothetical protein	F_hepatica-1.0_Cont1484	N	471	156		gi|358254844|dbj|GAA56464.1| hypothetical protein CLF_110943 [Clonorchis sinensis]	gi|358254844|dbj|GAA56464.1| hypothetical protein CLF_110943 [Clonorchis sinensis]	BN1106_s120B000363.mRNA-1	csin110943	T265_11062		---	---	---	---	-	-	-	-	-	-	-	-	-	-	-	-	-	-	-	-	Y	2		1	38	59	101	96	0.465509	3.53004	4.07655	80.2127	38.8921	37.79	77.71	79.83
	D915_11174	sodium\/hydrogen exchanger 3	F_hepatica-1.0_Cont3145	N	2502	833		gi|358336995|dbj|GAA32950.2| Na(+)/H(+) exchanger beta [Clonorchis sinensis]	gi|358336995|dbj|GAA32950.2| Na(+)/H(+) exchanger beta [Clonorchis sinensis]	BN1106_s305B000352.mRNA-1	csin107900	T265_01664		IPR004709: Na+/H+ exchanger; IPR006153: Cation/H+ exchanger; IPR018422: Cation/H+ exchanger, CPA1 family;	GO:0015299: solute:hydrogen antiporter activity; GO:0015385: sodium:hydrogen antiporter activity;	GO:0006812: cation transport; GO:0006814: sodium ion transport; GO:0006885: regulation of pH; GO:0055085: transmembrane transport;	GO:0016021: integral to membrane;	K12040	solute carrier family 9 (sodium/hydrogen exchanger), member 3	-	-	-	-	-	-	-	-	-	-	-	-	-	-	Y	13		0	0	0	281	249	0	0	0	42.0109	18.9899	0	0	0
	D915_08038	hypothetical protein	F_hepatica-1.0_Cont1810	N	468	155		gi|684385001|ref|XP_009168025.1| hypothetical protein T265_04901 [Opisthorchis viverrini]	gi|684385001|ref|XP_009168025.1| hypothetical protein T265_04901 [Opisthorchis viverrini]	BN1106_s533B000149.mRNA-1	csin100298	T265_04901		---	---	---	---	-	-	-	-	-	-	-	-	-	-	-	-	-	-	-	-	-	0		10	27	23	131	159	4.68493	2.52426	1.59935	104.705	64.8279	67.74	97.86	76.92
	D915_06051	hypothetical protein	F_hepatica-1.0_Cont1216	N	210	69		no hit	no hit	BN1106_s619B000156.mRNA-1	---	---		---	---	---	---	-	-	-	-	-	-	-	-	-	-	-	-	-	-	-	-	Y	1		0	4	20	162	236	0	0.833408	3.09936	288.562	214.439	0	56.19	100
	D915_06359	hypothetical protein	F_hepatica-1.0_Cont1290	Y	1257	418		gi|325459336|gb|ADZ13685.1| surface membrane antigen [Clonorchis sinensis] gi|684366169|ref|XP_009162119.1| hypothetical protein T265_12439 [Opisthorchis viverrini]	gi|325459336|gb|ADZ13685.1| surface membrane antigen [Clonorchis sinensis] gi|684366169|ref|XP_009162119.1| hypothetical protein T265_12439 [Opisthorchis viverrini]	BN1106_s760B000183.mRNA-1	---	T265_12439		IPR008979: Galactose-binding domain-like;	---	---	---	-	-	-	-	-	-	-	-	-	-	-	-	-	-	-	-	Y	1		1	24	59	100	103	0.174427	0.835397	1.52749	29.7583	15.6355	14.8	76.05	72.63
	D915_10174	MutS domain V protein	F_hepatica-1.0_Cont2645	Y	789	262		gi|684374660|ref|XP_009164814.1| hypothetical protein T265_02336 [Opisthorchis viverrini]	gi|684374660|ref|XP_009164814.1| hypothetical protein T265_02336 [Opisthorchis viverrini]	BN1106_s979B000405.mRNA-1	csin108939	T265_02336		IPR000432: DNA mismatch repair protein MutS, C-terminal domain;	GO:0005524: ATP binding; GO:0030983: mismatched DNA binding;	GO:0006298: mismatch repair;	---	-	-	-	-	-	-	-	-	-	-	-	-	-	-	-	-	-	0		9	31	31	174	132	2.50101	1.7191	1.27864	82.4926	31.9233	62.74	88.97	88.21
	D915_07177	hypothetical protein	F_hepatica-1.0_Cont1525	Y	426	141		no hit	no hit	BN1106_s2950B000116.mRNA-1	---	---		---	---	---	---	-	-	-	-	-	-	-	-	-	-	-	-	-	-	-	-	-	0		12	67	77	85	221	6.17619	6.88148	5.88224	74.6367	98.9904	93.9	97.89	98.12
	D915_05311	hypothetical protein	F_hepatica-1.0_Cont1014	N	531	176		no hit	no hit	---	---	---		---	---	---	---	-	-	-	-	-	-	-	-	-	-	-	-	-	-	-	-	-	0		0	6	5	206	171	0	0.494394	0.306434	145.116	61.4486	0	76.65	62.9
	D915_03256	hypothetical protein	F_hepatica-1.0_Cont539	N	822	273		gi|350645002|emb|CCD60285.1| hypothetical protein Smp_076540 [Schistosoma mansoni]	gi|350645002|emb|CCD60285.1| hypothetical protein Smp_076540 [Schistosoma mansoni]	BN1106_s1734B000125.mRNA-1	csin110111	T265_01610		---	---	---	---	-	-	-	-	-	-	-	-	-	-	-	-	-	-	-	-	-	0		1	19	30	114	88	0.266733	1.01134	1.18771	51.8771	20.4278	30.41	90.88	98.54
	D915_08344	hypothetical protein	F_hepatica-1.0_Cont1910	N	453	150		gi|358335124|dbj|GAA53617.1| SMAD mothers against DPP 4 [Clonorchis sinensis]	gi|358335124|dbj|GAA53617.1| SMAD mothers against DPP 4 [Clonorchis sinensis]	BN1106_s1977B000195.mRNA-1	csin110626	---		---	---	---	---	-	-	-	-	-	-	-	-	-	-	-	-	-	-	-	-	-	0		1	1	5	86	125	0.484006	0.096587	0.359198	71.0139	52.6529	15.01	22.08	53.86
	D915_11663	hypothetical protein	F_hepatica-1.0_Cont3435	Y	729	242		gi|350645422|emb|CCD59870.1| hypothetical protein Smp_081720 [Schistosoma mansoni]	gi|350645422|emb|CCD59870.1| hypothetical protein Smp_081720 [Schistosoma mansoni]	BN1106_s2418B000144.mRNA-1	---	---		IPR019306: Transmembrane protein 231;	---	---	---	-	-	-	-	-	-	-	-	-	-	-	-	-	-	-	-	-	0		4	11	39	108	121	1.20304	0.66021	1.741	55.4165	31.6715	49.25	53.5	89.57
	D915_05076	hypothetical protein	F_hepatica-1.0_Cont945	N	678	225		gi|360042865|emb|CCD78275.1| hypothetical protein Smp_162670 [Schistosoma mansoni]	gi|360042865|emb|CCD78275.1| hypothetical protein Smp_162670 [Schistosoma mansoni]	BN1106_s2487B000186.mRNA-1	csin102924	---		---	---	---	---	-	-	-	-	-	-	-	-	-	-	-	-	-	-	-	-	-	0		2	2	9	104	101	0.64677	0.129068	0.431991	57.3781	28.4251	20.21	32.15	72.27
	D915_10305	carboxylase domain protein	F_hepatica-1.0_Cont2701	N	714	237		gi|684378277|ref|XP_009165970.1| hypothetical protein T265_03273 [Opisthorchis viverrini]	gi|684378277|ref|XP_009165970.1| hypothetical protein T265_03273 [Opisthorchis viverrini]	BN1106_s1091B000125.mRNA-1	---	T265_03273		IPR003379: Carboxylase, conserved domain; IPR012287: Homeodomain-related;	GO:0003677: DNA binding;	GO:0006355: regulation of transcription, DNA-dependent;	---	K01958	pyruvate carboxylase	6.4.1.1	-	-	-	-	-	-	-	-	-	-	-	-	-	-	0		0	9	9	95	295	0	0.55152	0.41021	49.7701	78.8378	0	72.27	77.73
	D915_10974	hypothetical protein	F_hepatica-1.0_Cont3042	N	318	105		no hit	no hit	---	---	---		---	---	---	---	-	-	-	-	-	-	-	-	-	-	-	-	-	-	-	-	Y	2		43	117	202	244	416	29.6477	16.0981	20.6722	287.016	249.618	55.03	63.21	90.25
	D915_05198	peptidase, M24 family	F_hepatica-1.0_Cont982	Y	939	312		gi|684401432|ref|XP_009173151.1| hypothetical protein T265_08944 [Opisthorchis viverrini]	gi|684401432|ref|XP_009173151.1| hypothetical protein T265_08944 [Opisthorchis viverrini]	BN1106_s468B000343.mRNA-1	csin111330	T265_08944		IPR000994: Peptidase M24, structural domain;	---	GO:0009987: cellular process;	---	K14213	Xaa-Pro dipeptidase	3.4.13.9	M24B	M	2.1e-86	-	-	Y	-	-	Y	-	Y	-	Y	-	0		353	1753	1657	2969	2853	82.4249	81.6833	57.4274	1182.73	579.758	84.45	98.62	94.78
	D915_12242	hypothetical protein	F_hepatica-1.0_Cont3807	N	747	248		gi|600971594|dbj|BAO57177.1| glucose-6-phosphatase, partial [Opisthorchis felineus]	gi|600971594|dbj|BAO57177.1| glucose-6-phosphatase, partial [Opisthorchis felineus]	BN1106_s2546B000252.mRNA-1	csin110261	T265_13442		IPR000326: Phosphatidic acid phosphatase type 2/haloperoxidase; IPR016118: Phosphatidic acid phosphatase/chloroperoxidase, N-terminal;	GO:0003824: catalytic activity;	---	GO:0016020: membrane;	K01084	glucose-6-phosphatase	3.1.3.9	-	-	-	-	-	-	-	-	-	-	Y	Y	-	Y	6		15	103	156	124	180	4.40271	6.033	6.7962	62.0932	45.9793	91.97	100	98.8
	D915_10494	hypothetical protein	F_hepatica-1.0_Cont2792	N	348	115		gi|358331634|dbj|GAA50411.1| coiled-coil domain-containing protein 39 [Clonorchis sinensis]	gi|358331634|dbj|GAA50411.1| coiled-coil domain-containing protein 39 [Clonorchis sinensis]	BN1106_s3310B000120.mRNA-1	csin104512	---		---	---	---	---	-	-	-	-	-	-	-	-	-	-	-	-	-	-	-	-	-	0		10	63	47	121	159	6.30043	7.92097	4.39522	130.062	87.1823	84.77	93.68	100
	D915_03957	hypothetical protein	F_hepatica-1.0_Cont683	N	651	216		gi|353228668|emb|CCD74839.1| putative krp3 [Schistosoma mansoni]	gi|353228668|emb|CCD74839.1| putative krp3 [Schistosoma mansoni]	BN1106_s322B000086.mRNA-1	csin109480	---		---	---	---	---	-	-	-	-	-	-	-	-	-	-	-	-	-	-	-	-	-	0		1	13	18	97	87	0.336797	0.873734	0.899816	55.7357	25.5005	29.34	76.34	84.79
	D915_08668	hypothetical protein	F_hepatica-1.0_Cont2029	Y	809	270		gi|674595959|emb|CDS25271.1| cAMP specific 3',5' cyclic phosphodiesterase [Hymenolepis microstoma]	gi|674595959|emb|CDS25271.1| cAMP specific 3',5' cyclic phosphodiesterase [Hymenolepis microstoma]	BN1106_s1884B000127.mRNA-1	csin105595	T265_14927		IPR002073: 3'5'-cyclic nucleotide phosphodiesterase, catalytic domain; IPR023088: 3'5'-cyclic nucleotide phosphodiesterase; IPR023174: 3'5'-cyclic nucleotide phosphodiesterase, conserved site;	GO:0004114: 3',5'-cyclic-nucleotide phosphodiesterase activity; GO:0008081: phosphoric diester hydrolase activity;	GO:0007165: signal transduction;	---	-	-	-	-	-	-	-	-	-	-	-	-	-	-	-	-	-	0		0	7	3	176	167	0	0.378588	0.12068	81.378	39.3893	0	36.71	2.22
	D915_12742	hypothetical protein	F_hepatica-1.0_Cont4204	N	1248	415		gi|684377822|ref|XP_009165830.1| hypothetical protein T265_03153 [Opisthorchis viverrini]	gi|684377822|ref|XP_009165830.1| hypothetical protein T265_03153 [Opisthorchis viverrini]	BN1106_s4916B000034.mRNA-1	csin108065	T265_03153		IPR000048: IQ motif, EF-hand binding site;	GO:0005515: protein binding;	---	---	-	-	-	-	-	-	-	-	-	-	-	-	-	-	-	-	-	0		0	29	8	149	204	0	1.01672	0.208611	44.6596	31.1908	0	70.83	48.32
	D915_13688	EF hand	F_hepatica-1.0_Cont5231	N	279	92		gi|358339719|dbj|GAA29477.2| calumenin-B [Clonorchis sinensis]	gi|358339719|dbj|GAA29477.2| calumenin-B [Clonorchis sinensis]	BN1106_s4643B000145.mRNA-1	csin100725	T265_04760		IPR011992: EF-hand-like domain; IPR018247: EF-Hand 1, calcium-binding site; IPR018248: EF-hand; IPR018249: EF-HAND 2;	GO:0005509: calcium ion binding;	---	---	-	-	-	-	-	-	-	-	-	-	-	-	-	-	-	-	-	0		5	28	18	132	104	3.9293	4.39107	2.09957	176.975	71.1278	100	100	78.49
	D915_13952	hypothetical protein	F_hepatica-1.0_Cont5611	N	390	129		no hit	no hit	---	---	---		---	---	---	---	-	-	-	-	-	-	-	-	-	-	-	-	-	-	-	-	-	0		0	8	11	117	212	0	0.897516	0.917889	112.218	103.725	0	56.41	100
	D915_11955	kinase domain protein	F_hepatica-1.0_Cont3615	N	1539	512		gi|685958157|gb|KGB34170.1| Serine/threonine-protein kinase Nek1 [Schistosoma haematobium]	gi|685958157|gb|KGB34170.1| Serine/threonine-protein kinase Nek1 [Schistosoma haematobium]	BN1106_s1532B000526.mRNA-1	csin110182	T265_15278		IPR000719: Protein kinase, catalytic domain; IPR002290: Serine/threonine-protein kinase domain; IPR008271: Serine/threonine-protein kinase, active site; IPR011009: Protein kinase-like domain; IPR017441: Protein kinase, ATP binding site; IPR017442: Serine/threonine-protein kinase-like domain; IPR020635: Tyrosine-protein kinase, catalytic domain;	GO:0004672: protein kinase activity; GO:0004674: protein serine/threonine kinase activity; GO:0005524: ATP binding; GO:0016772: transferase activity, transferring phosphorus-containing groups;	GO:0006468: protein phosphorylation;	---	K08857	NIMA (never in mitosis gene a)-related kinase	2.7.11.1	-	-	-	-	-	-	-	-	-	-	-	-	-	-	0		3	22	42	128	75	0.427397	0.625462	0.888122	31.111	9.29893	3.44	57.83	89.6
	D915_10753	ABC transporter transmembrane region 2	F_hepatica-1.0_Cont2913	N	1281	426		gi|358333917|dbj|GAA52373.1| ATP-binding cassette subfamily D (ALD) member 4 [Clonorchis sinensis]	gi|358333917|dbj|GAA52373.1| ATP-binding cassette subfamily D (ALD) member 4 [Clonorchis sinensis]	BN1106_s5000B000104.mRNA-1	csin107941	T265_10451		IPR010509: ABC transporter, N-terminal;	---	GO:0006810: transport;	GO:0016020: membrane;	K05678	ATP-binding cassette, subfamily D (ALD), member 4	-	-	-	-	-	-	-	-	-	-	-	-	-	-	Y	5		34	79	167	270	341	5.81941	2.69833	4.24257	78.842	50.7944	46.14	75.18	61.51
	D915_11091	hypothetical protein	F_hepatica-1.0_Cont3083	N	354	117		no hit	no hit	BN1106_s1985B000405.mRNA-1	---	T265_00411		IPR004101: Mur ligase, C-terminal;	GO:0005524: ATP binding; GO:0016874: ligase activity;	GO:0009058: biosynthetic process;	---	-	-	-	-	-	-	-	-	-	-	-	-	-	-	-	-	-	0		4	79	59	164	84	2.47746	9.76429	5.42389	173.294	45.2779	79.66	94.92	94.92
	D915_09177	hypothetical protein	F_hepatica-1.0_Cont2237	N	375	124		no hit	no hit	---	---	---		---	---	---	---	-	-	-	-	-	-	-	-	-	-	-	-	-	-	-	-	-	0		2	0	4	65	126	1.16936	0	0.347129	64.8373	64.1135	46.13	0	61.33
	D915_10894	carbonate dehydratase, eukaryotic-type	F_hepatica-1.0_Cont2999	Y	372	123		gi|360043692|emb|CCD81238.1| putative carbonic anhydrase II (carbonate dehydratase II) [Schistosoma mansoni]	gi|360043692|emb|CCD81238.1| putative carbonic anhydrase II (carbonate dehydratase II) [Schistosoma mansoni]	BN1106_s3875B000041.mRNA-1	csin105774	T265_07875		IPR001148: Carbonic anhydrase, alpha-class, catalytic domain; IPR023561: Carbonic anhydrase, alpha-class;	---	---	---	-	-	-	-	-	-	-	-	-	-	-	-	-	-	-	-	-	0		208	802	1206	876	1632	122.594	94.3297	105.503	880.854	837.12	100	100	100
	D915_11822	Ras family protein	F_hepatica-1.0_Cont3529	N	480	159		gi|617360110|ref|XP_007559533.1| PREDICTED: ras-related C3 botulinum toxin substrate 1-like [Poecilia formosa]	gi|617360110|ref|XP_007559533.1| PREDICTED: ras-related C3 botulinum toxin substrate 1-like [Poecilia formosa]	BN1106_s4818B000076.mRNA-1	csin104365	T265_11555		IPR001806: Ras GTPase; IPR003577: Ras small GTPase, Ras type; IPR003578: Small GTPase, Rho type; IPR003579: Ras small GTPase, Rab type; IPR005225: Small GTP-binding protein domain; IPR013753: Ras;	GO:0005525: GTP binding;	GO:0007264: small GTPase mediated signal transduction; GO:0015031: protein transport;	GO:0005622: intracellular;	-	-	-	-	-	-	-	-	-	-	-	-	-	-	-	-	-	0		4	23	34	48	149	1.82712	2.09654	2.30515	37.4061	59.2319	55.21	85.62	84.38
	D915_11333	hypothetical protein	F_hepatica-1.0_Cont3242	N	252	83		no hit	no hit	---	---	---		---	---	---	---	-	-	-	-	-	-	-	-	-	-	-	-	-	-	-	-	-	0		3	9	14	112	79	2.61018	1.56264	1.80796	166.249	59.8187	94.44	80.95	100
	D915_14659	hypothetical protein	F_hepatica-1.0_Cont7177	N	396	131		gi|56755159|gb|AAW25759.1| SJCHGC08047 protein [Schistosoma japonicum]	gi|56755159|gb|AAW25759.1| SJCHGC08047 protein [Schistosoma japonicum]	BN1106_s6323B000016.mRNA-1	csin110185	T265_04467		IPR006602: Uncharacterised protein domain DM10;	---	---	---	-	-	-	-	-	-	-	-	-	-	-	-	-	-	-	-	-	0		0	19	15	87	248	0	2.0993	1.2327	82.1801	119.5	0	79.55	79.29
	D915_09064	hypothetical protein	F_hepatica-1.0_Cont2188	N	993	330		gi|684407948|ref|XP_009175264.1| hypothetical protein T265_10584 [Opisthorchis viverrini]	gi|684407948|ref|XP_009175264.1| hypothetical protein T265_10584 [Opisthorchis viverrini]	BN1106_s576B000396.mRNA-1	csin110021	T265_10584		---	---	---	---	-	-	-	-	-	-	-	-	-	-	-	-	-	-	-	-	-	0		0	36	25	116	179	0	1.58624	0.819318	43.697	34.3965	0	87.61	89.33
	D915_09311	hypothetical protein	F_hepatica-1.0_Cont2285	N	699	232		gi|684412284|ref|XP_009176706.1| hypothetical protein T265_11713 [Opisthorchis viverrini]	gi|684412284|ref|XP_009176706.1| hypothetical protein T265_11713 [Opisthorchis viverrini]	BN1106_s1696B000279.mRNA-1	csin106621	T265_11713		IPR018499: Tetraspanin;	---	---	GO:0016021: integral to membrane;	-	-	-	-	-	-	-	-	-	-	-	-	-	-	-	-	Y	3		1	7	0	2199	1965	0.313669	0.438165	0	1176.77	536.409	12.16	57.8	0
	D915_12700	hypothetical protein	F_hepatica-1.0_Cont4170	N	234	77		gi|684380011|ref|XP_009166502.1| hypothetical protein T265_03696 [Opisthorchis viverrini]	gi|684380011|ref|XP_009166502.1| hypothetical protein T265_03696 [Opisthorchis viverrini]	BN1106_s3894B000174.mRNA-1	csin100893	T265_03696		IPR000811: Glycosyl transferase, family 35;	GO:0004645: phosphorylase activity;	GO:0005975: carbohydrate metabolic process;	---	-	-	-	-	-	-	-	-	-	-	-	-	-	Y	-	Y	-	0		0	4	0	161	194	0	0.74793	0	257.367	158.196	0	59.83	0
	D915_08168	adenylate\/guanylate cyclase catalytic domain protein	F_hepatica-1.0_Cont1861	N	3318	1105		gi|576700803|gb|EUB64324.1| Adenylate cyclase type [Echinococcus granulosus]	gi|576700803|gb|EUB64324.1| Adenylate cyclase type [Echinococcus granulosus]	BN1106_s2758B000091.mRNA-1	csin105539	T265_02366		IPR001054: Adenylyl cyclase class-3/4/guanylyl cyclase;	GO:0016849: phosphorus-oxygen lyase activity;	GO:0009190: cyclic nucleotide biosynthetic process; GO:0035556: intracellular signal transduction;	---	-	-	-	-	-	-	-	-	-	-	-	-	-	-	-	-	Y	11		0	0	3	150	202	0	0	0.0294243	16.9105	11.6168	0	0	5.76
	D915_13195	leucine Rich repeat-containing domain protein	F_hepatica-1.0_Cont4620	N	1182	393		gi|684400464|ref|XP_009172840.1| hypothetical protein T265_08702 [Opisthorchis viverrini]	gi|684400464|ref|XP_009172840.1| hypothetical protein T265_08702 [Opisthorchis viverrini]	BN1106_s965B000182.mRNA-1	csin106402	T265_08702		IPR003590: Leucine-rich repeat, ribonuclease inhibitor subtype;	---	---	---	-	-	-	-	-	-	-	-	-	-	-	-	-	-	-	-	-	0		0	10	25	118	180	0	0.370168	0.688311	37.3428	29.058	0	57.78	69.04
	D915_01568	hypothetical protein	F_hepatica-1.0_Cont237	Y	894	297		gi|358332072|dbj|GAA50793.1| GLIPR1-like protein 1 [Clonorchis sinensis]	gi|358332072|dbj|GAA50793.1| GLIPR1-like protein 1 [Clonorchis sinensis]	BN1106_s39B000184.mRNA-1	csin105048	T265_12879		IPR001283: Allergen V5/Tpx-1-related; IPR014044: CAP domain;	---	---	---	-	-	-	-	-	-	-	-	-	-	-	-	-	-	-	-	-	0		0	22	23	148	127	0	1.07672	0.837244	61.9251	27.1067	0	43.18	49.11
	D915_15286	peptidase family C1 propeptide	F_hepatica-1.0_Cont10206	N	375	124		gi|692348876|gb|AIS22046.1| cathepsin B4 [Fasciola hepatica]	gi|55793949|gb|AAV65885.1| cathepsin B1 isotype 5 precursor [Trichobilharzia regenti]	BN1106_s4889B000042.mRNA-1	csin102669	T265_05693		IPR012599: Peptidase C1A, propeptide; IPR013128: Peptidase C1A, papain; IPR015643: Peptidase C1A, cathepsin B;	GO:0004197: cysteine-type endopeptidase activity; GO:0008234: cysteine-type peptidase activity;	GO:0050790: regulation of catalytic activity;	---	-	-	-	C01A	C	2e-13	-	Y	-	-	-	Y	-	Y	-	Y	-	0		0	12	34	112	183	0	1.40013	2.9506	111.72	93.1173	0	97.87	99.47
	D915_01704	leucine Rich repeat-containing domain protein	F_hepatica-1.0_Cont258	N	2130	709		gi|684368655|ref|XP_009162892.1| hypothetical protein T265_12619 [Opisthorchis viverrini]	gi|684368655|ref|XP_009162892.1| hypothetical protein T265_12619 [Opisthorchis viverrini]	BN1106_s4065B000046.mRNA-1	csin109938	T265_12619		IPR001611: Leucine-rich repeat; IPR003591: Leucine-rich repeat, typical subtype;	GO:0005515: protein binding;	---	---	-	-	-	-	-	-	-	-	-	-	-	-	-	-	-	-	-	0		0	12	21	116	169	0	0.246501	0.32085	20.3714	15.1397	0	37.09	66.24
	D915_04243	trypsin	F_hepatica-1.0_Cont743	Y	528	175		gi|685961423|gb|KGB37032.1| Transmembrane protease serine 9 [Schistosoma haematobium]	gi|685961423|gb|KGB37032.1| Transmembrane protease serine 9 [Schistosoma haematobium]	BN1106_s3816B000098.mRNA-1	csin100549	T265_15173		IPR001254: Peptidase S1/S6, chymotrypsin/Hap; IPR009003: Peptidase cysteine/serine, trypsin-like;	GO:0003824: catalytic activity; GO:0004252: serine-type endopeptidase activity;	GO:0006508: proteolysis;	---	-	-	-	S01A	S	2.1e-15	-	-	-	Y	-	Y	-	-	-	-	-	0		0	0	0	239	154	0	0	0	169.319	55.6541	0	0	0
	D915_01229	hypothetical protein	F_hepatica-1.0_Cont181	N	600	199		gi|358339796|dbj|GAA47788.1| hypothetical protein CLF_100802 [Clonorchis sinensis]	gi|358339796|dbj|GAA47788.1| hypothetical protein CLF_100802 [Clonorchis sinensis]	BN1106_s318B000268.mRNA-1	csin100802	T265_14298		IPR000884: Thrombospondin, type 1 repeat;	---	---	---	-	-	-	-	-	-	-	-	-	-	-	-	-	-	-	-	-	0		0	3	0	120	232	0	0.21877	0	74.8123	73.7815	0	50.33	0
	D915_09508	kelch repeat protein	F_hepatica-1.0_Cont2363	N	1857	618		gi|350043120|dbj|GAA39156.1| kelch-like protein 10 [Clonorchis sinensis]	gi|350043120|dbj|GAA39156.1| kelch-like protein 10 [Clonorchis sinensis]	BN1106_s724B000475.mRNA-1	csin110360	T265_16297		IPR006652: Kelch repeat type 1; IPR011705: BTB/Kelch-associated; IPR015916: Galactose oxidase, beta-propeller;	GO:0005515: protein binding;	---	---	-	-	-	-	-	-	-	-	-	-	-	-	-	-	-	-	-	0		1	24	42	47	131	0.118069	0.565479	0.736036	9.46736	13.4608	10.77	59.4	73.02
	D915_13495	hypothetical protein	F_hepatica-1.0_Cont4951	N	537	178		gi|662720666|gb|AIE76460.1| CD59-like protein [Fasciola hepatica]	gi|350646794|emb|CCD58515.1| hypothetical protein Smp_019350 [Schistosoma mansoni]	BN1106_s1442B000167.mRNA-1	csin106554	T265_12804		---	---	---	---	-	-	-	-	-	-	-	-	-	-	-	-	-	-	-	-	-	0		0	0	0	160	3608	0	0	0	111.452	1282.04	5.96	0	0
	D915_11161	hypothetical protein	F_hepatica-1.0_Cont3132	Y	1173	390		gi|358337941|dbj|GAA56264.1| hypothetical protein CLF_110446 [Clonorchis sinensis]	gi|358337941|dbj|GAA56264.1| hypothetical protein CLF_110446 [Clonorchis sinensis]	BN1106_s3301B000026.mRNA-1	csin110446	T265_01025		---	---	---	---	-	-	-	-	-	-	-	-	-	-	-	-	-	-	-	-	-	0		0	25	24	83	210	0	0.932522	0.665848	26.4681	34.1611	0	34.36	73.4
	D915_08418	hypothetical protein	F_hepatica-1.0_Cont1937	N	1059	352		gi|684383755|ref|XP_009167640.1| hypothetical protein T265_13539 [Opisthorchis viverrini]	gi|684383755|ref|XP_009167640.1| hypothetical protein T265_13539 [Opisthorchis viverrini]	BN1106_s5811B000028.mRNA-1	csin100555	T265_13539		---	---	---	---	-	-	-	-	-	-	-	-	-	-	-	-	-	-	-	-	-	0		16	72	96	105	189	3.31263	2.97477	2.9501	37.0882	34.0546	68.56	82.25	99.53
	D915_07608	hypothetical protein	F_hepatica-1.0_Cont1659	N	1152	383		gi|358337610|dbj|GAA55967.1| hypothetical protein CLF_109503 [Clonorchis sinensis]	gi|358337610|dbj|GAA55967.1| hypothetical protein CLF_109503 [Clonorchis sinensis]	BN1106_s739B000128.mRNA-1	csin109503	T265_08044		---	---	---	---	-	-	-	-	-	-	-	-	-	-	-	-	-	-	-	-	-	0		1	8	0	2537	2300	0.190325	0.303847	0	823.779	380.966	1.13	14.84	0
	D915_11960	hypothetical protein	F_hepatica-1.0_Cont3625	N	225	74		no hit	no hit	BN1106_s4951B000036.mRNA-8	---	---		---	---	---	---	-	-	-	-	-	-	-	-	-	-	-	-	-	Y	-	Y	-	0		0	4	8	70	288	0	0.777847	1.1571	116.375	244.242	0	54.22	34.22
	D915_12595	hypothetical protein	F_hepatica-1.0_Cont4086	N	594	197		gi|350017868|dbj|GAA33438.1| tektin-4 [Clonorchis sinensis]	gi|350017868|dbj|GAA33438.1| tektin-4 [Clonorchis sinensis]	BN1106_s3037B000155.mRNA-1	csin108281	T265_00940		IPR000435: Tektin;	---	GO:0000226: microtubule cytoskeleton organization;	GO:0005874: microtubule;	-	-	-	-	-	-	-	-	-	-	-	-	-	-	-	-	-	0		1	2	0	64	125	0.369116	0.14732	0	40.3029	40.1545	3.54	15.49	0
	D915_12373	hypothetical protein	F_hepatica-1.0_Cont3896	N	1614	537		gi|684372995|ref|XP_009164281.1| hypothetical protein T265_01891 [Opisthorchis viverrini]	gi|684372995|ref|XP_009164281.1| hypothetical protein T265_01891 [Opisthorchis viverrini]	BN1106_s6290B000022.mRNA-1	---	T265_01891		---	---	---	---	-	-	-	-	-	-	-	-	-	-	-	-	-	-	-	-	-	0		51	99	199	306	459	6.92813	2.68379	4.01247	70.9187	54.265	82.78	98.45	97.21
	D915_14804	hypothetical protein	F_hepatica-1.0_Cont7673	N	2163	720		gi|684408065|ref|XP_009175302.1| hypothetical protein T265_10617 [Opisthorchis viverrini]	gi|684408065|ref|XP_009175302.1| hypothetical protein T265_10617 [Opisthorchis viverrini]	BN1106_s3888B000099.mRNA-1	csin113018	T265_10617		---	---	---	---	-	-	-	-	-	-	-	-	-	-	-	-	-	-	-	-	-	0		269	628	788	980	4398	27.2675	12.7034	11.8558	169.478	387.98	88.4	99.77	99.72
	D915_10372	hypothetical protein	F_hepatica-1.0_Cont2741	N	2481	826		gi|358338138|dbj|GAA43215.2| DNA double-strand break repair rad50 ATPase [Clonorchis sinensis]	gi|358338138|dbj|GAA43215.2| DNA double-strand break repair rad50 ATPase [Clonorchis sinensis]	BN1106_s7130B000036.mRNA-1	csin110920	T265_11806		---	---	---	---	-	-	-	-	-	-	-	-	-	-	-	-	-	-	-	-	-	0		49	344	399	326	396	4.33031	6.06664	5.23369	49.1511	30.4564	82.75	100	100
	D915_11471	hypothetical protein	F_hepatica-1.0_Cont3332	Y	183	61		gi|358340450|dbj|GAA48338.1| retrovirus-related Pol polyprotein from transposon opus [Clonorchis sinensis]	gi|358340450|dbj|GAA48338.1| retrovirus-related Pol polyprotein from transposon opus [Clonorchis sinensis]	BN1106_s2570B000318.mRNA-1	csin101486	---		---	---	---	---	-	-	-	-	-	-	-	-	-	-	-	-	-	-	-	-	-	0		0	7	12	66	269	0	1.67365	2.13399	134.907	280.486	0	85.25	100
	D915_03888	hypothetical protein	F_hepatica-1.0_Cont670	N	6372	2123		gi|684390299|ref|XP_009169634.1| hypothetical protein T265_06169 [Opisthorchis viverrini]	gi|684390299|ref|XP_009169634.1| hypothetical protein T265_06169 [Opisthorchis viverrini]	BN1106_s420B000184.mRNA-2	csin106201	T265_06169		---	---	---	---	-	-	-	-	-	-	-	-	-	-	-	-	-	-	-	-	-	0		0	33	34	70	217	0	0.226597	0.173646	4.10927	6.49822	0	32.85	41.24
	D915_06113	hypothetical protein	F_hepatica-1.0_Cont1228	N	483	160		gi|684399597|ref|XP_009172557.1| hypothetical protein T265_08481 [Opisthorchis viverrini]	gi|684399597|ref|XP_009172557.1| hypothetical protein T265_08481 [Opisthorchis viverrini]	BN1106_s14B000376.mRNA-1	---	T265_08481		IPR016186: C-type lectin-like; IPR016187: C-type lectin fold;	GO:0005488: binding;	---	---	-	-	-	-	-	-	-	-	-	-	-	-	-	Y	-	Y	-	0		246	998	1324	1350	1690	111.67	90.4066	89.2078	1045.51	667.652	94	100	98.96
	D915_13803	hypothetical protein	F_hepatica-1.0_Cont5372	N	579	192		gi|684371346|ref|XP_009163748.1| hypothetical protein T265_12784, partial [Opisthorchis viverrini]	gi|684371346|ref|XP_009163748.1| hypothetical protein T265_12784, partial [Opisthorchis viverrini]	BN1106_s4707B000057.mRNA-1	csin100764	T265_12784		IPR023247: Cancer susceptibility candidate protein 1;	---	---	---	-	-	-	-	-	-	-	-	-	-	-	-	-	-	-	-	-	0		3	41	29	55	113	1.13604	3.09829	1.62998	35.5326	37.2401	50.26	89.29	100
	D915_12721	hypothetical protein	F_hepatica-1.0_Cont4185	N	204	67		no hit	no hit	BN1106_s6608B000014.mRNA-1	---	---		---	---	---	---	-	-	-	I02	I	3.9e-05	-	-	-	-	-	-	Y	-	-	-	-	0		4	3	9	21	740	4.29912	0.64344	1.43574	38.5063	692.169	19.61	35.29	35.29
	D915_08176	carboxyl transferase domain protein	F_hepatica-1.0_Cont1863	Y	1221	406		gi|684413156|ref|XP_009177142.1| hypothetical protein T265_12000 [Opisthorchis viverrini]	gi|684413156|ref|XP_009177142.1| hypothetical protein T265_12000 [Opisthorchis viverrini]	BN1106_s1551B000468.mRNA-1	csin106719	T265_12000		IPR000022: Carboxyl transferase; IPR011762: Acetyl-coenzyme A carboxyltransferase, N-terminal; IPR011763: Acetyl-coenzyme A carboxyltransferase, C-terminal;	GO:0016874: ligase activity;	---	---	K01966	propionyl-CoA carboxylase beta chain	6.4.1.3	-	-	-	-	-	-	-	-	-	-	-	-	-	-	0		1338	10024	15066	4915	15648	240.265	359.205	401.554	1505.74	2445.42	100	100	100
	D915_13914	hypothetical protein	F_hepatica-1.0_Cont5560	N	153	50		gi|358255409|dbj|GAA57108.1| coiled-coil domain-containing protein 113 [Clonorchis sinensis]	gi|358255409|dbj|GAA57108.1| coiled-coil domain-containing protein 113 [Clonorchis sinensis]	---	csin112170	T265_14561		---	---	---	---	-	-	-	-	-	-	-	-	-	-	-	-	-	-	-	-	-	0		3	31	19	101	81	4.29912	8.86517	4.04133	246.929	101.019	83.66	100	100
	D915_15956	carbohydrate phosphorylase	F_hepatica-1.0_Cont17035	N	447	148		gi|684380011|ref|XP_009166502.1| hypothetical protein T265_03696 [Opisthorchis viverrini]	gi|684380011|ref|XP_009166502.1| hypothetical protein T265_03696 [Opisthorchis viverrini]	BN1106_s3894B000174.mRNA-1	csin100893	T265_03696		IPR000811: Glycosyl transferase, family 35;	GO:0004645: phosphorylase activity;	GO:0005975: carbohydrate metabolic process;	---	-	-	-	-	-	-	-	-	-	-	-	-	-	-	-	-	-	0		1	0	2	62	115	0.490503	0	0.145608	51.8832	49.0909	22.37	0	34.45
	D915_12942	EF hand	F_hepatica-1.0_Cont4376	N	501	166		gi|684392836|ref|XP_009170412.1| hypothetical protein T265_14130 [Opisthorchis viverrini]	gi|684392836|ref|XP_009170412.1| hypothetical protein T265_14130 [Opisthorchis viverrini]	BN1106_s3103B000144.mRNA-1	csin100284	T265_14130		IPR002048: Calcium-binding EF-hand; IPR011992: EF-hand-like domain; IPR018249: EF-HAND 2;	GO:0005509: calcium ion binding;	---	---	-	-	-	-	-	-	-	-	-	-	-	-	-	-	-	-	-	0		31	78	46	364	333	13.5667	6.81199	2.98801	271.773	126.829	91.02	100	100
	D915_10930	hypothetical protein	F_hepatica-1.0_Cont3019	N	1284	427		gi|684374723|ref|XP_009164835.1| hypothetical protein T265_02357 [Opisthorchis viverrini]	gi|684374723|ref|XP_009164835.1| hypothetical protein T265_02357 [Opisthorchis viverrini]	BN1106_s1971B000295.mRNA-1	---	T265_02357		---	---	---	---	-	-	-	-	-	-	-	-	-	-	-	-	-	-	-	-	-	0		0	0	0	130	243	0	0	0	37.8723	36.112	0	0	0
	D915_12400	N-acetylmuramoyl-L-alanine amidase	F_hepatica-1.0_Cont3916	N	705	234		gi|762168760|ref|XP_011422763.1| PREDICTED: peptidoglycan-recognition protein SC2-like [Crassostrea gigas]	gi|762168760|ref|XP_011422763.1| PREDICTED: peptidoglycan-recognition protein SC2-like [Crassostrea gigas]	BN1106_s2384B000097.mRNA-1	csin103720	T265_15478		IPR002502: N-acetylmuramoyl-L-alanine amidase domain; IPR006619: Peptidoglycan recognition protein family domain, metazoa/bacteria; IPR015510: Peptidoglycan recognition protein;	GO:0008270: zinc ion binding; GO:0008745: N-acetylmuramoyl-L-alanine amidase activity;	GO:0009253: peptidoglycan catabolic process;	---	K01446	N-acetylmuramoyl-L-alanine amidase	3.5.1.28	-	-	-	-	-	-	-	-	-	-	Y	-	Y	-	0		0	1	18	39	461	0	0.0620623	0.830893	20.6928	124.773	0	14.18	89.65
	D915_01490	hypothetical protein	F_hepatica-1.0_Cont223	N	378	125		gi|358332026|dbj|GAA50754.1| hypothetical protein CLF_104992, partial [Clonorchis sinensis]	gi|358332026|dbj|GAA50754.1| hypothetical protein CLF_104992, partial [Clonorchis sinensis]	---	csin104992	T265_12927		---	---	---	---	-	-	-	-	-	-	-	-	-	-	-	-	-	Y	Y	-	Y	1		0	0	0	151	205	0	0	0	149.427	103.484	0	0	0
	D915_14271	hypothetical protein	F_hepatica-1.0_Cont6241	N	954	317		gi|358341365|dbj|GAA49065.1| transmembrane protein 104 homolog [Clonorchis sinensis]	gi|358341365|dbj|GAA49065.1| transmembrane protein 104 homolog [Clonorchis sinensis]	---	csin102440	---		IPR013057: Amino acid transporter, transmembrane;	---	---	---	-	-	-	-	-	-	-	-	-	-	-	-	-	-	-	-	Y	5		178	711	1366	1568	1332	40.9092	32.609	46.5977	614.809	266.42	100	100	100
	D915_06686	WD domain, G-beta repeat protein	F_hepatica-1.0_Cont1381	N	516	171		gi|684403963|ref|XP_009173971.1| hypothetical protein T265_09592 [Opisthorchis viverrini]	gi|684403963|ref|XP_009173971.1| hypothetical protein T265_09592 [Opisthorchis viverrini]	BN1106_s896B000278.mRNA-1	csin111208	T265_09592		IPR001680: WD40 repeat; IPR011046: WD40 repeat-like-containing domain; IPR015943: WD40/YVTN repeat-like-containing domain; IPR017986: WD40-repeat-containing domain; IPR019775: WD40 repeat, conserved site; IPR019781: WD40 repeat, subgroup; IPR019782: WD40 repeat 2;	GO:0005515: protein binding;	---	---	-	-	-	-	-	-	-	-	-	-	-	-	-	-	-	-	-	0		1	4	14	59	112	0.424913	0.339178	0.882959	42.7706	41.417	60.47	57.36	60.47
	D915_12701	hypothetical protein	F_hepatica-1.0_Cont4170	N	381	126		gi|684380011|ref|XP_009166502.1| hypothetical protein T265_03696 [Opisthorchis viverrini]	gi|684380011|ref|XP_009166502.1| hypothetical protein T265_03696 [Opisthorchis viverrini]	BN1106_s3894B000174.mRNA-1	csin100893	T265_03696		IPR000811: Glycosyl transferase, family 35;	GO:0004645: phosphorylase activity;	GO:0005975: carbohydrate metabolic process;	---	-	-	-	-	-	-	-	-	-	-	-	-	-	-	-	-	-	0		0	1	1	110	203	0	0.11484	0.0854156	107.997	101.667	0	26.25	29.4
	D915_04843	Glu\/Leu\/Phe\/Val dehydrogenase, dimerization domain protein	F_hepatica-1.0_Cont888	N	639	212		gi|358253764|dbj|GAA53751.1| glutamate dehydrogenase (NAD(P)+) [Clonorchis sinensis]	gi|358253764|dbj|GAA53751.1| glutamate dehydrogenase (NAD(P)+) [Clonorchis sinensis]	BN1106_s8641B000016.mRNA-1	csin110991	T265_01567		IPR006095: Glutamate/phenylalanine/leucine/valine dehydrogenase; IPR006097: Glutamate/phenylalanine/leucine/valine dehydrogenase, dimerisation domain;	GO:0016491: oxidoreductase activity;	GO:0006520: cellular amino acid metabolic process; GO:0055114: oxidation-reduction process;	---	-	-	-	-	-	-	-	-	-	-	-	-	-	-	-	-	-	0		36	141	543	194	1720	12.3524	9.65462	27.6542	113.565	513.615	94.52	100	100
	D915_00972	hypothetical protein	F_hepatica-1.0_Cont142	N	216	71		gi|684382735|ref|XP_009167325.1| hypothetical protein T265_13480 [Opisthorchis viverrini]	gi|684382735|ref|XP_009167325.1| hypothetical protein T265_13480 [Opisthorchis viverrini]	---	csin101294	T265_13480		---	---	---	---	-	-	-	-	-	-	-	-	-	-	-	-	-	-	-	-	-	0		56	326	229	373	551	56.8439	66.036	34.502	645.949	486.753	100	100	100
	D915_11065	hypothetical protein	F_hepatica-1.0_Cont3076	N	1362	453		gi|684412720|ref|XP_009176924.1| hypothetical protein T265_11861 [Opisthorchis viverrini]	gi|684412720|ref|XP_009176924.1| hypothetical protein T265_11861 [Opisthorchis viverrini]	BN1106_s4925B000032.mRNA-1	csin112840	T265_11861		IPR000504: RNA recognition motif domain; IPR012677: Nucleotide-binding, alpha-beta plait;	GO:0000166: nucleotide binding; GO:0003676: nucleic acid binding;	---	---	-	-	-	-	-	-	-	-	-	-	-	-	-	-	-	-	-	0		6	12	29	51	213	0.96588	0.385497	0.69292	14.0067	29.841	30.76	51.84	56.17
	D915_05222	hypothetical protein	F_hepatica-1.0_Cont987	N	567	188		gi|684379802|ref|XP_009166439.1| hypothetical protein T265_03640 [Opisthorchis viverrini]	gi|684379802|ref|XP_009166439.1| hypothetical protein T265_03640 [Opisthorchis viverrini]	BN1106_s1973B000375.mRNA-1	csin101761	T265_03640		IPR002618: UTP--glucose-1-phosphate uridylyltransferase;	GO:0016779: nucleotidyltransferase activity;	GO:0008152: metabolic process;	---	-	-	-	-	-	-	-	-	-	-	-	-	-	-	-	-	-	0		0	0	0	122	245	0	0	0	80.4859	82.4505	0	0	0
	D915_12515	hypothetical protein	F_hepatica-1.0_Cont4012	N	171	56		no hit	no hit	---	---	---		---	---	---	---	-	-	-	-	-	-	-	-	-	-	-	-	-	-	-	-	-	0		0	5	26	94	192	0	1.27935	4.94811	205.624	214.247	0	100	100
	D915_13383	hypothetical protein	F_hepatica-1.0_Cont4832	N	408	135		gi|358335035|dbj|GAA53488.1| S-acyltransferase TIP1 [Clonorchis sinensis]	gi|358335035|dbj|GAA53488.1| S-acyltransferase TIP1 [Clonorchis sinensis]	BN1106_s3279B000170.mRNA-1	csin110353	T265_05179		---	---	---	---	-	-	-	-	-	-	-	-	-	-	-	-	-	-	-	-	Y	1		0	0	1	147	161	0	0	0.0797631	134.772	75.2968	0	0	23.04
	D915_05377	Hexokinase	F_hepatica-1.0_Cont1029	N	570	189		gi|684399667|ref|XP_009172580.1| hypothetical protein T265_14585, partial [Opisthorchis viverrini]	gi|684399667|ref|XP_009172580.1| hypothetical protein T265_14585, partial [Opisthorchis viverrini]	BN1106_s591B000213.mRNA-1	csin109217	T265_14585		IPR001312: Hexokinase; IPR022672: Hexokinase, N-terminal; IPR022673: Hexokinase, C-terminal;	GO:0005524: ATP binding; GO:0016773: phosphotransferase activity, alcohol group as acceptor;	GO:0005975: carbohydrate metabolic process;	---	-	-	-	-	-	-	-	-	-	-	-	-	-	-	-	-	-	0		1	2	1	62	104	0.384658	0.153522	0.0570936	40.6874	34.8152	16.32	35.96	7.37
	D915_15899	hypothetical protein	F_hepatica-1.0_Cont16285	N	636	211		gi|685965951|gb|KGB40441.1| Alkaline phosphatase, placental-like [Schistosoma haematobium]	gi|685965951|gb|KGB40441.1| Alkaline phosphatase, placental-like [Schistosoma haematobium]	BN1106_s2736B000188.mRNA-1	---	---		IPR001952: Alkaline phosphatase; IPR017849: Alkaline phosphatase-like, alpha/beta/alpha; IPR017850: Alkaline-phosphatase-like, core domain;	GO:0003824: catalytic activity; GO:0016791: phosphatase activity;	GO:0008152: metabolic process;	---	K01077	alkaline phosphatase	3.1.3.1	-	-	-	-	-	-	-	-	-	-	-	-	-	Y	1		0	30	34	91	147	0	2.06386	1.73974	53.5214	44.1033	0	96.23	99.06
	D915_05324	hypothetical protein	F_hepatica-1.0_Cont1018	N	504	167		gi|684379636|ref|XP_009166389.1| hypothetical protein T265_13284, partial [Opisthorchis viverrini]	gi|684379636|ref|XP_009166389.1| hypothetical protein T265_13284, partial [Opisthorchis viverrini]	BN1106_s99B000255.mRNA-1	csin109111	T265_13284		IPR007594: RFT1;	GO:0005319: lipid transporter activity;	GO:0006869: lipid transport;	GO:0016021: integral to membrane;	-	-	-	-	-	-	-	-	-	-	-	-	-	-	-	-	Y	3		148	1118	980	736	1203	64.3844	97.0573	63.2787	546.248	455.455	90.28	100	100
	D915_06926	hypothetical protein	F_hepatica-1.0_Cont1457	N	306	101		gi|684405238|ref|XP_009174388.1| hypothetical protein T265_09908 [Opisthorchis viverrini]	gi|684405238|ref|XP_009174388.1| hypothetical protein T265_09908 [Opisthorchis viverrini]	---	---	T265_09908		---	---	---	---	-	-	-	-	-	-	-	-	-	-	-	-	-	-	-	-	-	0		8	48	57	112	103	5.73215	6.86336	6.06199	136.911	64.2283	33.33	100	97.39
	D915_04734	hypothetical protein	F_hepatica-1.0_Cont857	N	2847	948		no hit	no hit	BN1106_s606B000241.mRNA-1	csin106568	T265_00396		---	---	---	---	-	-	-	-	-	-	-	-	-	-	-	-	-	-	-	-	-	0		0	3	0	111	179	0	0.0461053	0	14.5841	11.9971	0	10.96	0
	D915_03906	phosphoglycerate kinase	F_hepatica-1.0_Cont675	N	576	191		gi|224482794|gb|ACN50260.1| phosphoglycerate kinase [Fasciola hepatica]	gi|684368022|ref|XP_009162699.1| hypothetical protein T265_00607 [Opisthorchis viverrini]	BN1106_s3033B000087.mRNA-1	csin107996	T265_00607		IPR001576: Phosphoglycerate kinase; IPR015901: Phosphoglycerate kinase, C-terminal;	GO:0004618: phosphoglycerate kinase activity;	GO:0006096: glycolysis;	---	K00927	phosphoglycerate kinase	2.7.2.3	-	-	-	-	-	-	-	-	-	-	-	-	-	-	0		505	2217	2910	2374	3289	192.229	168.407	164.412	1541.7	1089.56	100	100	100
	D915_15236	hypothetical protein	F_hepatica-1.0_Cont9928	N	345	115		gi|358334768|dbj|GAA53211.1| GLIPR1-like protein 1 [Clonorchis sinensis]	gi|358334768|dbj|GAA53211.1| GLIPR1-like protein 1 [Clonorchis sinensis]	BN1106_s11193B000014.mRNA-1	csin109777	T265_02482		IPR014044: CAP domain;	---	---	---	-	-	-	-	-	-	-	-	-	-	-	-	-	-	-	-	Y	1		0	0	0	169	149	0	0	0	183.236	82.4096	0	0	0
	D915_07112	Ras family protein	F_hepatica-1.0_Cont1500	N	288	95		gi|4877954|gb|AAD31508.1|AF140785_1 Rho GTPase [Schistosoma mansoni]	gi|4877954|gb|AAD31508.1|AF140785_1 Rho GTPase [Schistosoma mansoni]	BN1106_s1232B000143.mRNA-1	csin102247	T265_09132		IPR001806: Ras GTPase; IPR003578: Small GTPase, Rho type; IPR003579: Ras small GTPase, Rab type; IPR005225: Small GTP-binding protein domain; IPR013753: Ras;	GO:0005525: GTP binding;	GO:0007264: small GTPase mediated signal transduction; GO:0015031: protein transport;	GO:0005622: intracellular;	K04513	Ras homolog gene family, member A	-	S10	S	3.2e-05	-	-	-	Y	-	Y	-	-	-	-	-	0		0	11	18	85	153	0	1.67116	2.03396	110.4	101.37	0	93.75	93.4
	D915_15871	hypothetical protein	F_hepatica-1.0_Cont15976	N	819	272		gi|684406604|ref|XP_009174835.1| hypothetical protein T265_10254 [Opisthorchis viverrini]	gi|684406604|ref|XP_009174835.1| hypothetical protein T265_10254 [Opisthorchis viverrini]	BN1106_s8211B000008.mRNA-1	csin101637	T265_10254		---	---	---	---	-	-	-	-	-	-	-	-	-	-	-	-	-	-	-	-	-	0		1	40	24	71	83	0.26771	2.13694	0.953651	32.4278	19.3377	12.21	97.56	81.32
	D915_00508	hypothetical protein	F_hepatica-1.0_Cont61	N	435	144		gi|358340724|dbj|GAA28428.2| protein FAM154A [Clonorchis sinensis]	gi|358340724|dbj|GAA28428.2| protein FAM154A [Clonorchis sinensis]	BN1106_s3766B000130.mRNA-1	csin101755	T265_13725		---	---	---	---	-	-	-	-	-	-	-	-	-	-	-	-	-	-	-	-	-	0		1	29	69	49	101	0.504034	2.91693	5.16205	42.1356	44.304	34.25	98.39	99.31
	D915_10766	hypothetical protein	F_hepatica-1.0_Cont2921	N	567	188		gi|684388165|ref|XP_009168988.1| hypothetical protein T265_05659 [Opisthorchis viverrini]	gi|684388165|ref|XP_009168988.1| hypothetical protein T265_05659 [Opisthorchis viverrini]	BN1106_s2122B000082.mRNA-1	csin113550	T265_05659		---	---	---	---	-	-	-	-	-	-	-	-	-	-	-	-	-	-	-	-	-	0		27	46	108	200	265	10.4407	3.5497	6.19873	131.944	89.1812	98.24	98.94	100
	D915_15073	hypothetical protein	F_hepatica-1.0_Cont8880	N	393	130		gi|674260684|emb|CDJ02948.1| metal transporter cnnm2 [Echinococcus multilocularis]	gi|674260684|emb|CDJ02948.1| metal transporter cnnm2 [Echinococcus multilocularis]	BN1106_s2951B000116.mRNA-1	csin102908	T265_07446		---	---	---	---	-	-	-	-	-	-	-	-	-	-	-	-	-	-	-	-	-	0		9	50	72	79	119	5.0211	5.56666	5.96214	75.193	57.7783	70.99	99.75	100
	D915_09984	hypothetical protein	F_hepatica-1.0_Cont2555	N	2232	743		gi|358253558|dbj|GAA53421.1| probable phospholipid-transporting ATPase IF [Clonorchis sinensis]	gi|358253558|dbj|GAA53421.1| probable phospholipid-transporting ATPase IF [Clonorchis sinensis]	BN1106_s1611B000091.mRNA-1	csin110180	T265_00897		IPR006539: ATPase, P-type, phospholipid-translocating, flippase; IPR008250: ATPase, P-type, ATPase-associated domain; IPR018303: ATPase, P-type phosphorylation site; IPR023299: ATPase, P-type, cytoplasmic domain N; IPR023300: ATPase, P-type, cytoplasmic transduction domain A; IPR023306: ATPase, cation-transporting, domain N;	GO:0000166: nucleotide binding; GO:0000287: magnesium ion binding; GO:0004012: phospholipid-translocating ATPase activity; GO:0005524: ATP binding; GO:0015662: ATPase activity, coupled to transmembrane movement of ions, phosphorylative mechanism; GO:0046872: metal ion binding;	GO:0006754: ATP biosynthetic process; GO:0015914: phospholipid transport;	GO:0016021: integral to membrane;	-	-	-	-	-	-	-	-	-	-	-	-	-	-	-	-	Y	3		1	0	2	89	75	0.0982325	0	0.0291607	14.9155	6.41177	8.47	5.6	9.27
	D915_09814	hypothetical protein	F_hepatica-1.0_Cont2485	Y	1416	471		gi|684388428|ref|XP_009169065.1| hypothetical protein T265_05728 [Opisthorchis viverrini]	gi|684388428|ref|XP_009169065.1| hypothetical protein T265_05728 [Opisthorchis viverrini]	BN1106_s1566B000115.mRNA-1	csin105619	T265_05728		IPR017452: GPCR, rhodopsin-like superfamily; IPR019427: 7TM GPCR, serpentine receptor class w (Srw);	---	---	---	-	-	-	-	-	-	-	-	-	-	-	-	-	-	-	-	Y	5		28	234	487	318	278	4.33555	7.23052	11.1925	84.0053	37.4621	72.46	86.86	87.92
	D915_08015	hypothetical protein	F_hepatica-1.0_Cont1801	N	678	225		gi|358332142|dbj|GAA33726.2| coiled-coil domain-containing protein 19 mitochondrial [Clonorchis sinensis]	gi|358332142|dbj|GAA33726.2| coiled-coil domain-containing protein 19 mitochondrial [Clonorchis sinensis]	BN1106_s3599B000069.mRNA-1	csin105137	T265_11094		---	---	---	---	-	-	-	-	-	-	-	-	-	-	-	-	-	-	-	-	-	0		8	16	23	54	171	2.58708	1.03254	1.10398	29.7925	48.1257	61.5	72.27	85.69
	D915_08239	hypothetical protein	F_hepatica-1.0_Cont1882	N	483	160		no hit	no hit	BN1106_s407B000364.mRNA-1	---	---		---	---	---	---	-	-	-	-	-	-	-	-	-	-	-	-	-	-	-	-	-	0		1	0	1	47	119	0.453944	0	0.0673775	36.3993	47.0122	10.97	0	4.97
	D915_12533	Ser\/Thr phosphatase family protein	F_hepatica-1.0_Cont4033	N	1134	377		gi|358333279|dbj|GAA42320.2| protein phosphatase 1 catalytic subunit [Clonorchis sinensis]	gi|358333279|dbj|GAA42320.2| protein phosphatase 1 catalytic subunit [Clonorchis sinensis]	BN1106_s1849B000098.mRNA-1	csin106837	T265_15800		IPR004843: Metallo-dependent phosphatase; IPR006186: Serine/threonine-specific protein phosphatase/bis(5-nucleosyl)-tetraphosphatase;	GO:0016787: hydrolase activity;	---	---	-	-	-	-	-	-	-	-	-	-	-	-	-	-	-	-	-	0		0	0	0	141	146	0	0	0	46.5103	24.5669	0	0	0
	D915_11069	hypothetical protein	F_hepatica-1.0_Cont3078	Y	1467	488		gi|684409028|ref|XP_009175613.1| hypothetical protein T265_15268, partial [Opisthorchis viverrini]	gi|684409028|ref|XP_009175613.1| hypothetical protein T265_15268, partial [Opisthorchis viverrini]	BN1106_s1209B000223.mRNA-1	csin113350	T265_15268		---	---	---	---	-	-	-	-	-	-	-	-	-	-	-	-	-	-	-	-	-	0		226	958	1404	1333	1452	33.7775	28.5728	31.1458	339.893	188.863	97.82	99.45	100
	D915_12686	hypothetical protein	F_hepatica-1.0_Cont4161	N	318	105		gi|76152593|gb|AAX24279.2| SJCHGC07686 protein [Schistosoma japonicum]	gi|76152593|gb|AAX24279.2| SJCHGC07686 protein [Schistosoma japonicum]	BN1106_s1107B000137.mRNA-1	csin106334	T265_12449		---	---	---	---	-	-	-	-	-	-	-	-	-	-	-	-	-	-	-	-	-	0		1	0	3	75	80	0.689481	0	0.307013	88.222	48.0036	31.45	0	65.09
	D915_05453	hypothetical protein	F_hepatica-1.0_Cont1053	N	891	296		gi|684410161|ref|XP_009175982.1| hypothetical protein T265_11140 [Opisthorchis viverrini]	gi|684410161|ref|XP_009175982.1| hypothetical protein T265_11140 [Opisthorchis viverrini]	BN1106_s1489B000141.mRNA-1	csin107458	T265_11140		IPR007965: Touch receptor neuron protein Mec-17;	GO:0019799: tubulin N-acetyltransferase activity;	---	---	-	-	-	-	-	-	-	-	-	-	-	-	-	-	-	-	-	0		0	1	14	107	139	0	0.0491065	0.511343	44.9209	29.7679	0	7.07	65.32
	D915_03681	hypothetical protein	F_hepatica-1.0_Cont624	N	1305	434		gi|684392158|ref|XP_009170199.1| hypothetical protein T265_06622 [Opisthorchis viverrini]	gi|684392158|ref|XP_009170199.1| hypothetical protein T265_06622 [Opisthorchis viverrini]	BN1106_s4012B000162.mRNA-1	csin104270	T265_06622		---	---	---	---	-	-	-	-	-	-	-	-	-	-	-	-	-	-	-	-	-	0		22	237	211	213	205	3.69625	7.94611	5.26179	61.0537	29.9746	55.25	100	100
	D915_07574	transporter, major facilitator family protein	F_hepatica-1.0_Cont1644	Y	2601	866		gi|684401781|ref|XP_009173260.1| hypothetical protein T265_09032 [Opisthorchis viverrini]	gi|684401781|ref|XP_009173260.1| hypothetical protein T265_09032 [Opisthorchis viverrini]	BN1106_s511B000232.mRNA-1	csin107950	T265_09032		IPR016196: Major facilitator superfamily domain, general substrate transporter;	---	---	---	-	-	-	-	-	-	-	-	-	-	-	-	-	Y	Y	-	Y	12		0	28	19	68	153	0	0.471015	0.237725	9.77938	11.2244	0	30.6	19.07
	D915_02227	hypothetical protein	F_hepatica-1.0_Cont343	N	594	197		gi|360042804|emb|CCD78214.1| hypothetical protein Smp_137930 [Schistosoma mansoni]	gi|360042804|emb|CCD78214.1| hypothetical protein Smp_137930 [Schistosoma mansoni]	BN1106_s179B000154.mRNA-1	---	---		---	---	---	---	-	-	-	-	-	-	-	-	-	-	-	-	-	-	-	-	Y	1		1	14	10	87	60	0.369116	1.03124	0.547867	54.7868	19.2742	7.74	41.92	80.13
	D915_10313	hypothetical protein	F_hepatica-1.0_Cont2707	N	1209	402		gi|684386357|ref|XP_009168442.1| hypothetical protein T265_05223 [Opisthorchis viverrini]	gi|684386357|ref|XP_009168442.1| hypothetical protein T265_05223 [Opisthorchis viverrini]	BN1106_s27B000382.mRNA-1	csin105812	T265_05223		---	---	---	---	-	-	-	-	-	-	-	-	-	-	-	-	-	-	-	-	-	0		0	6	0	65	232	0	0.217141	0	20.1108	36.6161	0	32.09	0
	D915_00011	fibronectin type III domain protein	F_hepatica-1.0_Cont2	Y	1245	414		gi|358339694|dbj|GAA42413.2| contactin [Clonorchis sinensis]	gi|358339694|dbj|GAA42413.2| contactin [Clonorchis sinensis]	BN1106_s526B000062.mRNA-1	csin100701	T265_10050		IPR003961: Fibronectin, type III; IPR008957: Fibronectin type III domain; IPR013783: Immunoglobulin-like fold;	GO:0005515: protein binding;	---	---	-	-	-	-	-	-	-	-	-	-	-	-	-	-	-	-	-	0		16	256	277	201	202	2.81773	8.99679	7.24056	60.3906	30.9594	58.71	89.48	89.48
	D915_07655	hypothetical protein	F_hepatica-1.0_Cont1680	N	351	116		gi|555988928|ref|XP_005906298.1| PREDICTED: LOW QUALITY PROTEIN: tubulin alpha-1 chain-like [Bos mutus]	gi|555988928|ref|XP_005906298.1| PREDICTED: LOW QUALITY PROTEIN: tubulin alpha-1 chain-like [Bos mutus]	BN1106_s4926B000066.mRNA-1	csin104717	T265_14936		IPR008280: Tubulin/FtsZ, C-terminal; IPR023123: Tubulin, C-terminal;	GO:0003924: GTPase activity; GO:0005525: GTP binding;	GO:0006184: GTP catabolic process; GO:0051258: protein polymerization;	GO:0043234: protein complex;	-	-	-	-	-	-	-	-	-	-	-	-	-	-	-	-	-	0		0	0	0	104	179	0	0	0	110.833	97.3098	0	0	0
	D915_06070	transporter, cation channel family protein	F_hepatica-1.0_Cont1220	N	1332	443		gi|684366981|ref|XP_009162380.1| hypothetical protein T265_00371 [Opisthorchis viverrini]	gi|684366981|ref|XP_009162380.1| hypothetical protein T265_00371 [Opisthorchis viverrini]	BN1106_s1060B000168.mRNA-1	csin105038	T265_00371		IPR003091: Voltage-dependent potassium channel; IPR005821: Ion transport; IPR015572: Voltage-dependent potassium channel Kv3, invertebrate;	GO:0005216: ion channel activity; GO:0005249: voltage-gated potassium channel activity;	GO:0006811: ion transport; GO:0006813: potassium ion transport; GO:0055085: transmembrane transport;	GO:0008076: voltage-gated potassium channel complex; GO:0016020: membrane;	K10716	voltage-gated potassium channel	-	-	-	-	-	-	-	-	-	-	-	-	-	-	Y	7		0	17	30	81	113	0	0.558421	0.732958	22.747	16.1877	0	36.19	88.36
	D915_00369	dynein light chain type 1	F_hepatica-1.0_Cont43	Y	930	309		gi|358340816|dbj|GAA48630.1| dynein light chain LC8-type [Clonorchis sinensis] gi|685960010|gb|KGB35708.1| hypothetical protein MS3_03963 [Schistosoma haematobium]	gi|358340816|dbj|GAA48630.1| dynein light chain LC8-type [Clonorchis sinensis] gi|685960010|gb|KGB35708.1| hypothetical protein MS3_03963 [Schistosoma haematobium]	BN1106_s949B000143.mRNA-1	csin101846	T265_01509		IPR001372: Dynein light chain, type 1/2;	---	GO:0007017: microtubule-based process;	GO:0005875: microtubule associated complex;	-	-	-	-	-	-	-	-	-	-	-	-	-	-	-	-	-	0		149	1119	1538	806	991	35.1279	52.6458	53.819	324.186	203.33	79.68	100	100
	D915_11929	hypothetical protein	F_hepatica-1.0_Cont3596	N	474	157		gi|684406689|ref|XP_009174863.1| hypothetical protein T265_15101, partial [Opisthorchis viverrini]	gi|684406689|ref|XP_009174863.1| hypothetical protein T265_15101, partial [Opisthorchis viverrini]	BN1106_s403B000430.mRNA-1	csin102960	T265_15101		---	---	---	---	-	-	-	-	-	-	-	-	-	-	-	-	-	-	-	-	-	0		3	10	2	104	86	1.38769	0.923078	0.137314	82.0725	34.6203	55.7	56.75	38.19
	D915_06446	phosphoprotein phosphatase 1	F_hepatica-1.0_Cont1309	N	1020	339		gi|684385481|ref|XP_009168178.1| hypothetical protein T265_13657 [Opisthorchis viverrini]	gi|684385481|ref|XP_009168178.1| hypothetical protein T265_13657 [Opisthorchis viverrini]	BN1106_s1036B000333.mRNA-1	csin111966	T265_13657		IPR004843: Metallo-dependent phosphatase; IPR006186: Serine/threonine-specific protein phosphatase/bis(5-nucleosyl)-tetraphosphatase;	GO:0016787: hydrolase activity;	---	---	-	-	-	-	-	-	-	-	-	-	-	-	-	-	-	-	-	0		0	0	0	132	125	0	0	0	48.4079	23.3841	0	0	0
	D915_11954	hypothetical protein	F_hepatica-1.0_Cont3615	N	2274	757		gi|358335781|dbj|GAA54400.1| serine/threonine-protein kinase Nek1 [Clonorchis sinensis]	gi|358335781|dbj|GAA54400.1| serine/threonine-protein kinase Nek1 [Clonorchis sinensis]	BN1106_s1532B000526.mRNA-1	csin102745	T265_15278		---	---	---	---	-	-	-	-	-	-	-	-	-	-	-	-	-	-	-	-	-	0		18	133	118	137	172	1.73553	2.55905	1.6887	22.5358	14.4327	42.26	86.9	94.99
	D915_00763	hypothetical protein	F_hepatica-1.0_Cont109	N	486	161		gi|685963531|gb|KGB38699.1| hypothetical protein MS3_07099 [Schistosoma haematobium]	gi|685963531|gb|KGB38699.1| hypothetical protein MS3_07099 [Schistosoma haematobium]	BN1106_s1731B000203.mRNA-1	---	---		---	---	---	---	-	-	-	-	-	-	-	-	-	-	-	-	-	-	-	-	-	0		0	4	0	129	97	0	0.360114	0	99.2879	38.0843	0	25.31	0
	D915_11223	hypothetical protein	F_hepatica-1.0_Cont3188	Y	255	84		no hit	no hit	---	---	---		---	---	---	---	-	-	-	-	-	-	-	-	-	-	-	-	-	-	-	-	-	0		126	717	993	486	847	108.338	123.026	126.728	712.917	633.802	8.63	8.63	60.39
	D915_11454	homocysteine S-methyltransferase	F_hepatica-1.0_Cont3320	N	1347	448		gi|349918707|dbj|GAA34816.1| homocysteine S-methyltransferase [Clonorchis sinensis]	gi|349918707|dbj|GAA34816.1| homocysteine S-methyltransferase [Clonorchis sinensis]	BN1106_s2069B000237.mRNA-1	csin112792	T265_03311		IPR003726: Homocysteine S-methyltransferase;	GO:0008898: homocysteine S-methyltransferase activity;	---	---	K00547	homocysteine S-methyltransferase	2.1.1.10	-	-	-	-	-	-	-	-	-	-	-	-	-	-	0		28	68	55	199	244	4.55764	2.20881	1.32879	55.2622	34.5647	83.22	77.65	60.88
	D915_09014	hypothetical protein	F_hepatica-1.0_Cont2166	N	870	289		gi|685964933|gb|KGB39743.1| Trichoplein keratin filament-binding protein [Schistosoma haematobium]	gi|685964933|gb|KGB39743.1| Trichoplein keratin filament-binding protein [Schistosoma haematobium]	BN1106_s2120B000176.mRNA-1	csin100904	T265_06771		---	---	---	---	-	-	-	-	-	-	-	-	-	-	-	-	-	Y	-	Y	-	0		29	155	112	203	269	7.3085	7.79524	4.18949	87.281	58.9989	90.23	100	100
	D915_12849	WD domain, G-beta repeat protein	F_hepatica-1.0_Cont4289	N	1128	375		gi|349931758|dbj|GAA40304.1| WD repeat-containing protein 92 [Clonorchis sinensis]	gi|349931758|dbj|GAA40304.1| WD repeat-containing protein 92 [Clonorchis sinensis]	BN1106_s1923B000202.mRNA-1	csin103319	T265_00059		IPR001680: WD40 repeat; IPR011046: WD40 repeat-like-containing domain; IPR015943: WD40/YVTN repeat-like-containing domain; IPR017986: WD40-repeat-containing domain; IPR019775: WD40 repeat, conserved site; IPR019781: WD40 repeat, subgroup; IPR019782: WD40 repeat 2;	GO:0005515: protein binding;	---	---	-	-	-	-	-	-	-	-	-	-	-	-	-	-	-	-	-	0		139	287	403	689	870	27.0181	11.1324	11.6267	228.482	147.17	84.66	96.9	97.16
	D915_02774	B9 protein	F_hepatica-1.0_Cont447	N	528	175		gi|350645819|emb|CCD59581.1| hypothetical protein Smp_076860 [Schistosoma mansoni]	gi|350645819|emb|CCD59581.1| hypothetical protein Smp_076860 [Schistosoma mansoni]	BN1106_s443B000350.mRNA-1	---	---		IPR010796: B9;	---	---	---	K16745	B9 domain-containing protein 2	-	-	-	-	-	-	-	-	-	-	-	-	-	-	-	0		12	86	56	158	132	4.98307	7.12658	3.45157	111.935	47.7035	74.81	90.53	92.05
	D915_08317	hypothetical protein	F_hepatica-1.0_Cont1903	N	408	135		gi|358332162|dbj|GAA50866.1| acidic fibroblast growth factor intracellular binding protein [Clonorchis sinensis]	gi|358332162|dbj|GAA50866.1| acidic fibroblast growth factor intracellular binding protein [Clonorchis sinensis]	BN1106_s4135B000080.mRNA-1	csin105156	T265_08638		---	---	---	---	-	-	-	-	-	-	-	-	-	-	-	-	-	-	-	-	Y	2		0	7	12	93	96	0	0.75068	0.957157	85.264	44.8974	0	44.12	72.79
	D915_12009	Coiled-coil domain-containing protein 147 family protein	F_hepatica-1.0_Cont3649	N	1758	585		gi|358333244|dbj|GAA51793.1| coiled-coil domain-containing protein 147 [Clonorchis sinensis]	gi|358333244|dbj|GAA51793.1| coiled-coil domain-containing protein 147 [Clonorchis sinensis]	BN1106_s3233B000191.mRNA-1	csin106804	T265_00533		---	---	---	---	-	-	-	-	-	-	-	-	-	-	-	-	-	-	-	-	-	0		1	5	12	37	109	0.124718	0.124442	0.222139	7.87274	11.8309	1.82	28.44	52.45
	D915_04482	animal hem peroxidase	F_hepatica-1.0_Cont792	N	1386	461		gi|684368212|ref|XP_009162758.1| hypothetical protein T265_00666 [Opisthorchis viverrini]	gi|684368212|ref|XP_009162758.1| hypothetical protein T265_00666 [Opisthorchis viverrini]	BN1106_s929B000199.mRNA-1	csin101379	T265_00666		IPR002007: Haem peroxidase, animal; IPR010255: Haem peroxidase; IPR019791: Haem peroxidase, animal, subgroup;	GO:0004601: peroxidase activity; GO:0020037: heme binding;	GO:0006979: response to oxidative stress; GO:0055114: oxidation-reduction process;	---	-	-	-	-	-	-	-	-	-	-	-	-	-	-	-	-	-	0		0	5	44	68	166	0	0.157842	1.03312	18.3522	22.8536	0	40.48	93.58
	D915_07225	hypothetical protein	F_hepatica-1.0_Cont1539	N	810	269		gi|358336456|dbj|GAA35134.2| hypothetical protein CLF_106189, partial [Clonorchis sinensis]	gi|358336456|dbj|GAA35134.2| hypothetical protein CLF_106189, partial [Clonorchis sinensis]	BN1106_s906B000195.mRNA-1	csin106189	T265_13228		---	---	---	---	-	-	-	-	-	-	-	-	-	-	-	-	-	-	-	-	-	0		17	41	45	127	155	4.60165	2.2147	1.80796	58.6491	36.5138	90.25	91.23	91.23
	D915_05565	hypothetical protein	F_hepatica-1.0_Cont1083	N	654	217		gi|684382574|ref|XP_009167276.1| hypothetical protein T265_13463, partial [Opisthorchis viverrini]	gi|684382574|ref|XP_009167276.1| hypothetical protein T265_13463, partial [Opisthorchis viverrini]	BN1106_s423B000364.mRNA-1	csin104648	T265_13463		---	---	---	---	-	-	-	-	-	-	-	-	-	-	-	-	-	-	-	-	-	0		5	24	6	113	117	1.67626	1.60565	0.298563	64.6314	34.1365	70.8	95.41	60.86
	D915_03526	leucine Rich repeat-containing domain protein	F_hepatica-1.0_Cont593	N	1089	362		gi|358339163|dbj|GAA47278.1| leucine-rich repeat-containing protein 48 [Clonorchis sinensis]	gi|358339163|dbj|GAA47278.1| leucine-rich repeat-containing protein 48 [Clonorchis sinensis]	BN1106_s2608B000046.mRNA-1	csin100166	T265_10273		IPR001611: Leucine-rich repeat;	GO:0005515: protein binding;	---	---	-	-	-	-	-	-	-	-	-	-	-	-	-	-	-	-	-	0		0	0	6	76	146	0	0	0.179302	26.1053	25.5821	0	0	4.5
	D915_01271	hypothetical protein	F_hepatica-1.0_Cont187	N	756	251		gi|358339192|dbj|GAA34922.2| BTB/POZ domain-containing protein 1/2 [Clonorchis sinensis]	gi|358339192|dbj|GAA34922.2| BTB/POZ domain-containing protein 1/2 [Clonorchis sinensis]	BN1106_s937B000522.mRNA-1	csin100194	T265_06983		IPR000210: BTB/POZ-like; IPR011333: BTB/POZ fold; IPR013069: BTB/POZ;	GO:0005515: protein binding;	---	---	-	-	-	-	-	-	-	-	-	-	-	-	-	-	-	-	-	0		0	0	1	67	169	0	0	0.0430467	33.1509	42.6555	0	0	18.25
	D915_11723	hypothetical protein	F_hepatica-1.0_Cont3477	N	1155	384		gi|358338798|dbj|GAA40487.2| sodium/myo-inositol cotransporter, partial [Clonorchis sinensis]	gi|358338798|dbj|GAA40487.2| sodium/myo-inositol cotransporter, partial [Clonorchis sinensis]	BN1106_s554B000506.mRNA-1	csin112585	T265_00043		IPR001734: Sodium/solute symporter;	GO:0005215: transporter activity;	GO:0006810: transport; GO:0055085: transmembrane transport;	GO:0016020: membrane;	-	-	-	-	-	-	-	-	-	-	-	-	-	-	-	-	Y	6		4	21	27	40	103	0.759324	0.795526	0.760753	12.9545	17.0163	23.03	63.98	58.96
	D915_09451	papain family cysteine protease	F_hepatica-1.0_Cont2338	N	645	214		gi|6649575|gb|AAF21461.1|U69120_1 cysteine proteinase PWCP1 [Paragonimus westermani]	gi|6649575|gb|AAF21461.1|U69120_1 cysteine proteinase PWCP1 [Paragonimus westermani]	BN1106_s344B000189.mRNA-1	csin100357	T265_12433		IPR000169: Peptidase, cysteine peptidase active site; IPR000668: Peptidase C1A, papain C-terminal; IPR013128: Peptidase C1A, papain; IPR013201: Proteinase inhibitor I29, cathepsin propeptide;	GO:0004197: cysteine-type endopeptidase activity; GO:0008234: cysteine-type peptidase activity;	GO:0006508: proteolysis;	---	-	-	-	C01A	C	3.9e-22	-	Y	-	-	-	Y	-	-	-	-	-	0		4	31	67	37	133	1.35972	2.1029	3.38047	21.4578	39.3462	51.16	66.51	91.16
	D915_05159	hypothetical protein	F_hepatica-1.0_Cont971	N	330	109		no hit	no hit	BN1106_s4390B000092.mRNA-2	---	---		---	---	---	---	-	-	-	-	-	-	-	-	-	-	-	-	-	-	-	-	-	0		0	30	19	99	72	0	3.97763	1.87371	112.218	41.6322	0	100	89.09
	D915_02679	putative potassium voltage-gated channel protein Shal	F_hepatica-1.0_Cont425	N	1104	367		gi|684380776|ref|XP_009166733.1| hypothetical protein T265_03877 [Opisthorchis viverrini]	gi|684380776|ref|XP_009166733.1| hypothetical protein T265_03877 [Opisthorchis viverrini]	BN1106_s160B000164.mRNA-1	csin102699	T265_03877		IPR000210: BTB/POZ-like; IPR003091: Voltage-dependent potassium channel; IPR003131: Potassium channel, voltage dependent, Kv, tetramerisation; IPR003968: Potassium channel, voltage dependent, Kv; IPR003975: Potassium channel, voltage dependent, Kv4; IPR005821: Ion transport; IPR011333: BTB/POZ fold; IPR021645: Shal-type voltage-gated potassium channels;	GO:0005216: ion channel activity; GO:0005249: voltage-gated potassium channel activity; GO:0005515: protein binding;	GO:0006811: ion transport; GO:0006813: potassium ion transport; GO:0055085: transmembrane transport;	GO:0008076: voltage-gated potassium channel complex; GO:0016020: membrane;	K04893	potassium voltage-gated channel Shal-related subfamily D member 3	-	-	-	-	-	-	-	-	-	-	-	-	-	-	Y	4		9	58	111	62	129	1.7874	2.29867	3.27202	21.0071	22.2962	66.49	99.73	100
	D915_12202	hypothetical protein	F_hepatica-1.0_Cont3781	N	312	103		gi|358338384|dbj|GAA33753.2| WD repeat-containing protein 19 [Clonorchis sinensis]	gi|358338384|dbj|GAA33753.2| WD repeat-containing protein 19 [Clonorchis sinensis]	BN1106_s736B000234.mRNA-1	csin111468	T265_13963		---	---	---	---	-	-	-	-	-	-	-	-	-	-	-	-	-	-	-	-	-	0		12	26	18	106	138	8.43288	3.64616	1.8775	127.085	84.3986	73.72	68.91	100
	D915_09772	hypothetical protein	F_hepatica-1.0_Cont2466	Y	369	122		gi|358340352|dbj|GAA29617.2| LAO/AO transport system kinase [Clonorchis sinensis]	gi|358340352|dbj|GAA29617.2| LAO/AO transport system kinase [Clonorchis sinensis]	BN1106_s2549B000291.mRNA-1	csin101389	T265_01750		IPR005129: ArgK protein;	---	---	---	-	-	-	-	-	-	-	-	-	-	-	-	-	-	-	-	-	0		73	419	467	260	577	43.3756	49.6826	41.1863	263.566	298.373	100	100	100
	D915_15850	ankyrin repeat protein	F_hepatica-1.0_Cont15819	N	471	156		gi|358254096|dbj|GAA54127.1| ankyrin repeat-containing protein C20orf12 homolog [Clonorchis sinensis]	gi|358254096|dbj|GAA54127.1| ankyrin repeat-containing protein C20orf12 homolog [Clonorchis sinensis]	BN1106_s565B000185.mRNA-1	csin112279	T265_09103		IPR002110: Ankyrin repeat; IPR020683: Ankyrin repeat-containing domain;	GO:0005515: protein binding;	---	---	-	-	-	-	-	-	-	-	-	-	-	-	-	-	-	-	-	0		37	98	101	332	258	17.2238	9.10379	6.97851	263.67	104.522	98.94	100	100
	D915_09159	hypothetical protein	F_hepatica-1.0_Cont2224	N	633	210		gi|684395129|ref|XP_009171112.1| hypothetical protein T265_07349 [Opisthorchis viverrini]	gi|684395129|ref|XP_009171112.1| hypothetical protein T265_07349 [Opisthorchis viverrini]	BN1106_s1950B000172.mRNA-1	csin102705	T265_07349		IPR000435: Tektin;	---	GO:0000226: microtubule cytoskeleton organization;	GO:0005874: microtubule;	-	-	-	-	-	-	-	-	-	-	-	-	-	-	-	-	-	0		4	3	16	48	135	1.3855	0.207365	0.82258	28.3648	40.695	54.98	47.87	82.15
	D915_16226	hypothetical protein	F_hepatica-1.0_Cont837	Y	954	317		gi|641660894|ref|XP_008181657.1| PREDICTED: uncharacterized protein LOC103309000 [Acyrthosiphon pisum]	gi|641660894|ref|XP_008181657.1| PREDICTED: uncharacterized protein LOC103309000 [Acyrthosiphon pisum]	BN1106_s8B000463.mRNA-1	csin108777	T265_12357		---	---	---	---	-	-	-	-	-	-	-	-	-	-	-	-	-	-	-	-	-	0		0	0	0	96	125	0	0	0	37.6414	25.0019	0	0	0
	D915_05618	leucine Rich repeat-containing domain protein	F_hepatica-1.0_Cont1095	N	792	263		gi|238652504|emb|CAZ38996.1| testis specific leucine rich repeat protein,putative [Schistosoma mansoni]	gi|238652504|emb|CAZ38996.1| testis specific leucine rich repeat protein,putative [Schistosoma mansoni]	BN1106_s950B000311.mRNA-1	csin100263	T265_12487		IPR001611: Leucine-rich repeat;	GO:0005515: protein binding;	---	---	-	-	-	-	-	-	-	-	-	-	-	-	-	-	-	-	-	0		1	16	10	53	69	0.276837	0.883917	0.410901	25.0319	16.624	22.22	58.46	45.45
	D915_12441	hypothetical protein	F_hepatica-1.0_Cont3953	Y	1188	395		gi|684410617|ref|XP_009176129.1| hypothetical protein T265_11258 [Opisthorchis viverrini]	gi|684410617|ref|XP_009176129.1| hypothetical protein T265_11258 [Opisthorchis viverrini]	BN1106_s2982B000134.mRNA-1	csin105392	T265_11258		---	---	---	---	-	-	-	-	-	-	-	-	-	-	-	-	-	-	-	-	-	0		2	36	14	54	89	0.369116	1.32588	0.383507	17.0028	14.295	10.27	52.36	51.85
	D915_15072	hypothetical protein	F_hepatica-1.0_Cont8880	N	1236	411		gi|684401059|ref|XP_009173031.1| hypothetical protein T265_14684, partial [Opisthorchis viverrini]	gi|684401059|ref|XP_009173031.1| hypothetical protein T265_14684, partial [Opisthorchis viverrini]	BN1106_s6013B000104.mRNA-1	csin102908	T265_14684		IPR002550: Domain of unknown function DUF21;	---	---	---	K16302	metal transporter CNNM	-	-	-	-	-	-	-	-	-	-	-	-	-	-	Y	4		0	4	17	50	147	0	0.141598	0.447602	15.1319	22.6939	0	23.46	76.46
	D915_11135	hypothetical protein	F_hepatica-1.0_Cont3115	N	843	280		gi|684377240|ref|XP_009165654.1| hypothetical protein T265_13139 [Opisthorchis viverrini]	gi|684377240|ref|XP_009165654.1| hypothetical protein T265_13139 [Opisthorchis viverrini]	BN1106_s2319B000408.mRNA-1	---	T265_13139		IPR018799: Microtubule/TRAF3/DISC1 binding protein;	---	---	---	-	-	-	-	-	-	-	-	-	-	-	-	-	-	-	-	-	0		3	24	38	43	75	0.780266	1.24566	1.46696	19.0802	16.9763	32.62	83.51	81.73
	D915_14331	hypothetical protein	F_hepatica-1.0_Cont6340	N	468	155		gi|29841036|gb|AAP06049.1| similar to GenBank Accession Number BC015848 unknown (protein for MGC:27286) in Homo sapiens [Schistosoma japonicum]	gi|29841036|gb|AAP06049.1| similar to GenBank Accession Number BC015848 unknown (protein for MGC:27286) in Homo sapiens [Schistosoma japonicum]	BN1106_s2745B000189.mRNA-1	csin111160	T265_00351		---	---	---	---	-	-	-	-	-	-	-	-	-	-	-	-	-	-	-	-	-	0		738	2444	2947	2432	4489	345.748	228.493	204.926	1943.84	1830.27	93.8	100	99.57
	D915_07207	hypothetical protein	F_hepatica-1.0_Cont1535	N	1491	496		gi|358333276|dbj|GAA51818.1| hypothetical protein CLF_106834 [Clonorchis sinensis]	gi|358333276|dbj|GAA51818.1| hypothetical protein CLF_106834 [Clonorchis sinensis]	BN1106_s2912B000165.mRNA-1	csin106834	T265_15383		IPR007087: Zinc finger, C2H2-type; IPR015880: Zinc finger, C2H2-like;	GO:0008270: zinc ion binding;	---	GO:0005622: intracellular;	-	-	-	-	-	-	-	-	-	-	-	-	-	-	-	-	-	0		0	0	0	70	156	0	0	0	17.5616	19.9645	0	0	0
	D915_05186	GMP-PDE, delta subunit	F_hepatica-1.0_Cont979	N	321	106		gi|269785121|ref|NP_001161516.1| cGMP phosphodiesterase delta-like protein [Saccoglossus kowalevskii]	gi|269785121|ref|NP_001161516.1| cGMP phosphodiesterase delta-like protein [Saccoglossus kowalevskii]	BN1106_s576B000401.mRNA-1	---	---		IPR008015: GMP phosphodiesterase, delta subunit; IPR014756: Immunoglobulin E-set;	---	---	---	K13758	retinal rod rhodopsin-sensitive cGMP 3',5'-cyclic phosphodiesterase subunit delta	-	-	-	-	-	-	-	-	-	-	-	-	-	-	-	0		1	22	35	44	65	0.683037	2.99871	3.54834	51.2732	38.6384	22.74	67.29	76.64
	D915_00058	hypothetical protein	F_hepatica-1.0_Cont6	N	582	193		no hit	no hit	BN1106_s379B000267.mRNA-1	---	---		---	---	---	---	-	-	-	-	-	-	-	-	-	-	-	-	-	-	-	-	-	0		0	0	0	96	106	0	0	0	61.7008	34.7531	0	0	0
	D915_00096	hypothetical protein	F_hepatica-1.0_Cont10	N	396	131		no hit	no hit	BN1106_s3120B000113.mRNA-1	---	---		---	---	---	---	-	-	-	-	-	-	-	-	-	-	-	-	-	-	-	-	-	0		0	24	15	55	107	0	2.65175	1.2327	51.953	51.5584	25.25	93.43	93.43
	D915_08313	Tubulin\/FtsZ family, GTPase domain protein	F_hepatica-1.0_Cont1902	N	1545	514		gi|169146614|emb|CAP72045.1| tubulin alpha-2 [Fasciola hepatica]	gi|161072|gb|AAA29918.1| alpha tubulin [Schistosoma mansoni]	BN1106_s925B000543.mRNA-1	csin106476	T265_04524		IPR000217: Tubulin; IPR002452: Alpha tubulin; IPR003008: Tubulin/FtsZ, GTPase domain; IPR008280: Tubulin/FtsZ, C-terminal; IPR017975: Tubulin, conserved site; IPR018316: Tubulin/FtsZ, 2-layer sandwich domain; IPR023123: Tubulin, C-terminal;	GO:0003924: GTPase activity; GO:0005198: structural molecule activity; GO:0005525: GTP binding;	GO:0006184: GTP catabolic process; GO:0007017: microtubule-based process; GO:0007018: microtubule-based movement; GO:0051258: protein polymerization;	GO:0005874: microtubule; GO:0043234: protein complex;	K07374	tubulin alpha	-	-	-	-	-	-	-	-	-	-	-	-	-	-	-	0		2360	15529	28484	12851	14692	334.914	439.776	599.977	3111.37	1814.53	91.39	100	100
	D915_02299	DnaK family protein	F_hepatica-1.0_Cont355	N	1599	532		gi|299754101|ref|XP_002911943.1| heat shock protein [Coprinopsis cinerea okayama7#130]	gi|299754101|ref|XP_002911943.1| heat shock protein [Coprinopsis cinerea okayama7#130]	BN1106_s1615B000237.mRNA-1	csin108683	T265_06061		IPR001023: Heat shock protein Hsp70; IPR013126: Heat shock protein 70; IPR018181: Heat shock protein 70, conserved site;	GO:0005524: ATP binding;	---	---	-	-	-	-	-	-	-	-	-	-	-	-	-	-	-	-	-	0		0	33	33	27	170	0	0.902989	0.671626	6.31623	20.2867	0	73.23	89.06
	D915_13354	hypothetical protein	F_hepatica-1.0_Cont4795	Y	1164	387		gi|358333806|dbj|GAA52279.1| E3 ubiquitin-protein ligase ZSWIM2, partial [Clonorchis sinensis]	gi|358333806|dbj|GAA52279.1| E3 ubiquitin-protein ligase ZSWIM2, partial [Clonorchis sinensis]	BN1106_s6724B000040.mRNA-1	csin107738	T265_13683		IPR013083: Zinc finger, RING/FYVE/PHD-type;	---	---	---	-	-	-	-	-	-	-	-	-	-	-	-	-	-	-	-	-	0		0	22	20	55	98	0	0.826964	0.559164	17.6747	16.0651	0	72.94	55.93
	D915_05185	hypothetical protein	F_hepatica-1.0_Cont979	N	807	268		gi|684405187|ref|XP_009174371.1| hypothetical protein T265_09895 [Opisthorchis viverrini]	gi|684405187|ref|XP_009174371.1| hypothetical protein T265_09895 [Opisthorchis viverrini]	BN1106_s576B000400.mRNA-1	csin112177	T265_09895		IPR021897: Protein of unknown function DUF3508;	---	---	---	-	-	-	-	-	-	-	-	-	-	-	-	-	-	-	-	-	0		0	22	14	53	107	0	1.1928	0.564568	24.5666	25.3	0	47.46	47.58
	D915_04660	histidine acid phosphatase	F_hepatica-1.0_Cont840	Y	1566	521		gi|350854866|emb|CAZ29364.2| prostatic acid phosphatase, putative [Schistosoma mansoni]	gi|350854866|emb|CAZ29364.2| prostatic acid phosphatase, putative [Schistosoma mansoni]	BN1106_s113B000330.mRNA-1	csin102686	T265_12600		IPR000560: Histidine phosphatase superfamily, clade-2;	GO:0003993: acid phosphatase activity;	---	---	-	-	-	-	-	-	-	-	-	-	-	-	-	-	-	-	Y	2		65	453	663	322	413	9.10062	12.6568	13.7779	76.9143	50.3233	74.39	95.72	100
	D915_05947	hypothetical protein	F_hepatica-1.0_Cont1185	N	420	139		no hit	no hit	---	---	---		---	---	---	---	-	-	-	-	-	-	-	-	-	-	-	-	-	Y	-	Y	-	0		0	0	0	122	62	0	0	0	108.656	28.1678	0	0	0
	D915_00226	hypothetical protein	F_hepatica-1.0_Cont23	Y	786	261		gi|358339951|dbj|GAA47913.1| cAMP-dependent protein kinase regulatory subunit, partial [Clonorchis sinensis]	gi|358339951|dbj|GAA47913.1| cAMP-dependent protein kinase regulatory subunit, partial [Clonorchis sinensis]	BN1106_s433B000287.mRNA-1	csin100960	T265_12859		IPR000595: Cyclic nucleotide-binding domain; IPR014710: RmlC-like jelly roll fold;	---	---	---	-	-	-	-	-	-	-	-	-	-	-	-	-	-	-	-	-	0		0	4	16	110	43	0	0.222666	0.66246	52.3496	10.4389	0	50	84.35
	D915_12069	hypothetical protein	F_hepatica-1.0_Cont3683	N	777	258		gi|254587275|emb|CAX83694.1| Gap-Pol polyprotein [Schistosoma japonicum]	gi|254587275|emb|CAX83694.1| Gap-Pol polyprotein [Schistosoma japonicum]	BN1106_s3946B000166.mRNA-1	csin102326	T265_14204		---	---	---	---	-	-	-	-	-	-	-	-	-	-	-	-	-	-	-	-	Y	1		0	0	0	71	125	0	0	0	34.1806	30.6973	0	0	0
	D915_11410	hypothetical protein	F_hepatica-1.0_Cont3296	N	741	246		no hit	no hit	BN1106_s1431B000093.mRNA-1	---	---		---	---	---	---	-	-	-	-	-	-	-	-	-	-	-	-	-	-	-	-	-	0		0	2	7	44	135	0	0.118094	0.307427	22.2115	34.7637	0	15.79	72.87
	D915_10102	hypothetical protein	F_hepatica-1.0_Cont2616	N	531	176		gi|685957815|gb|KGB33878.1| hypothetical protein MS3_02067 [Schistosoma haematobium]	gi|685957815|gb|KGB33878.1| hypothetical protein MS3_02067 [Schistosoma haematobium]	BN1106_s1694B000075.mRNA-1	csin100422	T265_04284		IPR011701: Major facilitator superfamily; IPR016196: Major facilitator superfamily domain, general substrate transporter;	---	GO:0055085: transmembrane transport;	GO:0016021: integral to membrane;	-	-	-	-	-	-	-	-	-	-	-	-	-	-	-	-	Y	3		1	7	3	40	80	0.412909	0.576794	0.183861	28.1779	28.7479	9.42	93.6	32.2
	D915_15755	hypothetical protein	F_hepatica-1.0_Cont15215	N	339	112		no hit	no hit	---	---	---		---	---	---	---	-	-	-	-	-	-	-	-	-	-	-	-	-	-	-	-	-	0		40	180	150	281	279	25.8708	23.2322	14.3997	310.063	157.042	82.6	82.6	82.6
	D915_09686	hypothetical protein	F_hepatica-1.0_Cont2429	N	576	191		gi|684369580|ref|XP_009163178.1| hypothetical protein T265_00999 [Opisthorchis viverrini]	gi|684369580|ref|XP_009163178.1| hypothetical protein T265_00999 [Opisthorchis viverrini]	BN1106_s3936B000029.mRNA-1	csin110321	T265_00999		---	---	---	---	-	-	-	-	-	-	-	-	-	-	-	-	-	-	-	-	-	0		1	10	14	37	70	0.380651	0.759616	0.790984	24.0282	23.1892	34.72	42.01	73.96
	D915_05966	hypothetical protein	F_hepatica-1.0_Cont1194	N	198	65		gi|358339967|dbj|GAA47928.1| H(+)/Cl(-) exchange transporter 7 [Clonorchis sinensis]	gi|358339967|dbj|GAA47928.1| H(+)/Cl(-) exchange transporter 7 [Clonorchis sinensis]	BN1106_s2830B000084.mRNA-1	csin100976	T265_03219		IPR000644: Cystathionine beta-synthase, core; IPR001807: Chloride channel, voltage gated;	GO:0005247: voltage-gated chloride channel activity; GO:0005515: protein binding;	GO:0006821: chloride transport; GO:0055085: transmembrane transport;	GO:0016020: membrane;	-	-	-	-	-	-	-	-	-	-	-	-	-	-	-	-	-	0		71	431	315	548	480	78.6217	95.2421	51.7735	1035.28	462.58	100	100	100
	D915_04809	hypothetical protein	F_hepatica-1.0_Cont877	N	594	197		gi|684365915|ref|XP_009162037.1| hypothetical protein T265_00116 [Opisthorchis viverrini]	gi|684365915|ref|XP_009162037.1| hypothetical protein T265_00116 [Opisthorchis viverrini]	BN1106_s3965B000083.mRNA-1	csin108205	T265_00116		IPR000719: Protein kinase, catalytic domain; IPR011009: Protein kinase-like domain; IPR017442: Serine/threonine-protein kinase-like domain;	GO:0004672: protein kinase activity; GO:0005524: ATP binding; GO:0016772: transferase activity, transferring phosphorus-containing groups;	GO:0006468: protein phosphorylation;	---	-	-	-	-	-	-	-	-	-	-	-	-	-	-	-	-	-	0		0	0	5	45	141	0	0	0.273934	28.338	45.2943	0	0	22.22
	D915_13386	hypothetical protein	F_hepatica-1.0_Cont4836	N	429	142		no hit	no hit	BN1106_s4763B000062.mRNA-1	---	---		---	---	---	---	-	-	-	-	-	-	-	-	-	-	-	-	-	-	-	-	Y	1		156	687	571	674	1016	79.729	70.0674	43.3152	587.686	451.905	100	100	100
	D915_07652	hypothetical protein	F_hepatica-1.0_Cont1680	N	465	154		gi|684404420|ref|XP_009174121.1| hypothetical protein T265_09701 [Opisthorchis viverrini]	gi|684404420|ref|XP_009174121.1| hypothetical protein T265_09701 [Opisthorchis viverrini]	BN1106_s844B000258.mRNA-1	csin100017	T265_09701		IPR000217: Tubulin; IPR003008: Tubulin/FtsZ, GTPase domain; IPR008280: Tubulin/FtsZ, C-terminal;	GO:0003924: GTPase activity; GO:0005525: GTP binding;	GO:0006184: GTP catabolic process; GO:0007017: microtubule-based process; GO:0051258: protein polymerization;	GO:0005874: microtubule; GO:0043234: protein complex;	-	-	-	-	-	-	-	-	-	-	-	-	-	-	-	-	-	0		0	0	0	73	102	0	0	0	58.7236	41.856	0	0	0
	D915_04221	DnaK family protein	F_hepatica-1.0_Cont739	N	1629	542		gi|1518940|gb|AAB18178.1| heat shock protein 70 [Botryllus schlosseri]	gi|1518940|gb|AAB18178.1| heat shock protein 70 [Botryllus schlosseri]	BN1106_s920B000194.mRNA-1	csin108684	T265_06064		IPR001023: Heat shock protein Hsp70; IPR013126: Heat shock protein 70; IPR018181: Heat shock protein 70, conserved site;	GO:0005524: ATP binding;	---	---	-	-	-	-	-	-	-	-	-	-	-	-	-	-	-	-	-	0		0	0	2	20	213	0	0	0.039955	4.59253	24.9499	0	0	14
	D915_03869	hypothetical protein	F_hepatica-1.0_Cont667	Y	966	321		gi|56755149|gb|AAW25754.1| SJCHGC06438 protein [Schistosoma japonicum]	gi|56755149|gb|AAW25754.1| SJCHGC06438 protein [Schistosoma japonicum]	---	csin111732	T265_12796		---	---	---	---	-	-	-	-	-	-	-	-	-	-	-	-	-	Y	-	Y	-	0		17	90	97	97	142	3.85852	4.07645	3.26781	37.561	28.0493	84.27	97.52	97.52
	D915_02740	hypothetical protein	F_hepatica-1.0_Cont440	N	933	310		gi|358338303|dbj|GAA56634.1| tektin-3, partial [Clonorchis sinensis]	gi|358338303|dbj|GAA56634.1| tektin-3, partial [Clonorchis sinensis]	BN1106_s445B000221.mRNA-1	csin111271	T265_02229		IPR000435: Tektin;	---	GO:0000226: microtubule cytoskeleton organization;	GO:0005874: microtubule;	-	-	-	-	-	-	-	-	-	-	-	-	-	-	-	-	-	0		0	0	0	46	151	0	0	0	18.4425	30.882	0	0	0
	D915_00723	hypothetical protein	F_hepatica-1.0_Cont102	N	534	177		gi|684373666|ref|XP_009164501.1| hypothetical protein T265_02078 [Opisthorchis viverrini]	gi|684373666|ref|XP_009164501.1| hypothetical protein T265_02078 [Opisthorchis viverrini]	---	csin113336	T265_02078		IPR011993: Pleckstrin homology-type;	GO:0005515: protein binding;	---	---	-	-	-	-	-	-	-	-	-	-	-	-	-	-	-	-	Y	1		0	5	0	74	82	0	0.409681	0	51.8362	29.301	0	55.06	0
	D915_05448	hypothetical protein	F_hepatica-1.0_Cont1052	N	390	129		no hit	no hit	BN1106_s101B000544.mRNA-1	csin111444	T265_07367		IPR021712: Uncharacterised protein family UPF0506;	---	---	---	-	-	-	-	-	-	-	-	-	-	-	-	-	-	-	-	-	0		0	0	0	102	59	0	0	0	97.8314	28.8668	0	0	0
	D915_00929	hypothetical protein	F_hepatica-1.0_Cont135	N	528	175		gi|674567012|emb|CDS18359.1| high affinity cAMP specific 3'5' cyclic [Echinococcus granulosus]	gi|674567012|emb|CDS18359.1| high affinity cAMP specific 3'5' cyclic [Echinococcus granulosus]	BN1106_s4094B000058.mRNA-1	csin101130	T265_06910		IPR002073: 3'5'-cyclic nucleotide phosphodiesterase, catalytic domain; IPR023088: 3'5'-cyclic nucleotide phosphodiesterase; IPR023174: 3'5'-cyclic nucleotide phosphodiesterase, conserved site;	GO:0004114: 3',5'-cyclic-nucleotide phosphodiesterase activity; GO:0008081: phosphoric diester hydrolase activity;	GO:0007165: signal transduction;	---	K01120	3',5'-cyclic-nucleotide phosphodiesterase	3.1.4.17	-	-	-	-	-	-	-	-	-	-	-	-	-	-	0		0	0	6	48	117	0	0	0.369811	34.0056	42.2827	0	0	62.5
	D915_14289	tetratricopeptide repeat protein	F_hepatica-1.0_Cont6256	N	489	162		gi|358339804|dbj|GAA47794.1| sperm-associated antigen 1 [Clonorchis sinensis]	gi|358339804|dbj|GAA47794.1| sperm-associated antigen 1 [Clonorchis sinensis]	BN1106_s1926B000163.mRNA-1	csin100810	T265_07454		IPR001440: Tetratricopeptide TPR-1; IPR011990: Tetratricopeptide-like helical; IPR013026: Tetratricopeptide repeat-containing; IPR019734: Tetratricopeptide repeat;	GO:0005488: binding; GO:0005515: protein binding;	---	---	-	-	-	-	-	-	-	-	-	-	-	-	-	-	-	-	-	0		8	6	25	67	128	3.58699	0.536858	1.66377	51.2518	49.9473	74.44	50.31	85.07
	D915_00729	dynein light chain type 1	F_hepatica-1.0_Cont103	N	420	139		gi|684371447|ref|XP_009163780.1| hypothetical protein T265_01475 [Opisthorchis viverrini]	gi|684371447|ref|XP_009163780.1| hypothetical protein T265_01475 [Opisthorchis viverrini]	BN1106_s1444B000095.mRNA-1	csin108369	T265_01475		IPR001372: Dynein light chain, type 1/2;	---	GO:0007017: microtubule-based process;	GO:0005875: microtubule associated complex;	-	-	-	-	-	-	-	-	-	-	-	-	-	-	-	-	-	0		0	5	15	50	92	0	0.52088	1.16226	44.5311	41.7974	0	33.57	75.24
	D915_09983	hypothetical protein	F_hepatica-1.0_Cont2555	N	825	274		gi|358341511|dbj|GAA49171.1| phospholipid-translocating ATPase [Clonorchis sinensis]	gi|358341511|dbj|GAA49171.1| phospholipid-translocating ATPase [Clonorchis sinensis]	BN1106_s1611B000091.mRNA-1	csin102619	T265_03782		IPR023214: HAD-like domain;	---	---	---	-	-	-	-	-	-	-	-	-	-	-	-	-	-	-	-	Y	5		0	0	7	78	71	0	0	0.276125	35.3658	16.4216	0	0.97	76.97
	D915_01576	hypothetical protein	F_hepatica-1.0_Cont238	N	879	292		gi|684408388|ref|XP_009175407.1| hypothetical protein T265_10688 [Opisthorchis viverrini]	gi|684408388|ref|XP_009175407.1| hypothetical protein T265_10688 [Opisthorchis viverrini]	BN1106_s2969B000249.mRNA-1	csin109761	T265_10688		IPR011046: WD40 repeat-like-containing domain; IPR015943: WD40/YVTN repeat-like-containing domain;	GO:0005515: protein binding;	---	---	-	-	-	-	-	-	-	-	-	-	-	-	-	-	-	-	-	0		25	148	86	176	227	6.23592	7.36698	3.18399	74.8974	49.2774	87.37	99.77	98.86
	D915_07232	hypothetical protein	F_hepatica-1.0_Cont1541	N	600	199		gi|353232917|emb|CCD80272.1| rpgr-interacting protein 1 related [Schistosoma mansoni]	gi|353232917|emb|CCD80272.1| rpgr-interacting protein 1 related [Schistosoma mansoni]	BN1106_s705B000187.mRNA-1	csin104119	---		---	---	---	---	-	-	-	-	-	-	-	-	-	-	-	-	-	-	-	-	-	0		3	45	49	42	63	1.09627	3.28154	2.65771	26.1843	20.0355	46.33	97.67	97.17
	D915_04089	hypothetical protein	F_hepatica-1.0_Cont711	N	240	79		gi|349934864|dbj|GAA29381.1| leucine-rich repeat-containing protein 34 [Clonorchis sinensis]	gi|349934864|dbj|GAA29381.1| leucine-rich repeat-containing protein 34 [Clonorchis sinensis]	BN1106_s2662B000419.mRNA-1	csin102590	T265_12680		---	---	---	---	-	-	-	-	-	-	-	-	-	-	-	-	-	-	-	-	-	0		0	0	0	83	75	0	0	0	129.363	59.6294	0	0	0
	D915_08345	hypothetical protein	F_hepatica-1.0_Cont1910	N	225	74		gi|684402798|ref|XP_009173590.1| hypothetical protein T265_09298 [Opisthorchis viverrini]	gi|684402798|ref|XP_009173590.1| hypothetical protein T265_09298 [Opisthorchis viverrini]	BN1106_s1977B000195.mRNA-1	---	T265_09298		---	---	---	---	-	-	-	-	-	-	-	-	-	-	-	-	-	-	-	-	-	0		0	0	2	82	59	0	0	0.289274	136.325	50.0357	0	0	74.67
	D915_11732	hypothetical protein	F_hepatica-1.0_Cont3485	N	183	60		no hit	no hit	BN1106_s4445B000034.mRNA-1	---	T265_09841		---	---	---	---	-	-	-	-	-	-	-	-	-	-	-	-	-	-	-	-	-	0		0	40	17	26	147	0	9.5637	3.02315	53.1453	153.277	0	65.57	65.57
	D915_02723	hypothetical protein	F_hepatica-1.0_Cont436	N	834	277		gi|685959684|gb|KGB35435.1| Rootletin, partial [Schistosoma haematobium]	gi|685959684|gb|KGB35435.1| Rootletin, partial [Schistosoma haematobium]	BN1106_s3524B000101.mRNA-1	csin110591	T265_02614		---	---	---	---	-	-	-	-	-	-	-	-	-	-	-	-	-	-	-	-	-	0		0	1	0	37	137	0	0.0524627	0	16.595	31.3448	0	23.98	5.16
	D915_00193	hypothetical protein	F_hepatica-1.0_Cont20	N	837	278		gi|358340299|dbj|GAA48223.1| WD repeat-containing protein 96 [Clonorchis sinensis]	gi|358340299|dbj|GAA48223.1| WD repeat-containing protein 96 [Clonorchis sinensis]	BN1106_s314B000339.mRNA-1	csin101335	T265_12647		---	---	---	---	-	-	-	-	-	-	-	-	-	-	-	-	-	-	-	-	-	0		2	9	22	30	83	0.523906	0.470472	0.85538	13.4072	18.9218	25.45	62.01	68.1
	D915_00242	hypothetical protein	F_hepatica-1.0_Cont26	Y	1656	551		gi|684413806|ref|XP_009177467.1| hypothetical protein T265_15827, partial [Opisthorchis viverrini]	gi|684413806|ref|XP_009177467.1| hypothetical protein T265_15827, partial [Opisthorchis viverrini]	BN1106_s1486B000168.mRNA-1	csin111096	T265_15827		---	---	---	---	-	-	-	-	-	-	-	-	-	-	-	-	-	-	-	-	-	0		2	12	6	44	64	0.264801	0.317057	0.117911	9.93883	7.37446	18.12	41.36	15.16
	D915_06624	hypothetical protein	F_hepatica-1.0_Cont1361	N	771	256		gi|358254170|dbj|GAA54199.1| tubulin polyglutamylase TTLL4 [Clonorchis sinensis]	gi|358254170|dbj|GAA54199.1| tubulin polyglutamylase TTLL4 [Clonorchis sinensis]	BN1106_s1920B000088.mRNA-1	csin112604	T265_14005		IPR004344: Tubulin-tyrosine ligase;	GO:0004835: tubulin-tyrosine ligase activity;	GO:0006464: protein modification process;	---	-	-	-	-	-	-	-	-	-	-	-	-	-	-	-	-	-	0		2	2	8	26	111	0.568755	0.113499	0.337674	12.6143	27.4713	47.08	30.48	56.16
	D915_16154	hypothetical protein	F_hepatica-1.0_Cont180	Y	1002	333		gi|360043561|emb|CCD78974.1| hypothetical protein Smp_015100 [Schistosoma mansoni]	gi|360043561|emb|CCD78974.1| hypothetical protein Smp_015100 [Schistosoma mansoni]	BN1106_s1369B000470.mRNA-1	csin105500	---		---	---	---	---	-	-	-	-	-	-	-	-	-	-	-	-	-	-	-	-	Y	1		0	4	1	77	56	0	0.174666	0.0324784	28.7452	10.6643	0	49.2	9.98
	D915_06632	oxidoreductase, short chain dehydrogenase\/reductase family protein	F_hepatica-1.0_Cont1363	N	1101	366		gi|226468070|emb|CAX76262.1| putative Retinol dehydrogenase 11 [Schistosoma japonicum]	gi|226468070|emb|CAX76262.1| putative Retinol dehydrogenase 11 [Schistosoma japonicum]	BN1106_s1383B000093.mRNA-1	csin104716	T265_15439		IPR002198: Short-chain dehydrogenase/reductase SDR; IPR002347: Glucose/ribitol dehydrogenase; IPR016040: NAD(P)-binding domain;	GO:0005488: binding; GO:0016491: oxidoreductase activity;	GO:0008152: metabolic process; GO:0055114: oxidation-reduction process;	---	-	-	-	-	-	-	-	-	-	-	-	-	-	-	-	-	-	0		1	17	11	54	46	0.199142	0.675583	0.325138	18.3463	7.97225	18.17	77.38	86.65
[truncated: 13,867 more rows]
[truncated: 81 more columns]
