# Supplementary material for: Genomes of Fasciola hepatica from the Americas Reveal Colonization with Neorickettsia Endobacteria Related to the Agents of Potomac Horse and Human Sennetsu Fevers
Source: PLoS Genet. 2017 Jan 6;13(1):e1006537. doi: 10.1371/journal.pgen.1006537 (PMC5257007; doi:10.1371/journal.pgen.1006537)
Supplement: S4 Table — (XLSX) [file pgen.1006537.s012.xlsx]

## Sheet: FUNC Complete Table
	Table S4: Functional enrichment among F. hepatica gene sets of interest (using FUNC)
				Adjusted P values for enrichment
	GO Term			Differential Expression (DESeq2)			Secreted, no TM domain (Phobius)	Phylogenetic Classifications based on MultiParanoid									F. hepatica-specific by BLAST	Neorickettsia
				MC vs Adult		Constit-uitively Expressed		F. hepatica-specific	Conserved in All	Only In F. hepatica and at least one other FBT	Only In F. hepatica and at least one other FBT and at least one host	Only in two or more Schistosomes	Only in two or more Schistosomes and at least one host	Conserved AND specific				Secreted	Conserved and specific
	Description	ID	Root Term	Higher MC	Higher Adult									Foodborne	Trematode	Platyhelminth
	Nucleotide binding	GO:0000166	Molecular Function	-	-	-	-	-	0.000399285	-	-	-	-	-	-	-	-	-	-
	Mitochondrial proton-transporting ATP synthase complex, catalytic core F(1)	GO:0000275	Cellular Component	-	-	-	-	-	-	-	-	-	0.00546218	-	-	-	-	-	-
	Nucleosome	GO:0000786	Cellular Component	-	0.00158764	-	-	-	-	-	-	-	-	-	-	-	-	-	-
	RNA methylation	GO:0001510	Biological Process	-	-	-	-	-	-	-	-	-	-	-	-	0.00178248	-	-	-
	Pseudouridine synthesis	GO:0001522	Biological Process	-	-	0.00581007	-	-	-	-	-	-	-	-	-	-	-	-	-
	RNA binding	GO:0003723	Molecular Function	-	-	0.00101839	-	-	-	-	-	-	-	-	-	-	-	-	-
	Translation initiation factor activity	GO:0003743	Molecular Function	-	-	0.00532222	-	-	-	-	-	-	-	-	-	-	-	-	-
	Motor activity	GO:0003774	Molecular Function	0.00933991	-	-	-	-	-	-	-	-	-	-	-	-	-	-	-
	Microtubule motor activity	GO:0003777	Molecular Function	-	4.12311e-07	-	-	-	-	-	-	-	-	-	-	-	-	-	-
	Catalytic activity	GO:0003824	Molecular Function	-	0.00143575	-	-	-	-	-	-	-	-	-	-	-	-	-	-
	6-phosphofructokinase activity	GO:0003872	Molecular Function	-	-	0.00608156	-	-	-	-	-	-	-	-	-	-	-	-	-
	Aconitate hydratase activity	GO:0003994	Molecular Function	-	-	0.00473461	-	-	-	-	-	-	-	-	-	-	-	-	-
	Cytochrome-c oxidase activity	GO:0004129	Molecular Function	-	0.00125198	-	-	-	-	-	-	-	-	-	-	-	-	-	-
	Serine-type carboxypeptidase activity	GO:0004185	Molecular Function	-	-	-	0.00317622	-	-	-	-	-	-	-	-	-	-	-	-
	Metalloendopeptidase activity	GO:0004222	Molecular Function	-	-	-	-	-	-	-	-	-	-	-	-	-	-	0.00216505	-
	Serine-type endopeptidase activity	GO:0004252	Molecular Function	-	-	-	-	-	-	-	-	0.00692563	-	-	-	-	-	-	-
	Threonine-type endopeptidase activity	GO:0004298	Molecular Function	-	5.55883e-06	-	-	-	-	-	-	-	-	-	-	-	-	-	-
	Helicase activity	GO:0004386	Molecular Function	-	-	0.00469046	-	-	-	-	-	-	-	-	-	-	-	-	-
	Nucleoside diphosphate kinase activity	GO:0004550	Molecular Function	-	8.61407e-05	-	-	-	-	-	-	-	-	-	-	-	-	-	-
	Hydrolase activity, hydrolyzing O-glycosyl compounds	GO:0004553	Molecular Function	-	-	-	-	-	-	-	-	0.00687637	-	-	-	-	-	-	-
	Alpha-L-fucosidase activity	GO:0004560	Molecular Function	-	-	-	-	-	-	-	-	-	0.00725348	-	-	-	-	-	-
	Phospholipase A2 activity	GO:0004623	Molecular Function	-	-	-	-	-	-	-	-	-	-	0.00801469	-	-	-	-	-
	Protein kinase activity	GO:0004672	Molecular Function	0.000594814	-	-	-	-	-	-	-	-	-	-	-	-	-	-	-
	Protein tyrosine phosphatase activity	GO:0004725	Molecular Function	0.0031251	-	-	-	-	-	-	-	-	-	-	-	-	-	-	-
	Purine-nucleoside phosphorylase activity	GO:0004731	Molecular Function	-	-	-	0.00317622	-	-	-	-	-	-	-	-	-	-	-	-
	Transposase activity	GO:0004803	Molecular Function	-	-	-	-	-	-	-	-	-	-	0.00801469	-	-	-	-	-
	Aminoacyl-tRNA ligase activity	GO:0004812	Molecular Function	-	-	0.00654875	-	-	-	-	-	-	-	-	-	-	-	-	-
	Proline-tRNA ligase activity	GO:0004827	Molecular Function	-	-	-	0.00317622	-	-	-	-	-	-	-	-	-	-	-	-
	Tubulin-tyrosine ligase activity	GO:0004835	Molecular Function	-	5.942e-05	-	-	-	-	-	-	-	-	-	-	-	-	-	-
	Serine-type endopeptidase inhibitor activity	GO:0004867	Molecular Function	-	-	-	2.04e-05	-	-	-	-	-	-	-	-	-	-	-	-
	Cysteine-type endopeptidase inhibitor activity	GO:0004869	Molecular Function	-	-	-	-	-	-	-	-	-	-	-	-	-	0.000233352	-	-
	Voltage-gated potassium channel activity	GO:0005249	Molecular Function	-	-	-	-	-	0.000651213	-	-	-	-	-	-	-	-	-	-
	Iron ion binding	GO:0005506	Molecular Function	-	0.00799908	-	-	-	-	-	-	-	-	-	-	-	-	-	-
	Protein binding	GO:0005515	Molecular Function	5.81836e-24	-	-	-	-	-	-	-	-	-	-	-	-	-	-	-
	ATP binding	GO:0005524	Molecular Function	-	-	-	-	-	0.00137888	-	-	-	-	-	-	-	-	-	-
	GTP binding	GO:0005525	Molecular Function	-	-	-	-	-	-	0.00178326	-	-	-	-	-	-	-	-	-
	Calcium-dependent phospholipid binding	GO:0005544	Molecular Function	-	-	-	-	-	-	-	-	0.00435254	-	-	-	-	-	-	-
	Nucleus	GO:0005634	Cellular Component	0.00578982	-	-	-	-	-	-	-	-	-	-	-	-	-	-	-
	Spliceosomal complex	GO:0005681	Cellular Component	-	-	0.00340177	-	-	-	-	-	-	-	-	-	-	-	-	-
	Cytoplasm	GO:0005737	Cellular Component	-	-	1.34335e-05	-	-	-	-	-	-	-	-	-	-	-	-	-
	Mitochondrion	GO:0005739	Cellular Component	-	0.00201436	-	-	-	-	-	-	-	-	-	-	-	-	-	-
	Mitochondrial envelope	GO:0005740	Cellular Component	-	0.0096176	-	-	-	-	-	-	-	-	-	-	-	-	-	-
	Proteasome core complex	GO:0005839	Cellular Component	-	0.00405484	-	-	-	-	-	-	-	-	-	-	-	-	-	-
	Cytoskeleton	GO:0005856	Cellular Component	0.00137581	-	-	-	-	-	-	-	-	-	-	-	-	-	-	-
	Gap junction	GO:0005921	Cellular Component	-	-	-	-	-	-	-	-	-	-	-	-	6.7743e-09	-	-	-
	6-phosphofructokinase complex	GO:0005945	Cellular Component	-	-	0.00470378	-	-	-	-	-	-	-	-	-	-	-	-	-
	Carbohydrate metabolic process	GO:0005975	Biological Process	-	7.25249e-05	-	-	-	-	-	-	-	-	-	-	-	-	-	-
	Fucose metabolic process	GO:0006004	Biological Process	-	-	-	-	-	-	-	-	-	0.00623701	-	-	-	-	-	-
	Nucleoside diphosphate phosphorylation	GO:0006165	Biological Process	-	0.000144734	-	-	-	-	-	-	-	-	-	-	-	-	-	-
	GTP biosynthetic process	GO:0006183	Biological Process	-	0.000144734	-	-	-	-	-	-	-	-	-	-	-	-	-	-
	UTP biosynthetic process	GO:0006228	Biological Process	-	0.000144734	-	-	-	-	-	-	-	-	-	-	-	-	-	-
	CTP biosynthetic process	GO:0006241	Biological Process	-	0.000144734	-	-	-	-	-	-	-	-	-	-	-	-	-	-
	Nucleosome assembly	GO:0006334	Biological Process	-	0.00262352	-	-	-	-	-	-	-	-	-	-	-	-	-	-
	RNA processing	GO:0006396	Biological Process	-	-	0.000126675	-	-	-	-	-	-	-	-	-	-	-	-	-
	Translational initiation	GO:0006413	Biological Process	-	-	0.00213285	-	-	-	-	-	-	-	-	-	-	-	-	-
	Prolyl-tRNA aminoacylation	GO:0006433	Biological Process	-	-	-	0.00313484	-	-	-	-	-	-	-	-	-	-	-	-
	Protein dephosphorylation	GO:0006470	Biological Process	0.00365685	-	-	-	-	-	-	-	-	-	-	-	-	-	-	-
	Protein glycosylation	GO:0006486	Biological Process	-	-	-	-	-	-	-	-	-	-	-	0.00777793	-	-	-	-
	GPI anchor biosynthetic process	GO:0006506	Biological Process	-	-	0.00581007	-	-	-	-	-	-	-	-	-	-	-	-	-
	Acyl-CoA metabolic process	GO:0006637	Biological Process	-	-	-	-	-	-	-	-	-	0.00623701	-	-	-	-	-	-
	Glycerol ether metabolic process	GO:0006662	Biological Process	-	-	-	-	-	0.00834757	-	-	-	-	-	-	-	-	-	-
	ATP biosynthetic process	GO:0006754	Biological Process	0.0013224	-	-	-	-	-	-	-	-	-	-	-	-	-	-	-
	Porphyrin-containing compound biosynthetic process	GO:0006779	Biological Process	-	0.00832842	-	-	-	-	-	-	-	-	-	-	-	-	-	-
	Potassium ion transport	GO:0006813	Biological Process	-	-	-	-	-	0.000267544	-	-	-	-	-	-	-	-	-	-
	Sodium ion transport	GO:0006814	Biological Process	-	-	-	-	-	0.00850182	-	-	-	-	-	-	-	-	-	-
	Regulation of pH	GO:0006885	Biological Process	-	-	-	-	-	-	0.00605953	-	-	-	-	-	-	-	-	-
	Phagocytosis	GO:0006909	Biological Process	-	-	-	-	-	-	-	0.00153728	-	-	-	-	-	-	-	-
	Signal transduction	GO:0007165	Biological Process	6.04217e-05	-	-	-	-	-	-	-	-	-	-	-	-	-	-	-
	Cell surface receptor signaling pathway	GO:0007166	Biological Process	0.000515735	-	-	-	-	-	-	-	-	-	-	-	-	-	-	-
	Activation of protein kinase C activity by G-protein coupled receptor protein signaling pathway	GO:0007205	Biological Process	0.00634217	-	-	-	-	-	-	-	-	-	-	-	-	-	-	-
	Neurotransmitter secretion	GO:0007269	Biological Process	-	-	-	-	-	-	-	-	-	-	-	-	-	0.0038432	-	-
	Multicellular organismal development	GO:0007275	Biological Process	0.00176596	-	-	-	-	-	-	-	-	-	-	-	-	-	-	-
	Protein localization	GO:0008104	Biological Process	0.00496085	-	-	-	-	-	-	-	-	-	-	-	-	-	-	-
	Methyltransferase activity	GO:0008168	Molecular Function	-	-	0.00705488	-	-	-	-	-	-	-	-	-	-	-	-	-
	Cysteine-type peptidase activity	GO:0008234	Molecular Function	-	0.0047507	-	-	-	-	-	-	-	-	-	-	-	-	-	-
	Isoprenoid biosynthetic process	GO:0008299	Biological Process	-	-	0.00565177	-	-	-	-	-	-	-	-	-	-	-	-	-
	Galactosyltransferase activity	GO:0008378	Molecular Function	-	-	-	-	-	-	-	-	-	-	-	0.000512715	-	-	-	-
	Fucosyltransferase activity	GO:0008417	Molecular Function	-	-	-	-	-	-	-	-	-	0.00322806	-	-	-	-	-	-
	Selenium binding	GO:0008430	Molecular Function	-	-	-	-	-	-	-	-	-	0.000304402	-	-	-	-	-	-
	Transaminase activity	GO:0008483	Molecular Function	-	0.00586948	-	-	-	-	-	-	-	-	-	-	-	-	-	-
	CAMP-dependent protein kinase regulator activity	GO:0008603	Molecular Function	-	-	-	-	-	-	-	-	-	-	-	-	0.00512241	-	-	-
	Electron carrier activity	GO:0009055	Molecular Function	-	-	-	-	-	-	-	-	-	7.28889e-05	-	-	-	-	-	-
	Catabolic process	GO:0009056	Biological Process	-	1.33508e-05	-	-	-	-	-	-	-	-	-	-	-	-	-	-
	Biosynthetic process	GO:0009058	Biological Process	-	-	0.00370908	-	-	-	-	-	-	-	-	-	-	-	-	-
	Coenzyme biosynthetic process	GO:0009108	Biological Process	-	0.0010966	-	-	-	-	-	-	-	-	-	-	-	-	-	-
	Nucleoside metabolic process	GO:0009116	Biological Process	-	0.00413393	-	-	-	-	-	-	-	-	-	-	-	-	-	-
	Glycerol-3-phosphate dehydrogenase complex	GO:0009331	Cellular Component	-	-	-	0.00738442	-	-	-	-	-	-	-	-	-	-	-	-
	RNA capping	GO:0009452	Biological Process	-	-	-	-	-	-	-	-	-	-	-	-	8.74618e-05	-	-	-
	Pseudouridine synthase activity	GO:0009982	Molecular Function	-	-	0.00393351	-	-	-	-	-	-	-	-	-	-	-	-	-
	DNA integration	GO:0015074	Biological Process	-	-	-	-	-	0.000282001	-	-	-	-	-	-	-	-	-	-
	Sodium:hydrogen antiporter activity	GO:0015385	Molecular Function	-	-	-	-	-	-	0.00547439	-	-	-	-	-	-	-	-	-
	ATPase activity, coupled to transmembrane movement of ions, phosphorylative mechanism	GO:0015662	Molecular Function	0.00364709	-	-	-	-	-	-	-	-	-	-	-	-	-	-	-
	Small ribosomal subunit	GO:0015935	Cellular Component	-	0.00722028	-	-	-	-	-	-	-	-	-	-	-	-	-	-
	ATP synthesis coupled proton transport	GO:0015986	Biological Process	-	0.00826725	-	-	-	-	-	-	-	-	-	-	-	-	-	-
	Membrane	GO:0016020	Cellular Component	-	-	-	-	-	0.00163983	-	-	-	-	-	-	-	-	-	-
	RNA metabolic process	GO:0016070	Biological Process	-	-	0.00013462	-	-	-	-	-	-	-	-	-	-	-	-	-
	Vesicle-mediated transport	GO:0016192	Biological Process	-	-	0.00113508	-	-	-	-	-	-	-	-	-	-	-	-	-
	Prefoldin complex	GO:0016272	Cellular Component	-	0.000941143	-	-	-	-	-	-	-	-	-	-	-	-	-	-
	Myosin complex	GO:0016459	Cellular Component	0.00817173	-	-	-	-	-	-	-	-	-	-	-	-	-	-	-
	Oxidoreductase activity	GO:0016491	Molecular Function	-	2.77339e-06	-	-	-	-	-	-	-	-	-	-	-	-	-	-
	Oxidoreductase activity, acting on the CH-CH group of donors	GO:0016627	Molecular Function	-	-	0.00378563	-	-	-	-	-	-	-	-	-	-	-	-	-
	Oxidoreductase activity, acting on the CH-CH group of donors, oxygen as acceptor	GO:0016634	Molecular Function	-	0.00476963	-	-	-	-	-	-	-	-	-	-	-	-	-	-
	Transferase activity, transferring acyl groups other than amino-acyl groups	GO:0016747	Molecular Function	-	-	0.000449536	-	-	-	-	-	-	-	-	-	-	-	-	-
	Hydrolase activity	GO:0016787	Molecular Function	-	0.00842123	-	-	-	-	-	-	-	-	-	-	-	-	-	-
	Isomerase activity	GO:0016853	Molecular Function	-	0.00377404	-	-	-	-	-	-	-	-	-	-	-	-	-	-
	Ligase activity	GO:0016874	Molecular Function	-	-	-	-	0.00707601	-	-	-	-	-	-	-	-	-	-	-
	Peptidyl-diphthamide biosynthetic process from peptidyl-histidine	GO:0017183	Biological Process	-	-	0.00398382	-	-	-	-	-	-	-	-	-	-	-	-	-
	Proteasome core complex, alpha-subunit complex	GO:0019773	Cellular Component	-	0.000232685	-	-	-	-	-	-	-	-	-	-	-	-	-	-
	Respiratory electron transport chain	GO:0022904	Biological Process	-	-	-	-	-	-	-	-	-	0.000110758	-	-	-	-	-	-
	Pyridoxal phosphate binding	GO:0030170	Molecular Function	-	-	-	-	0.00341424	-	-	-	-	-	-	-	-	-	-	-
	Dynein complex	GO:0030286	Cellular Component	-	7.22305e-08	-	-	-	-	-	-	-	-	-	-	-	-	-	-
	Outer membrane-bounded periplasmic space	GO:0030288	Cellular Component	-	-	-	-	-	0.0016922	-	-	-	-	-	-	-	-	-	-
	Heat shock protein binding	GO:0031072	Molecular Function	-	0.00532158	-	-	-	-	-	-	-	-	-	-	-	-	-	-
	Intrinsic to endoplasmic reticulum membrane	GO:0031227	Cellular Component	-	-	0.00469019	-	-	-	-	-	-	-	-	-	-	-	-	-
	L-ascorbic acid binding	GO:0031418	Molecular Function	-	-	-	-	-	-	-	0.00599998	-	-	-	-	-	-	-	-
	Cullin-RING ubiquitin ligase complex	GO:0031461	Cellular Component	0.00374408	-	-	-	-	-	-	-	-	-	-	-	-	-	-	-
	Ubiquitin protein ligase binding	GO:0031625	Molecular Function	0.0053336	-	-	-	-	-	-	-	-	-	-	-	-	-	-	-
	Macromolecular complex	GO:0032991	Cellular Component	-	-	0.00773131	-	-	-	-	-	-	-	-	-	-	-	-	-
	Cellular macromolecule biosynthetic process	GO:0034645	Biological Process	-	-	0.0066712	-	-	-	-	-	-	-	-	-	-	-	-	-
	Ribosome biogenesis	GO:0042254	Biological Process	-	-	0.00251292	-	-	-	-	-	-	-	-	-	-	-	-	-
	ATP synthesis coupled electron transport	GO:0042773	Biological Process	-	-	-	-	-	-	-	-	-	0.000763706	-	-	-	-	-	-
	Regulation of apoptotic process	GO:0042981	Biological Process	-	-	-	-	-	-	-	-	-	-	-	0.00700289	-	-	-	-
	Macromolecule metabolic process	GO:0043170	Biological Process	-	0.00141626	-	-	-	-	-	-	-	-	-	-	-	-	-	-
	Heparan sulfate proteoglycan binding	GO:0043395	Molecular Function	-	-	-	0.00317622	-	-	-	-	-	-	-	-	-	-	-	-
	Cellular biosynthetic process	GO:0044249	Biological Process	-	-	0.00355283	-	-	-	-	-	-	-	-	-	-	-	-	-
	Intracellular part	GO:0044424	Cellular Component	-	-	-	-	0.00177687	-	-	-	-	-	-	-	-	-	-	-
	GTP metabolic process	GO:0046039	Biological Process	-	0.00382191	-	-	-	-	-	-	-	-	-	-	-	-	-	-
	Regulation of catalytic activity	GO:0050790	Biological Process	-	-	-	0.00271793	-	-	-	-	-	-	-	-	-	-	-	-
	Regulation of small GTPase mediated signal transduction	GO:0051056	Biological Process	0.000961126	-	-	-	-	-	-	-	-	-	-	-	-	-	-	-
	4 iron, 4 sulfur cluster binding	GO:0051539	Molecular Function	-	-	0.00223844	-	-	-	-	-	-	-	-	-	-	-	-	-
	Oxidation-reduction process	GO:0055114	Biological Process	-	9.4878e-08	-	-	-	-	-	-	-	-	-	-	-	-	-	-
	Nucleic acid binding	GO:0003676	Molecular Function	-	-	0.00390594	-	-	0.000129287	-	-	-	-	-	-	-	-	-	-
	Structural constituent of ribosome	GO:0003735	Molecular Function	-	6.47209e-16	0.000265742	-	-	-	-	-	-	-	-	-	-	-	-	-
	GTPase activity	GO:0003924	Molecular Function	-	-	-	-	-	-	0.000791342	-	-	-	0.00419901	-	-	-	-	-
	Ubiquitin thiolesterase activity	GO:0004221	Molecular Function	0.00259997	-	-	-	0.000730969	-	-	-	-	-	-	-	-	-	-	-
	Protein serine/threonine kinase activity	GO:0004674	Molecular Function	2.63759e-11	-	-	-	-	6.11119e-11	-	-	-	-	-	-	-	-	-	-
	Protein tyrosine kinase activity	GO:0004713	Molecular Function	1.38395e-05	-	-	-	-	0.00746499	-	-	-	-	-	-	-	-	-	-
	Guanyl-nucleotide exchange factor activity	GO:0005085	Molecular Function	0.00239468	-	-	-	0.00840272	-	-	-	-	-	-	-	-	-	-	-
	Structural molecule activity	GO:0005198	Molecular Function	-	7.07059e-05	-	-	-	-	0.00992269	-	-	-	-	-	-	-	-	-
	Mitochondrial inner membrane	GO:0005743	Cellular Component	-	0.00506331	0.00541434	-	-	-	-	-	-	-	-	-	-	-	-	-
	Ribosome	GO:0005840	Cellular Component	-	1.00848e-14	5.378e-05	-	-	-	-	-	-	-	-	-	-	-	-	-
	Plasma membrane	GO:0005886	Cellular Component	2.27068e-08	-	-	0.00208308	-	-	-	-	-	-	-	-	-	-	-	-
	Translation	GO:0006412	Biological Process	-	1.23298e-07	2.3866e-05	-	-	-	-	-	-	-	-	-	-	-	-	-
	TRNA aminoacylation for protein translation	GO:0006418	Biological Process	-	-	0.00318121	-	0.0079637	-	-	-	-	-	-	-	-	-	-	-
	Protein folding	GO:0006457	Biological Process	-	0.000680914	-	-	-	0.00178689	-	-	-	-	-	-	-	-	-	-
	Protein phosphorylation	GO:0006468	Biological Process	4.30611e-18	-	-	-	-	1.66283e-05	-	-	-	-	-	-	-	-	-	-
	Cellular iron ion homeostasis	GO:0006879	Biological Process	-	0.000383048	-	-	0.00418683	-	-	-	-	-	-	-	-	-	-	-
	Voltage-gated potassium channel complex	GO:0008076	Cellular Component	0.0022042	-	-	-	-	0.00742749	-	-	-	-	-	-	-	-	-	-
	NADH dehydrogenase (ubiquinone) activity	GO:0008137	Molecular Function	-	0.00125198	-	-	-	-	-	-	-	0.0037976	-	-	-	-	-	-
	Metabolic process	GO:0008152	Biological Process	-	0.000607762	0.00539413	-	-	-	-	-	-	-	-	-	-	-	-	-
	Ferric iron binding	GO:0008199	Molecular Function	-	0.00058271	-	-	0.00257927	-	-	-	-	-	-	-	-	-	-	-
	Cell outer membrane	GO:0009279	Cellular Component	-	-	-	-	-	-	-	-	-	-	-	-	-	-	4.25126e-08	0.00151076
	Cell outer membrane	GO:0009279	Cellular Component	-	-	-	-	-	-	-	-	-	-	-	-	-	-	4.25126e-08	0.00151076
	Integral to membrane	GO:0016021	Cellular Component	-	-	-	-	-	-	-	-	-	-	-	-	0.00230411	-	-	0.000349119
	Unfolded protein binding	GO:0051082	Molecular Function	-	0.00123486	-	-	-	9.78204e-05	-	-	-	-	-	-	-	-	-	-
	Transmembrane transport	GO:0055085	Biological Process	-	-	-	-	-	0.000495577	-	-	-	-	-	-	-	-	-	0.000211655
	Sequence-specific DNA binding transcription factor activity	GO:0003700	Molecular Function	1.2861e-05	-	-	-	-	-	-	-	0.00204345	-	-	1.19e-05	-	-	-	-
	Cysteine-type endopeptidase activity	GO:0004197	Molecular Function	-	-	-	3.47e-13	-	-	0.00299505	-	0.0036536	-	-	-	-	-	-	-
	Calcium ion binding	GO:0005509	Molecular Function	-	-	-	0.00429629	-	-	-	-	0.00584699	-	-	-	0.00715143	-	-	-
	Regulation of transcription, DNA-dependent	GO:0006355	Biological Process	6.31031e-09	-	-	-	-	-	-	-	0.0021746	-	-	1.59015e-06	-	-	-	-
	Ubiquitin-dependent protein catabolic process	GO:0006511	Biological Process	0.00100696	-	0.00933886	-	0.00344006	-	-	-	-	-	-	-	-	-	-	-
	Microtubule-based movement	GO:0007018	Biological Process	-	2.51095e-12	-	-	-	-	0.000570622	-	-	-	0.00801447	-	-	-	-	-
	Homophilic cell adhesion	GO:0007156	Biological Process	4.57482e-11	-	-	0.00012786	-	-	-	-	-	-	-	-	0.00257578	-	-	-
	G-protein coupled receptor signaling pathway	GO:0007186	Biological Process	0.000616998	-	-	-	-	0.0077393	-	-	-	-	-	-	9.87573e-09	-	-	-
	Zinc ion binding	GO:0008270	Molecular Function	7.12048e-10	-	-	-	-	0.000114376	-	-	-	-	-	-	-	-	0.00502172	-
	Protein transport	GO:0015031	Biological Process	-	-	0.00205144	-	-	-	-	-	-	-	-	-	-	-	0.00299624	0.00792679
	Sequence-specific DNA binding	GO:0043565	Molecular Function	0.000391704	-	-	-	-	0.000101651	-	-	-	-	-	2.89796e-05	-	-	-	-
	Microtubule	GO:0005874	Cellular Component	-	2.7835e-14	-	-	0.00781094	-	2.49072e-05	-	-	-	0.00436203	-	-	-	-	-
	Microtubule associated complex	GO:0005875	Cellular Component	-	-	-	-	0.00492489	-	0.00377962	-	4.23976e-08	-	0.00133391	-	-	-	-	-
	Proteolysis	GO:0006508	Biological Process	-	-	-	2.23e-14	0.00102971	-	-	-	0.00903989	-	-	-	-	-	0.00227945	-
	Microtubule-based process	GO:0007017	Biological Process	-	0.00247773	-	-	-	-	0.00264192	-	3.75248e-07	-	0.00124747	-	-	-	-	-
	Protein polymerization	GO:0051258	Biological Process	-	4.43886e-07	-	-	0.00133578	-	1.75318e-05	-	-	-	0.00422743	-	-	-	-	-
