# Supplementary material for: Genomes of Fasciola hepatica from the Americas Reveal Colonization with Neorickettsia Endobacteria Related to the Agents of Potomac Horse and Human Sennetsu Fevers
Source: PLoS Genet. 2017 Jan 6;13(1):e1006537. doi: 10.1371/journal.pgen.1006537 (PMC5257007; doi:10.1371/journal.pgen.1006537)
Supplement: S5 Table — (XLSX) [file pgen.1006537.s013.xlsx]

## Sheet: All Genome Data
	S5 Table: Neorickettsia F. hepatica genome summary table
	Gene	Length (aa)	Similiarity Search			Functional Annotation									Secretion				Multi-Paranoid Orthology Analysis
			BLASTP	NCBI COG		InterProScan				KEGGscan (KEGG db version 70)			MEROPS		SignalP4.1				OPF ID	Wolbachia		Ehrlichia chaffeensis	Anaplasma phagocytophilum	Neorickettsia				Single copy conserved	Everything but Wolbachia	Only Neorickettsia	Nfhep, Not Nrist or Nsenn	In all Neorickettsia	Nrist, Nsenn, Nfhep
			NR (2015-06-05)	Description	1 letter abbreviation	InterPro Domains	GO: Molecular Function	GO: Biological Process	GO: Cellular Component	KEGG Orthologous Group	KO Annotation	Enzyme Commission Number	Proteases	Protease Inhibitors	Secretion Signal	Transmembrane Domain	Secreted (Y/N)			From Brugia malayi	From Drosophila melanogaster			risticii	sennetsu	helminthoeca	hepatica
			723	626	626	620	506	479	232	383			25	2	27	197	25			wBmal.NC_006833.1.fa	wDmel.NC_002978.6.fa	Echaf.NC_007799.1.fa	Aphag.NC_007797.1.fa	Nrist.NC_013009.1.fa	Nsenn.NC_007798.1.fa	Nhelm.NZ_CP007481.1.fa	Nfhep.fa	473	36	84	1	652	703
	AS219_00005	256	gi|502411034|ref|WP_012779397.1| chromosome partitioning protein ParB [Neorickettsia risticii]	COG1475: Chromosome segregation protein Spo0J, contains ParB-like nuclease domain	D	IPR003115: ParB-like nuclease; IPR004437: ParB-like partition protein; IPR013741: Transcriptional repressor protein, KorB;	GO:0003677: DNA binding;	---	---	K03497	chromosome partitioning protein, ParB family	-	---	---	-	-	-		703	0	1	1	0	1	1	1	1	-	-	-	-	Y	Y
	AS219_00010	460	gi|502411040|ref|WP_012779398.1| hypothetical protein [Neorickettsia risticii]	---	---	---	---	---	---	-	-	-	---	---	-	-	-		757	0	0	0	0	1	1	1	1	-	-	Y	-	Y	Y
	AS219_00015	447	gi|502411043|ref|WP_012779399.1| histidine kinase [Neorickettsia risticii]	COG2205: K+-sensing histidine kinase KdpD	T	IPR003594: ATPase-like, ATP-binding domain; IPR003661: Signal transduction histidine kinase, subgroup 1, dimerisation/phosphoacceptor domain; IPR004358: Signal transduction histidine kinase-related protein, C-terminal; IPR005467: Signal transduction histidine kinase, core; IPR009082: Signal transduction histidine kinase, homodimeric;	GO:0000155: two-component sensor activity; GO:0004673: protein histidine kinase activity; GO:0004871: signal transducer activity; GO:0005524: ATP binding; GO:0016772: transferase activity, transferring phosphorus-containing groups;	GO:0007165: signal transduction; GO:0016310: phosphorylation; GO:0018106: peptidyl-histidine phosphorylation;	GO:0016020: membrane;	K07678	two-component system, NarL family, sensor histidine kinase BarA	2.7.13.3	---	---	-	Y	-		260	1	1	1	1	1	1	1	1	Y	-	-	-	Y	Y
	AS219_00025	350	gi|752703958|ref|WP_041351311.1| iron deficiency-induced protein A [Neorickettsia risticii]	COG1840: ABC-type Fe3+ transport system, periplasmic component	P	IPR006059: Bacterial extracellular solute-binding, family 1;	GO:0005215: transporter activity;	GO:0006810: transport;	---	K02012	iron(III) transport system substrate-binding protein	-	---	---	-	Y	-		253	1	1	1	1	1	1	1	1	Y	-	-	-	Y	Y
	AS219_00030	159	gi|502411052|ref|WP_012779402.1| hypothetical protein [Neorickettsia risticii]	COG0816: RNase H-fold protein, predicted Holliday junction resolvase in Firmicutes and mycoplasms, involved in anti-termination at Rho-dependent terminators	K	IPR005227: Resolvase, holliday junction-type, YqgF-like; IPR006641: YqgF/RNase H-like domain; IPR012337: Ribonuclease H-like;	GO:0003676: nucleic acid binding; GO:0016788: hydrolase activity, acting on ester bonds;	GO:0006139: nucleobase, nucleoside, nucleotide and nucleic acid metabolic process; GO:0006281: DNA repair; GO:0006310: DNA recombination; GO:0006974: response to DNA damage stimulus;	GO:0005737: cytoplasm;	-	-	-	---	---	-	-	-		636	1	1	1	1	1	1	1	1	Y	-	-	-	Y	Y
	AS219_00035	402	gi|752703961|ref|WP_041351314.1| phage portal protein [Neorickettsia risticii]	COG4695: Phage portal protein BeeE	X	IPR006427: Phage portal protein, HK97; IPR006944: Phage portal protein;	---	---	---	-	-	-	---	---	-	-	-		216	0	1	1	1	1	1	0	1	-	-	-	-	-	Y
	AS219_00040	84	gi|499770683|ref|WP_011451417.1| hypothetical protein [Neorickettsia sennetsu]	---	---	---	---	---	---	-	-	-	---	---	-	Y	-		815	0	0	0	0	1	1	0	1	-	-	-	-	-	Y
	AS219_00045	182	gi|499770684|ref|WP_011451418.1| CDP-diacylglycerol--glycerol-3-phosphate 3-phosphatidyltransferase [Neorickettsia sennetsu]	COG0558: Phosphatidylglycerophosphate synthase	I	IPR000462: CDP-alcohol phosphatidyltransferase; IPR004570: CDP-diacylglycerol--glycerol-3-phosphate 3-phosphatidyltransferase;	GO:0008444: CDP-diacylglycerol-glycerol-3-phosphate 3-phosphatidyltransferase activity; GO:0016780: phosphotransferase activity, for other substituted phosphate groups;	GO:0008654: phospholipid biosynthetic process;	GO:0016020: membrane; GO:0016021: integral to membrane;	K00995	CDP-diacylglycerol--glycerol-3-phosphate 3-phosphatidyltransferase	2.7.8.5	---	---	-	Y	-		605	1	1	1	1	1	1	1	1	Y	-	-	-	Y	Y
	AS219_00050	189	gi|502411068|ref|WP_012779406.1| NADH dehydrogenase subunit J [Neorickettsia risticii]	COG0839: NADH:ubiquinone oxidoreductase subunit 6 (chain J)	C	IPR001457: NADH:ubiquinone/plastoquinone oxidoreductase, chain 6;	GO:0008137: NADH dehydrogenase (ubiquinone activity;	GO:0055114: oxidation-reduction process;	---	-	-	-	---	---	-	Y	-		255	1	1	1	1	1	1	1	1	Y	-	-	-	Y	Y
	AS219_00055	99	gi|502411071|ref|WP_012779407.1| NADH dehydrogenase subunit K [Neorickettsia risticii]	COG0713: NADH:ubiquinone oxidoreductase subunit 11 or 4L (chain K)	C	IPR001133: NADH-ubiquinone oxidoreductase chain 4L/K;	GO:0016651: oxidoreductase activity, acting on NADH or NADPH;	GO:0042773: ATP synthesis coupled electron transport; GO:0055114: oxidation-reduction process;	---	K03882	NADH-ubiquinone oxidoreductase chain 4L	1.6.5.3	---	---	-	Y	-		397	1	1	1	1	1	1	1	1	Y	-	-	-	Y	Y
	AS219_00060	652	gi|752703963|ref|WP_041351316.1| NADH dehydrogenase [Neorickettsia risticii]	COG1009: NADH:ubiquinone oxidoreductase subunit 5 (chain L)/Multisubunit Na+/H+ antiporter, MnhA subunit	C P	IPR001516: NADH:ubiquinone oxidoreductase, chain 5/L, N-terminal; IPR001750: NADH:ubiquinone/plastoquinone oxidoreductase; IPR003945: NADH-plastoquinone oxidoreductase, chain 5; IPR018393: NADH-plastoquinone oxidoreductase, chain 5 subgroup;	GO:0008137: NADH dehydrogenase (ubiquinone activity;	GO:0042773: ATP synthesis coupled electron transport; GO:0055114: oxidation-reduction process;	---	K00341	NADH-quinone oxidoreductase subunit L	1.6.5.3	---	---	-	Y	-		231	1	1	1	1	1	1	1	1	Y	-	-	-	Y	Y
	AS219_00065	201	gi|502411080|ref|WP_012779410.1| ankyrin [Neorickettsia risticii]	COG0666: Ankyrin repeat	T	IPR002110: Ankyrin repeat; IPR020683: Ankyrin repeat-containing domain;	GO:0005515: protein binding;	---	---	K10380	ankyrin	-	---	---	-	-	-		740	1	5	0	0	1	1	1	1	-	-	-	-	Y	Y
	AS219_00070	397	gi|254589652|gb|ACT69014.1| queuine tRNA-ribosyltransferase [Neorickettsia risticii str. Illinois]	COG0343: Queuine/archaeosine tRNA-ribosyltransferase	J	IPR002616: Queuine/other tRNA-ribosyltransferase; IPR004803: Queuine tRNA-ribosyltransferase;	GO:0008479: queuine tRNA-ribosyltransferase activity;	GO:0006400: tRNA modification; GO:0008033: tRNA processing; GO:0008616: queuosine biosynthetic process;	---	K00773	queuine tRNA-ribosyltransferase	2.4.2.29	---	---	-	-	-		147	1	1	1	1	1	1	1	1	Y	-	-	-	Y	Y
	AS219_00075	636	gi|502411098|ref|WP_012779413.1| molecular chaperone DnaK [Neorickettsia risticii]	COG0443: Molecular chaperone DnaK (HSP70)	O	IPR001023: Heat shock protein Hsp70; IPR012725: Chaperone DnaK; IPR013126: Heat shock protein 70; IPR018181: Heat shock protein 70, conserved site;	GO:0005524: ATP binding; GO:0051082: unfolded protein binding;	GO:0006457: protein folding;	---	K04043	molecular chaperone DnaK	-	---	---	-	-	-		430	1	1	1	1	1	1	1	1	Y	-	-	-	Y	Y
	AS219_00080	243	gi|502411103|ref|WP_012779414.1| tRNA pseudouridine synthase A [Neorickettsia risticii]	COG0101: tRNA U38,U39,U40 pseudouridine synthase TruA	J	IPR001406: Pseudouridine synthase I, TruA; IPR020094: Pseudouridine synthase I, TruA, N-terminal; IPR020095: Pseudouridine synthase I, TruA, C-terminal; IPR020097: Pseudouridine synthase I, TruA, alpha/beta domain; IPR020103: Pseudouridine synthase, catalytic domain;	GO:0003723: RNA binding; GO:0009982: pseudouridine synthase activity;	GO:0001522: pseudouridine synthesis; GO:0009451: RNA modification;	---	K06173	tRNA pseudouridine38-40 synthase	5.4.99.12	---	---	-	-	-		590	1	1	1	1	1	1	1	1	Y	-	-	-	Y	Y
	AS219_00085	92	no hit	---	---	---	---	---	---	-	-	-	---	---	-	-	-		-	-	-	-	-	-	-	-	-	-	-	-	-	-	-
	AS219_00090	751	gi|502411115|ref|WP_012779418.1| hypothetical protein [Neorickettsia risticii]	COG0666: Ankyrin repeat	T	IPR002110: Ankyrin repeat; IPR020683: Ankyrin repeat-containing domain;	GO:0005515: protein binding;	---	---	-	-	-	---	---	-	-	-		844	0	0	0	0	1	1	0	1	-	-	-	-	-	Y
	AS219_00095	206	gi|752703971|ref|WP_041351324.1| hypothetical protein [Neorickettsia risticii]	---	---	---	---	---	---	-	-	-	---	---	-	Y	-		747	0	0	0	0	1	1	1	1	-	-	Y	-	Y	Y
	AS219_00100	291	gi|254589662|gb|ACT69024.1| conserved hypothetical protein [Neorickettsia risticii str. Illinois]	---	---	---	---	---	---	-	-	-	---	---	-	-	-		773	0	0	0	0	1	1	1	1	-	-	Y	-	Y	Y
	AS219_00110	322	gi|502411139|ref|WP_012779425.1| phosphoribosylformylglycinamidine cyclo-ligase [Neorickettsia risticii]	COG0150: Phosphoribosylaminoimidazole (AIR) synthetase	F	IPR000728: AIR synthase-related protein; IPR004733: Phosphoribosylformylglycinamidine cyclo-ligase; IPR010918: AIR synthase-related protein, C-terminal; IPR016188: PurM, N-terminal-like;	GO:0003824: catalytic activity; GO:0004641: phosphoribosylformylglycinamidine cyclo-ligase activity;	GO:0006189: 'de novo' IMP biosynthetic process;	GO:0005737: cytoplasm;	K11787	phosphoribosylamine--glycine ligase / phosphoribosylglycinamide formyltransferase / phosphoribosylformylglycinamidine cyclo-ligase	2.1.2.2:6.3.3.1:6.3.4.13	---	---	-	-	-		342	1	1	1	1	1	1	1	1	Y	-	-	-	Y	Y
	AS219_00115	120	gi|502411143|ref|WP_012779426.1| cation:proton antiporter [Neorickettsia risticii]	COG1006: Multisubunit Na+/H+ antiporter, MnhC subunit	P	IPR001133: NADH-ubiquinone oxidoreductase chain 4L/K;	GO:0016651: oxidoreductase activity, acting on NADH or NADPH;	GO:0042773: ATP synthesis coupled electron transport; GO:0055114: oxidation-reduction process;	---	-	-	-	---	---	-	Y	-		658	1	1	1	1	1	1	1	1	Y	-	-	-	Y	Y
	AS219_00120	146	gi|754506786|ref|WP_041917450.1| hypothetical protein [Neorickettsia sennetsu]	COG2111: Multisubunit Na+/H+ antiporter, MnhB subunit	P	IPR007182: Na+/H+ antiporter MnhB subunit-related protein;	---	---	---	-	-	-	---	---	-	Y	-		468	1	1	1	1	1	1	1	1	Y	-	-	-	Y	Y
	AS219_00125	178	gi|502411146|ref|WP_012779429.1| multisubunit Na+/H+ antiporter, MnhB subunit [Neorickettsia risticii]	COG2111: Multisubunit Na+/H+ antiporter, MnhB subunit	P	---	---	---	---	-	-	-	---	---	-	Y	-		426	1	1	1	1	1	1	1	1	Y	-	-	-	Y	Y
	AS219_00130	89	gi|88600450|gb|ABD45918.1| monovalent cation/proton antiporter, MnhG/PhaG subunit [Neorickettsia sennetsu str. Miyayama]	COG1320: Multisubunit Na+/H+ antiporter, MnhG subunit	P	IPR005133: Na+/H+ antiporter subunit;	GO:0005451: monovalent cation:hydrogen antiporter activity;	GO:0015672: monovalent inorganic cation transport; GO:0015992: proton transport;	---	-	-	-	---	---	-	Y	-		594	1	1	1	1	1	1	1	1	Y	-	-	-	Y	Y
	AS219_00135	232	gi|754506789|ref|WP_041917453.1| hypothetical protein [Neorickettsia sennetsu]	COG1385: 16S rRNA U1498 N3-methylase RsmE	J	IPR006700: Ribosomal RNA small subunit methyltransferase E; IPR015947: Pseudouridine synthase/archaeosine transglycosylase-like;	GO:0008168: methyltransferase activity;	GO:0006364: rRNA processing;	---	-	-	-	---	---	-	-	-		528	0	1	1	1	1	1	1	1	-	-	-	-	Y	Y
	AS219_00140	100	gi|502411151|ref|WP_012779432.1| expression regulator NrxR [Neorickettsia risticii]	COG5606: Predicted DNA-binding protein, XRE-type HTH domain	R	IPR010982: Lambda repressor-like, DNA-binding;	GO:0003677: DNA binding;	---	---	-	-	-	---	---	-	-	-		389	2	2	1	1	1	1	1	1	-	-	-	-	Y	Y
	AS219_00145	128	gi|752703973|ref|WP_041351326.1| DNA-directed RNA polymerase subunit omega [Neorickettsia risticii]	COG1758: DNA-directed RNA polymerase, subunit K/omega	K	IPR003716: DNA-directed RNA polymerase, omega subunit; IPR006110: RNA polymerase, subunit omega/K/RPABC2; IPR012293: RNA polymerase subunit, RPB6/omega;	GO:0003677: DNA binding; GO:0003899: DNA-directed RNA polymerase activity;	GO:0006351: transcription, DNA-dependent;	GO:0030880: RNA polymerase complex;	K03060	DNA-directed RNA polymerase subunit omega	2.7.7.6	---	---	-	-	-		310	1	1	1	1	1	1	1	1	Y	-	-	-	Y	Y
	AS219_00150	303	gi|502411157|ref|WP_012779434.1| riboflavin biosynthesis protein RibF [Neorickettsia risticii]	COG0196: FAD synthase	H	IPR002606: Riboflavin kinase, bacterial; IPR014729: Rossmann-like alpha/beta/alpha sandwich fold; IPR015864: FAD synthetase; IPR015865: Riboflavin kinase domain, bacterial/eukaryotic; IPR023465: Riboflavin kinase domain; IPR023468: Riboflavin kinase;	GO:0003919: FMN adenylyltransferase activity; GO:0008531: riboflavin kinase activity;	GO:0009231: riboflavin biosynthetic process;	---	K11753	riboflavin kinase / FMN adenylyltransferase	2.7.7.2:2.7.1.26	---	---	-	-	-		419	1	1	1	1	1	1	1	1	Y	-	-	-	Y	Y
	AS219_00155	361	gi|502411164|ref|WP_012779435.1| hypothetical protein [Neorickettsia risticii]	---	---	---	---	---	---	-	-	-	---	---	-	-	-		824	0	0	0	0	1	1	0	1	-	-	-	-	-	Y
	AS219_00160	577	gi|502411167|ref|WP_012779436.1| ABC transporter ATP-binding protein [Neorickettsia risticii]	COG4618: ABC-type protease/lipase transport system, ATPase and permease components	U	IPR001140: ABC transporter, transmembrane domain; IPR003439: ABC transporter-like; IPR003593: ATPase, AAA+ type, core; IPR010128: ATPase, type I secretion system, PrtD; IPR011527: ABC transporter, transmembrane domain, type 1; IPR017871: ABC transporter, conserved site; IPR017940: ABC transporter, integral membrane type 1;	GO:0000166: nucleotide binding; GO:0005524: ATP binding; GO:0008565: protein transporter activity; GO:0016887: ATPase activity; GO:0017111: nucleoside-triphosphatase activity; GO:0042626: ATPase activity, coupled to transmembrane movement of substances;	GO:0006810: transport; GO:0030253: protein secretion by the type I secretion system; GO:0055085: transmembrane transport;	GO:0016021: integral to membrane; GO:0030256: type I protein secretion system complex;	K16299	ATP-binding cassette, subfamily C, bacterial EexD	-	---	---	-	Y	-		705	1	1	1	0	1	1	1	1	-	-	-	-	Y	Y
	AS219_00165	266	gi|502411170|ref|WP_012779437.1| enoyl-ACP reductase [Neorickettsia risticii]	COG0623: Enoyl-[acyl-carrier-protein] reductase (NADH)	I	IPR002198: Short-chain dehydrogenase/reductase SDR; IPR002347: Glucose/ribitol dehydrogenase; IPR016040: NAD(P-binding domain;	GO:0005488: binding; GO:0016491: oxidoreductase activity;	GO:0008152: metabolic process; GO:0055114: oxidation-reduction process;	---	K00208	enoyl-[acyl-carrier protein] reductase I	1.3.1.9:1.3.1.10	---	---	-	-	-		187	1	1	1	1	1	1	1	1	Y	-	-	-	Y	Y
	AS219_00170	72	gi|254589679|gb|ACT69041.1| thiamine biosynthesis protein ThiS [Neorickettsia risticii str. Illinois]	COG2104: Sulfur carrier protein ThiS (thiamine biosynthesis)	H	IPR003749: ThiamineS; IPR010035: ThiS, thiamine-biosynthesis; IPR012675: Beta-grasp fold, ferredoxin-type; IPR016155: Molybdopterin synthase/thiamin biosynthesis sulphur carrier, beta-grasp;	---	---	---	-	-	-	---	---	-	-	-		440	0	0	1	1	1	1	1	1	-	Y	-	-	Y	Y
	AS219_00175	178	gi|752703975|ref|WP_041351328.1| carbonic anhydrase [Neorickettsia risticii]	COG0663: Carbonic anhydrase or acetyltransferase, isoleucine patch superfamily	R	IPR011004: Trimeric LpxA-like;	GO:0016740: transferase activity;	---	---	-	-	-	---	---	-	-	-		522	1	1	1	1	1	1	1	1	Y	-	-	-	Y	Y
	AS219_00185	125	gi|754506792|ref|WP_041917456.1| succinate dehydrogenase [Neorickettsia sennetsu]	COG2009: Succinate dehydrogenase/fumarate reductase, cytochrome b subunit	C	IPR000701: Succinate dehydrogenase/Fumarate reductase, transmembrane subunit; IPR014314: Succinate dehydrogenase, cytochrome b556 subunit;	GO:0000104: succinate dehydrogenase activity; GO:0016627: oxidoreductase activity, acting on the CH-CH group of donors;	GO:0006099: tricarboxylic acid cycle;	GO:0045282: plasma membrane succinate dehydrogenase complex;	-	-	-	---	---	-	Y	-		34	1	1	1	1	1	1	1	1	Y	-	-	-	Y	Y
	AS219_00190	109	gi|499770721|ref|WP_011451455.1| succinate dehydrogenase, hydrophobic membrane anchor protein [Neorickettsia sennetsu]	COG2142: Succinate dehydrogenase, hydrophobic anchor subunit	C	IPR000701: Succinate dehydrogenase/Fumarate reductase, transmembrane subunit; IPR014312: Succinate dehydrogenase, hydrophobic membrane anchor;	GO:0000104: succinate dehydrogenase activity; GO:0016627: oxidoreductase activity, acting on the CH-CH group of donors; GO:0020037: heme binding;	GO:0006099: tricarboxylic acid cycle;	GO:0016021: integral to membrane;	-	-	-	---	---	-	Y	-		729	0	0	0	0	1	1	1	1	-	-	Y	-	Y	Y
	AS219_00195	571	gi|499770722|ref|WP_011451456.1| arginine--tRNA ligase [Neorickettsia sennetsu]	COG0018: Arginyl-tRNA synthetase	J	IPR001278: Arginyl-tRNA synthetase, class Ic; IPR001412: Aminoacyl-tRNA synthetase, class I, conserved site; IPR005148: Arginyl tRNA synthetase, class Ic, N-terminal; IPR008909: DALR anticodon binding; IPR009080: Aminoacyl-tRNA synthetase, class 1a, anticodon-binding; IPR014729: Rossmann-like alpha/beta/alpha sandwich fold; IPR015945: Arginyl-tRNA synthetase, class Ic, core;	GO:0000166: nucleotide binding; GO:0004812: aminoacyl-tRNA ligase activity; GO:0004814: arginine-tRNA ligase activity; GO:0005524: ATP binding;	GO:0006412: translation; GO:0006418: tRNA aminoacylation for protein translation; GO:0006420: arginyl-tRNA aminoacylation;	GO:0005737: cytoplasm;	-	-	-	---	---	-	-	-		607	1	1	1	1	1	1	1	1	Y	-	-	-	Y	Y
	AS219_00200	237	gi|754506793|ref|WP_041917457.1| membrane protein [Neorickettsia sennetsu]	COG0670: Integral membrane protein, interacts with FtsH	R	IPR006214: Inhibitor of apoptosis-promoting Bax1-related;	---	---	---	K06890	NO DESCRIPTION	-	---	---	-	Y	-		518	1	1	1	1	1	1	1	1	Y	-	-	-	Y	Y
	AS219_00205	837	gi|502411188|ref|WP_012779443.1| hypothetical protein [Neorickettsia risticii]	---	---	---	---	---	---	-	-	-	---	---	-	-	-		825	0	0	0	0	1	1	0	1	-	-	-	-	-	Y
	AS219_00210	70	gi|502411230|ref|WP_012779458.1| MULTISPECIES: hypothetical protein [Neorickettsia]	---	---	---	---	---	---	-	-	-	---	---	-	-	-		289	1	1	1	1	1	1	1	1	Y	-	-	-	Y	Y
	AS219_00215	679	gi|499770726|ref|WP_011451460.1| NADH dehydrogenase subunit G [Neorickettsia sennetsu]	COG1034: NADH dehydrogenase/NADH:ubiquinone oxidoreductase 75 kD subunit (chain G)	C	IPR000283: NADH:ubiquinone oxidoreductase, 75kDa subunit, conserved site; IPR001041: Ferredoxin; IPR006656: Molybdopterin oxidoreductase; IPR010228: NADH:ubiquinone oxidoreductase, subunit G; IPR012675: Beta-grasp fold, ferredoxin-type; IPR015405: NADH-quinone oxidoreductase, chain G, C-terminal; IPR019574: NADH:ubiquinone oxidoreductase, subunit G, iron-sulphur binding;	GO:0008137: NADH dehydrogenase (ubiquinone activity; GO:0009055: electron carrier activity; GO:0016491: oxidoreductase activity; GO:0016651: oxidoreductase activity, acting on NADH or NADPH; GO:0051536: iron-sulfur cluster binding;	GO:0042773: ATP synthesis coupled electron transport; GO:0055114: oxidation-reduction process;	GO:0016020: membrane;	K03934	NADH dehydrogenase (ubiquinone) Fe-S protein 1	1.6.99.3:1.6.5.3	---	---	-	-	-		134	1	1	1	1	1	1	1	1	Y	-	-	-	Y	Y
	AS219_00220	336	gi|502411231|ref|WP_012779459.1| NADH:ubiquinone oxidoreductase subunit H [Neorickettsia risticii]	COG1005: NADH:ubiquinone oxidoreductase subunit 1 (chain H)	C	IPR001694: NADH:ubiquinone oxidoreductase, subunit 1/F420H2 oxidoreductase subunit H; IPR018086: NADH:ubiquinone oxidoreductase, subunit 1, conserved site;	---	GO:0055114: oxidation-reduction process;	GO:0016020: membrane;	K03878	NADH-ubiquinone oxidoreductase chain 1	1.6.5.3	---	---	-	Y	-		552	1	1	1	1	1	1	1	1	Y	-	-	-	Y	Y
	AS219_00225	213	gi|254589686|gb|ACT69048.1| putative osmotically inducible protein [Neorickettsia risticii str. Illinois]	COG2823: Osmotically-inducible protein OsmY, contains BON domain	S	IPR007055: Transport-associated; IPR014004: Transport-associated and nodulation domain, bacteria;	---	---	---	-	-	-	---	---	-	Y	-		582	1	1	1	1	1	1	1	1	Y	-	-	-	Y	Y
	AS219_00230	463	gi|502411232|ref|WP_012779460.1| fumarate hydratase [Neorickettsia risticii]	COG0114: Fumarate hydratase class II	C	IPR000362: Fumarate lyase; IPR005677: Fumarate hydratase, class II; IPR008948: L-Aspartase-like; IPR018951: Fumarase C, C-terminal; IPR020557: Fumarate lyase, conserved site; IPR022761: Lyase 1, N-terminal;	GO:0003824: catalytic activity; GO:0004333: fumarate hydratase activity; GO:0016829: lyase activity;	GO:0006099: tricarboxylic acid cycle; GO:0006106: fumarate metabolic process;	GO:0045239: tricarboxylic acid cycle enzyme complex;	K01679	fumarate hydratase, class II	4.2.1.2	---	---	-	-	-		121	1	1	1	1	1	1	1	1	Y	-	-	-	Y	Y
	AS219_00235	758	gi|752703986|ref|WP_041351339.1| polyribonucleotide nucleotidyltransferase [Neorickettsia risticii]	COG1185: Polyribonucleotide nucleotidyltransferase (polynucleotide phosphorylase)	J	IPR001247: Exoribonuclease, phosphorolytic domain 1; IPR003029: Ribosomal protein S1, RNA-binding domain; IPR004087: K Homology; IPR004088: K Homology, type 1; IPR009019: K Homology, prokaryotic type; IPR012162: Polyribonucleotide nucleotidyltransferase; IPR012340: Nucleic acid-binding, OB-fold; IPR015847: Exoribonuclease, phosphorolytic domain 2; IPR015848: Polynucleotide phosphorylase, phosphor…	GO:0000175: 3'-5'-exoribonuclease activity; GO:0003723: RNA binding; GO:0004654: polyribonucleotide nucleotidyltransferase activity;	GO:0006396: RNA processing; GO:0006402: mRNA catabolic process;	---	K00962	polyribonucleotide nucleotidyltransferase	2.7.7.8	---	---	-	-	-		191	1	1	1	1	1	1	0	1	-	-	-	-	-	Y
	AS219_00240	86	gi|502411234|ref|WP_012779462.1| 30S ribosomal protein S15 [Neorickettsia risticii]	COG0184: Ribosomal protein S15P/S13E	J	IPR000589: Ribosomal protein S15; IPR005290: Ribosomal protein S15, bacterial-type; IPR009068: S15/NS1, RNA-binding;	GO:0003735: structural constituent of ribosome;	GO:0006412: translation;	GO:0005622: intracellular; GO:0005840: ribosome;	K02956	small subunit ribosomal protein S15	-	---	---	-	-	-		1	1	1	1	1	1	1	1	1	Y	-	-	-	Y	Y
	AS219_00245	432	gi|502411202|ref|WP_012779448.1| adenylosuccinate lyase [Neorickettsia risticii]	COG0015: Adenylosuccinate lyase	F	IPR000362: Fumarate lyase; IPR003031: Delta crystallin; IPR004769: Adenylosuccinate lyase; IPR008948: L-Aspartase-like; IPR019468: Adenylosuccinate lyase C-terminal metazoa/fungi; IPR020557: Fumarate lyase, conserved site; IPR022761: Lyase 1, N-terminal;	GO:0003824: catalytic activity; GO:0004018: N6-(1,2-dicarboxyethylAMP AMP-lyase (fumarate-forming activity;	GO:0009152: purine ribonucleotide biosynthetic process;	---	K01756	adenylosuccinate lyase	4.3.2.2	---	---	-	-	-		198	1	1	1	1	1	1	1	1	Y	-	-	-	Y	Y
	AS219_00250	160	gi|502411235|ref|WP_012779463.1| 50S ribosomal protein L9 [Neorickettsia risticii]	COG0359: Ribosomal protein L9	J	IPR000244: Ribosomal protein L9; IPR009027: Ribosomal protein L9/RNase H1, N-terminal; IPR020069: Ribosomal protein L9, C-terminal; IPR020070: Ribosomal protein L9, N-terminal; IPR020594: Ribosomal protein L9, bacteria/chloroplast;	GO:0003735: structural constituent of ribosome;	GO:0006412: translation;	GO:0005622: intracellular; GO:0005840: ribosome;	K02939	large subunit ribosomal protein L9	-	---	---	-	-	-		349	1	1	1	1	1	1	1	1	Y	-	-	-	Y	Y
	AS219_00255	84	gi|254589690|gb|ACT69052.1| conserved domain protein [Neorickettsia risticii str. Illinois]	COG0238: Ribosomal protein S18	J	IPR001648: Ribosomal protein S18;	GO:0003735: structural constituent of ribosome;	GO:0006412: translation;	GO:0005622: intracellular; GO:0005840: ribosome;	K02963	small subunit ribosomal protein S18	-	---	---	-	-	-		179	1	1	1	1	1	1	1	1	Y	-	-	-	Y	Y
	AS219_00260	114	gi|502411236|ref|WP_012779464.1| 30S ribosomal protein S6 [Neorickettsia risticii]	COG0360: Ribosomal protein S6	J	IPR000529: Ribosomal protein S6; IPR014717: Translation elongation factor EF1B/ribosomal protein S6; IPR020814: Ribosomal protein S6, plastid/chloroplast;	GO:0003735: structural constituent of ribosome; GO:0019843: rRNA binding;	GO:0006412: translation;	GO:0005840: ribosome;	-	-	-	---	---	-	-	-		212	0	0	1	1	1	1	1	1	-	Y	-	-	Y	Y
	AS219_00265	339	gi|502411206|ref|WP_012779450.1| phosphate ABC transporter substrate-binding protein [Neorickettsia risticii]	COG0226: ABC-type phosphate transport system, periplasmic component	P	---	---	---	---	-	-	-	---	---	-	Y	-		466	1	1	1	1	1	1	1	1	Y	-	-	-	Y	Y
	AS219_00270	395	gi|752703988|ref|WP_041351341.1| Bcr/CflA family drug resistance efflux transporter [Neorickettsia risticii]	COG2814: Predicted arabinose efflux permease, MFS family	G	IPR004812: Drug resistance transporter Bcr/CflA subfamily; IPR011701: Major facilitator superfamily; IPR016196: Major facilitator superfamily domain, general substrate transporter; IPR020846: Major facilitator superfamily domain;	GO:0005215: transporter activity;	GO:0006810: transport; GO:0055085: transmembrane transport;	GO:0016021: integral to membrane;	K07001	NTE family protein	-	---	---	-	Y	-		599	1	1	1	1	1	1	1	1	Y	-	-	-	Y	Y
	AS219_00275	296	gi|499770738|ref|WP_011451472.1| hypothetical protein [Neorickettsia sennetsu]	COG0697: Permease of the drug/metabolite transporter (DMT) superfamily	E G R	IPR000620: Drug/metabolite transporter;	---	---	GO:0016020: membrane;	-	-	-	---	---	-	Y	-		727	0	1	0	0	1	1	1	1	-	-	-	-	Y	Y
	AS219_00280	222	gi|502411238|ref|WP_012779466.1| hypothetical protein [Neorickettsia risticii]	COG3346: Cytochrome oxidase assembly protein ShyY1	O	IPR002994: Surfeit locus 1;	---	---	GO:0016020: membrane;	-	-	-	---	---	-	Y	-		795	0	0	0	0	1	1	1	1	-	-	Y	-	Y	Y
	AS219_00285	453	gi|254589693|gb|ACT69055.1| transcription termination factor Rho [Neorickettsia risticii str. Illinois]	COG1158: Transcription termination factor Rho	K	IPR000194: ATPase, alpha/beta subunit, nucleotide-binding domain; IPR003593: ATPase, AAA+ type, core; IPR004665: Transcription termination factor Rho; IPR011112: Rho termination factor, N-terminal; IPR011113: Rho termination factor, RNA-binding; IPR011129: Cold shock protein; IPR012340: Nucleic acid-binding, OB-fold; IPR016027: Nucleic acid-binding, OB-fold-like;	GO:0000166: nucleotide binding; GO:0003676: nucleic acid binding; GO:0003715: transcription termination factor activity; GO:0003723: RNA binding; GO:0005524: ATP binding; GO:0008186: RNA-dependent ATPase activity; GO:0017111: nucleoside-triphosphatase activity;	GO:0006353: transcription termination, DNA-dependent;	---	K03628	transcription termination factor Rho	-	---	---	-	-	-		553	1	1	2	2	1	1	1	1	-	-	-	-	Y	Y
	AS219_00290	501	gi|499770741|ref|WP_011451475.1| magnesium chelatase [Neorickettsia sennetsu]	COG0606: Predicted ATPase with chaperone activity	O	IPR000523: Magnesium chelatase, ChlI subunit; IPR001208: Mini-chromosome maintenance, DNA-dependent ATPase; IPR003593: ATPase, AAA+ type, core; IPR004482: Mg chelatase-related protein; IPR020568: Ribosomal protein S5 domain 2-type fold;	GO:0000166: nucleotide binding; GO:0003677: DNA binding; GO:0005524: ATP binding; GO:0016851: magnesium chelatase activity; GO:0017111: nucleoside-triphosphatase activity;	GO:0006260: DNA replication; GO:0015979: photosynthesis; GO:0015995: chlorophyll biosynthetic process;	---	K07391	magnesium chelatase family protein	-	---	---	-	-	-		214	0	1	1	1	1	1	0	1	-	-	-	-	-	Y
	AS219_00295	211	gi|502411240|ref|WP_012779468.1| lipoprotein [Neorickettsia risticii]	---	---	---	---	---	---	-	-	-	---	---	-	Y	-		926	0	0	0	0	1	0	0	1	-	-	-	-	-	-
	AS219_00305	328	gi|502411217|ref|WP_012779454.1| hypothetical protein [Neorickettsia risticii]	---	---	---	---	---	---	-	-	-	---	---	-	Y	-		-	-	-	-	-	-	-	-	-	-	-	-	-	-	-
	AS219_00310	272	gi|502411262|ref|WP_012779489.1| hypothetical protein [Neorickettsia risticii]	---	---	---	---	---	---	-	-	-	---	---	-	-	-		816	0	0	0	0	1	1	0	1	-	-	-	-	-	Y
	AS219_00315	96	no hit	---	---	---	---	---	---	-	-	-	---	---	-	-	-		-	-	-	-	-	-	-	-	-	-	-	-	-	-	-
	AS219_00320	266	gi|254589713|gb|ACT69075.1| hypothetical protein NRI_0077 [Neorickettsia risticii str. Illinois]	---	---	---	---	---	---	-	-	-	---	---	-	Y	-		827	0	0	0	0	1	1	0	1	-	-	-	-	-	Y
	AS219_00325	222	no hit	---	---	---	---	---	---	-	-	-	---	---	-	Y	-		826	0	0	0	0	1	1	0	1	-	-	-	-	-	Y
	AS219_00330	220	gi|752703999|ref|WP_041351352.1| hypothetical protein [Neorickettsia risticii]	---	---	---	---	---	---	-	-	-	---	---	-	Y	-		811	0	0	0	0	1	1	0	1	-	-	-	-	-	Y
	AS219_00335	265	gi|502411247|ref|WP_012779474.1| hypothetical protein [Neorickettsia risticii]	---	---	---	---	---	---	-	-	-	---	---	-	Y	-		833	0	0	0	0	1	1	0	1	-	-	-	-	-	Y
	AS219_00340	488	gi|499770757|ref|WP_011451491.1| aspartyl/glutamyl-tRNA(Asn/Gln) amidotransferase subunit B [Neorickettsia sennetsu]	COG0064: Asp-tRNAAsn/Glu-tRNAGln amidotransferase B subunit	J	IPR003789: Aspartyl/glutamyl-tRNA amidotransferase subunit B-related; IPR004413: Glutamyl-tRNA(Gln amidotransferase, B subunit; IPR006075: Glutamyl-tRNA(Gln amidotransferase, subunit B/E, N-terminal; IPR017958: Glutamyl-tRNA(Gln amidotransferase, subunit B, conserved site; IPR017959: Aspartyl/glutamyl-tRNA(Asn/Gln amidotransferase, subunit B /E; IPR018027: Asn/Gln amidotransferase;	GO:0016874: ligase activity; GO:0016884: carbon-nitrogen ligase activity, with glutamine as amido-N-donor;	GO:0006412: translation;	---	K02434	aspartyl-tRNA(Asn)/glutamyl-tRNA(Gln) amidotransferase subunit B	6.3.5.6:6.3.5.7	---	---	-	-	-		539	1	1	1	1	1	1	1	1	Y	-	-	-	Y	Y
	AS219_00345	139	gi|752704001|ref|WP_041351354.1| CMP deaminase [Neorickettsia risticii]	COG0590: tRNA(Arg) A34 adenosine deaminase TadA	J	IPR002125: CMP/dCMP deaminase, zinc-binding; IPR016192: APOBEC/CMP deaminase, zinc-binding; IPR016193: Cytidine deaminase-like;	GO:0003824: catalytic activity; GO:0008270: zinc ion binding; GO:0016787: hydrolase activity;	---	---	K11991	tRNA(adenine34) deaminase	3.5.4.33	---	---	-	-	-		183	1	1	1	1	1	1	1	1	Y	-	-	-	Y	Y
	AS219_00350	216	no hit	---	---	---	---	---	---	-	-	-	---	---	-	Y	-		845	0	0	0	0	1	3	0	1	-	-	-	-	-	Y
	AS219_00355	288	gi|254589737|gb|ACT69099.1| methionyl-tRNA formyltransferase [Neorickettsia risticii str. Illinois]	COG0223: Methionyl-tRNA formyltransferase	J	IPR002376: Formyl transferase, N-terminal; IPR005793: Formyl transferase, C-terminal; IPR005794: Methionyl-tRNA formyltransferase; IPR011034: Formyl transferase, C-terminal-like; IPR015518: Methionine tRNA Formyltransferase-like;	GO:0003824: catalytic activity; GO:0004479: methionyl-tRNA formyltransferase activity; GO:0016742: hydroxymethyl-, formyl- and related transferase activity;	GO:0006412: translation; GO:0009058: biosynthetic process; GO:0071951: conversion of methionyl-tRNA to N-formyl-methionyl-tRNA;	---	K00604	methionyl-tRNA formyltransferase	2.1.2.9	---	---	-	-	-		189	1	1	1	1	1	1	1	1	Y	-	-	-	Y	Y
	AS219_00365	275	gi|502411270|ref|WP_012779497.1| NAD+ synthetase [Neorickettsia risticii]	COG0171: NH3-dependent NAD+ synthetase	H	IPR003694: NAD synthase; IPR014729: Rossmann-like alpha/beta/alpha sandwich fold; IPR022310: NAD/GMP synthase;	GO:0003952: NAD+ synthase (glutamine-hydrolyzing activity; GO:0005524: ATP binding;	GO:0009435: NAD biosynthetic process;	---	K01950	NAD+ synthase (glutamine-hydrolysing)	6.3.5.1	---	---	-	-	-		684	0	0	1	1	1	1	1	1	-	Y	-	-	Y	Y
	AS219_00370	209	gi|499770772|ref|WP_011451506.1| octanoyltransferase [Neorickettsia sennetsu]	COG0321: Lipoate-protein ligase B	H	IPR000544: Octanoyltransferase; IPR004143: Biotin/lipoate A/B protein ligase; IPR020605: Octanoyltransferase, conserved site;	GO:0003824: catalytic activity; GO:0016415: octanoyltransferase activity;	GO:0006464: protein modification process; GO:0009107: lipoate biosynthetic process;	GO:0005737: cytoplasm;	K03801	lipoyl(octanoyl) transferase	2.3.1.181	---	---	-	-	-		678	1	1	1	1	0	1	1	1	-	-	-	-	-	-
	AS219_00375	234	gi|752704009|ref|WP_041351362.1| pseudouridine synthase [Neorickettsia risticii]	COG0130: tRNA U55 pseudouridine synthase TruB, may also work on U342 of tmRNA	J	IPR002501: Pseudouridine synthase II; IPR014780: tRNA pseudouridine synthase II, TruB; IPR020103: Pseudouridine synthase, catalytic domain;	GO:0003723: RNA binding; GO:0009982: pseudouridine synthase activity;	GO:0001522: pseudouridine synthesis; GO:0006396: RNA processing; GO:0009451: RNA modification;	---	K03177	tRNA pseudouridine55 synthase	5.4.99.25	---	---	-	Y	-		41	0	0	1	1	1	1	1	1	-	Y	-	-	Y	Y
	AS219_00380	268	gi|502411256|ref|WP_012779483.1| hypothetical protein [Neorickettsia risticii]	---	---	---	---	---	---	-	-	-	---	---	-	Y	-		-	-	-	-	-	-	-	-	-	-	-	-	-	-	-
	AS219_00385	65	no hit	---	---	---	---	---	---	-	-	-	---	---	-	-	-		-	-	-	-	-	-	-	-	-	-	-	-	-	-	-
	AS219_00390	308	gi|502411275|ref|WP_012779502.1| lipoprotein [Neorickettsia risticii]	---	---	---	---	---	---	-	-	-	---	---	-	Y	-		839	0	0	0	0	2	1	0	1	-	-	-	-	-	Y
	AS219_00395	278	gi|506296226|ref|WP_015816001.1| hypothetical protein [Neorickettsia risticii]	---	---	---	---	---	---	-	-	-	---	---	-	Y	-		847	0	0	0	0	3	2	0	2	-	-	-	-	-	Y
	AS219_00400	287	gi|506296227|ref|WP_015816002.1| hypothetical protein [Neorickettsia risticii]	---	---	---	---	---	---	-	-	-	---	---	-	Y	-		847	0	0	0	0	3	2	0	2	-	-	-	-	-	Y
	AS219_00405	299	gi|506296228|ref|WP_015816003.1| hypothetical protein [Neorickettsia risticii]	---	---	---	---	---	---	-	-	-	---	---	-	Y	-		840	0	0	0	0	1	1	0	1	-	-	-	-	-	Y
	AS219_00410	255	gi|506296232|ref|WP_015816007.1| hypothetical protein [Neorickettsia risticii]	---	---	---	---	---	---	-	-	-	---	---	-	Y	-		814	0	0	0	0	1	1	0	1	-	-	-	-	-	Y
	AS219_00415	294	gi|88600514|gb|ABD45982.1| hypothetical protein NSE_0117 [Neorickettsia sennetsu str. Miyayama]	---	---	---	---	---	---	-	-	-	---	---	-	Y	-		828	0	0	0	0	1	1	0	1	-	-	-	-	-	Y
	AS219_00420	854	gi|752704217|ref|WP_041351563.1| ATPase AAA [Neorickettsia risticii]	COG0542: ATP-dependent Clp protease ATP-binding subunit ClpA	O	IPR001270: Chaperonin ClpA/B; IPR003593: ATPase, AAA+ type, core; IPR003959: ATPase, AAA-type, core; IPR004176: Clp, N-terminal; IPR013093: ATPase, AAA-2; IPR017730: Chaperonin ClpB; IPR018368: Chaperonin ClpA/B, conserved site; IPR019489: Clp ATPase, C-terminal; IPR023150: Double Clp-N motif;	GO:0000166: nucleotide binding; GO:0005524: ATP binding; GO:0017111: nucleoside-triphosphatase activity;	GO:0009408: response to heat; GO:0016485: protein processing; GO:0019538: protein metabolic process;	GO:0005737: cytoplasm;	K03695	ATP-dependent Clp protease ATP-binding subunit ClpB	-	---	---	-	-	-		59	1	1	1	1	1	1	1	1	Y	-	-	-	Y	Y
	AS219_00425	549	gi|506296236|ref|WP_015816011.1| ribonuclease [Neorickettsia risticii]	COG1530: Ribonuclease G or E	J	IPR003029: Ribosomal protein S1, RNA-binding domain; IPR004659: Ribonuclease E/G; IPR012340: Nucleic acid-binding, OB-fold; IPR016027: Nucleic acid-binding, OB-fold-like; IPR019307: RNA-binding protein AU-1/Ribonuclease E/G; IPR022967: RNA-binding domain, S1;	GO:0003723: RNA binding; GO:0004540: ribonuclease activity;	GO:0006396: RNA processing;	GO:0005737: cytoplasm;	-	-	-	---	---	-	-	-		480	1	1	1	1	1	1	1	1	Y	-	-	-	Y	Y
	AS219_00430	403	gi|752704024|ref|WP_041351377.1| hypothetical protein [Neorickettsia risticii]	COG0843: Heme/copper-type cytochrome/quinol oxidase, subunit 1	C	IPR023616: Cytochrome c oxidase, subunit I domain;	---	---	---	-	-	-	---	---	-	Y	-		375	0	1	1	1	1	1	1	1	-	-	-	-	Y	Y
	AS219_00435	280	gi|506296237|ref|WP_015816012.1| nicotinate-nucleotide pyrophosphorylase [Neorickettsia risticii]	COG0157: Nicotinate-nucleotide pyrophosphorylase	H	IPR002638: Quinolinate phosphoribosyl transferase, C-terminal domain; IPR004393: Nicotinate-nucleotide pyrophosphorylase; IPR013785: Aldolase-type TIM barrel; IPR022412: Quinolinate phosphoribosyl transferase, N-terminal;	GO:0003824: catalytic activity; GO:0004514: nicotinate-nucleotide diphosphorylase (carboxylating activity; GO:0016763: transferase activity, transferring pentosyl groups;	GO:0008152: metabolic process; GO:0009435: NAD biosynthetic process; GO:0019363: pyridine nucleotide biosynthetic process;	---	K00767	nicotinate-nucleotide pyrophosphorylase (carboxylating)	2.4.2.19	---	---	-	-	-		315	0	0	1	1	1	1	1	1	-	Y	-	-	Y	Y
	AS219_00440	85	gi|109894774|sp|Q2GES3.1|RS16_NEOSM RecName: Full=30S ribosomal protein S16 [Neorickettsia sennetsu str. Miyayama]	COG0228: Ribosomal protein S16	J	IPR000307: Ribosomal protein S16; IPR020592: Ribosomal protein S16, conserved site; IPR023803: Ribosomal protein S16 domain;	GO:0003735: structural constituent of ribosome;	GO:0006412: translation;	GO:0005622: intracellular; GO:0005840: ribosome;	K02959	small subunit ribosomal protein S16	-	---	---	-	-	-		229	1	1	1	1	1	1	1	1	Y	-	-	-	Y	Y
	AS219_00445	163	gi|752704027|ref|WP_041351380.1| ribosome maturation factor RimM [Neorickettsia risticii]	COG0806: Ribosomal 30S subunit maturation factor RimM, required for 16S rRNA processing	J	IPR002676: RimM protein; IPR007903: PRC-barrel; IPR009000: Translation elongation/initiation factor/Ribosomal, beta-barrel; IPR011033: PRC-barrel-like; IPR011961: 16S rRNA processing protein RimM;	GO:0043022: ribosome binding;	GO:0006364: rRNA processing;	GO:0005840: ribosome;	-	-	-	---	---	-	-	-		268	1	1	1	1	1	1	1	1	Y	-	-	-	Y	Y
	AS219_00450	408	gi|506296241|ref|WP_015816016.1| recombinase RmuC [Neorickettsia risticii]	COG1322: DNA anti-recombination protein (rearrangement mutator) RmuC	L	IPR003798: DNA recombination RmuC;	---	---	---	K09760	DNA recombination protein RmuC	-	---	---	-	Y	-		646	1	1	1	1	1	1	1	1	Y	-	-	-	Y	Y
	AS219_00455	262	gi|506296242|ref|WP_015816017.1| hypothetical protein [Neorickettsia risticii]	---	---	---	---	---	---	-	-	-	---	---	-	-	-		18	0	1	1	1	1	1	1	1	-	-	-	-	Y	Y
	AS219_00460	263	gi|506296240|ref|WP_015816015.1| preprotein translocase subunit TatC [Neorickettsia risticii]	COG0805: Sec-independent protein secretion pathway component TatC	U	IPR002033: Sec-independent periplasmic protein translocase; IPR019822: Twin arginine-targeting protein translocase, TatC;	---	---	---	K03118	sec-independent protein translocase protein TatC	-	---	---	-	Y	-		282	1	1	1	1	1	1	1	1	Y	-	-	-	Y	Y
	AS219_00465	290	gi|506296243|ref|WP_015816018.1| modification methylase HemK [Neorickettsia risticii]	COG2890: Methylase of polypeptide chain release factors	J	IPR002052: DNA methylase, N-6 adenine-specific, conserved site; IPR004556: Modification methylase HemK; IPR007848: Methyltransferase small; IPR019874: Protein-(glutamine-N5 methyltransferase, release factor-specific;	GO:0003676: nucleic acid binding; GO:0008168: methyltransferase activity; GO:0008276: protein methyltransferase activity;	GO:0006479: protein methylation; GO:0032259: methylation;	---	-	-	-	---	---	-	-	-		573	1	1	1	1	1	1	1	1	Y	-	-	-	Y	Y
	AS219_00470	295	gi|752704029|ref|WP_041351382.1| hypothetical protein [Neorickettsia risticii]	---	---	---	---	---	---	-	-	-	---	---	-	-	-		800	0	0	0	0	1	1	1	1	-	-	Y	-	Y	Y
	AS219_00475	507	gi|506296246|ref|WP_015816021.1| F0F1 ATP synthase subunit alpha [Neorickettsia risticii]	COG0056: FoF1-type ATP synthase, alpha subunit	C	IPR000194: ATPase, alpha/beta subunit, nucleotide-binding domain; IPR000793: ATPase, F1/V1/A1 complex, alpha/beta subunit, C-terminal; IPR004100: ATPase, F1/V1/A1 complex, alpha/beta subunit, N-terminal; IPR005294: ATPase, F1 complex, alpha subunit; IPR018118: ATPase, F1/A1 complex, alpha/beta subunit, N-terminal; IPR020003: ATPase, alpha/beta subunit, nucleotide-binding domain, active site; IPR0…	GO:0005524: ATP binding; GO:0016820: hydrolase activity, acting on acid anhydrides, catalyzing transmembrane movement of substances; GO:0046933: hydrogen ion transporting ATP synthase activity, rotational mechanism; GO:0046961: proton-transporting ATPase activity, rotational mechanism;	GO:0015986: ATP synthesis coupled proton transport; GO:0015991: ATP hydrolysis coupled proton transport; GO:0015992: proton transport; GO:0046034: ATP metabolic process;	GO:0016469: proton-transporting two-sector ATPase complex; GO:0033178: proton-transporting two-sector ATPase complex, catalytic domain; GO:0045261: proton-transporting ATP synthase complex, catalytic core F(1;	K02132	F-type H+-transporting ATPase subunit alpha	3.6.3.14	---	---	-	-	-		604	1	1	1	1	1	1	1	1	Y	-	-	-	Y	Y
	AS219_00480	174	gi|506296247|ref|WP_015816022.1| ATP synthase subunit delta [Neorickettsia risticii]	COG0712: FoF1-type ATP synthase, delta subunit	C	IPR000711: ATPase, F1 complex, OSCP/delta subunit; IPR020781: ATPase, F1 complex, OSCP/delta subunit, conserved site;	GO:0046933: hydrogen ion transporting ATP synthase activity, rotational mechanism;	GO:0015986: ATP synthesis coupled proton transport;	GO:0005886: plasma membrane; GO:0045261: proton-transporting ATP synthase complex, catalytic core F(1;	-	-	-	---	---	-	-	-		209	1	1	1	1	1	1	1	1	Y	-	-	-	Y	Y
	AS219_00485	182	gi|506296249|ref|WP_015816024.1| 5,10-methenyltetrahydrofolate synthetase [Neorickettsia risticii]	COG0212: 5-formyltetrahydrofolate cyclo-ligase	H	IPR002698: 5-formyltetrahydrofolate cyclo-ligase;	GO:0005524: ATP binding; GO:0030272: 5-formyltetrahydrofolate cyclo-ligase activity;	GO:0009396: folic acid-containing compound biosynthetic process;	---	K01934	5-formyltetrahydrofolate cyclo-ligase	6.3.3.2	---	---	-	-	-		575	1	1	1	1	1	1	1	1	Y	-	-	-	Y	Y
	AS219_00490	168	gi|506296250|ref|WP_015816025.1| 2-C-methyl-D-erythritol 2,4-cyclodiphosphate synthase [Neorickettsia risticii]	COG0245: 2C-methyl-D-erythritol 2,4-cyclodiphosphate synthase	I	IPR003526: 2-C-methyl-D-erythritol 2,4-cyclodiphosphate synthase; IPR020555: 2-C-methyl-D-erythritol 2,4-cyclodiphosphate synthase, conserved site; IPR023423: IpsF-like superfamily;	GO:0008685: 2-C-methyl-D-erythritol 2,4-cyclodiphosphate synthase activity;	GO:0016114: terpenoid biosynthetic process;	---	K01770	2-C-methyl-D-erythritol 2,4-cyclodiphosphate synthase	4.6.1.12	---	---	-	-	-		21	0	0	1	1	1	1	1	1	-	Y	-	-	Y	Y
	AS219_00500	405	gi|506296252|ref|WP_015816027.1| permease [Neorickettsia risticii]	COG4591: ABC-type transport system, involved in lipoprotein release, permease component	M	IPR003838: Domain of unknown function DUF214, ABC transporter permease; IPR011925: Lipoprotein releasing system, transmembrane protein, LolC/E family;	---	GO:0006810: transport;	GO:0009276: Gram-negative-bacterium-type cell wall; GO:0016020: membrane; GO:0016021: integral to membrane;	-	-	-	---	---	-	Y	-		248	1	1	1	1	1	1	1	1	Y	-	-	-	Y	Y
	AS219_00505	280	gi|752704218|ref|WP_041351564.1| pseudouridine synthase [Neorickettsia risticii]	COG0564: Pseudouridylate synthase, 23S rRNA- or tRNA-specific	J	IPR006145: Pseudouridine synthase, RsuA and RluB/C/D/E/F; IPR006225: Pseudouridine synthase, RluC/RluD; IPR020103: Pseudouridine synthase, catalytic domain;	GO:0003723: RNA binding; GO:0009982: pseudouridine synthase activity;	GO:0001522: pseudouridine synthesis; GO:0009451: RNA modification;	---	K06180	23S rRNA pseudouridine1911/1915/1917 synthase	5.4.99.23	---	---	-	-	-		540	0	1	1	1	1	1	1	1	-	-	-	-	Y	Y
	AS219_00510	165	no hit	---	---	---	---	---	---	-	-	-	---	---	-	Y	-		-	-	-	-	-	-	-	-	-	-	-	-	-	-	-
	AS219_00515	308	gi|506296257|ref|WP_015816032.1| tyrosine recombinase XerD [Neorickettsia risticii]	COG4974: Site-specific recombinase XerD	L	IPR002104: Integrase, catalytic core, phage; IPR004107: Integrase, N-terminal SAM-like, phage; IPR010998: Integrase, Lambda-type, N-terminal; IPR011010: DNA breaking-rejoining enzyme, catalytic core; IPR013762: Integrase-like, catalytic core, phage; IPR023009: Tyrosine recombinase XerC/XerD; IPR023109: Integrase/recombinase, N-terminal;	GO:0003677: DNA binding;	GO:0006310: DNA recombination; GO:0015074: DNA integration;	---	K04763	integrase/recombinase XerD	-	---	---	-	-	-		181	1	1	1	1	1	1	1	1	Y	-	-	-	Y	Y
	AS219_00520	297	gi|506296256|ref|WP_015816031.1| fructose-bisphosphate aldolase [Neorickettsia risticii]	COG1830: Fructose-bisphosphate aldolase class Ia, DhnA family	G	IPR002915: Deoxyribose-phosphate aldolase/phospho-2-dehydro-3-deoxyheptonate aldolase; IPR013785: Aldolase-type TIM barrel;	GO:0003824: catalytic activity; GO:0016829: lyase activity;	GO:0008152: metabolic process;	---	-	-	-	---	---	-	-	-		35	1	1	1	1	1	1	1	1	Y	-	-	-	Y	Y
	AS219_00525	228	gi|506296254|ref|WP_015816029.1| hypothetical protein [Neorickettsia risticii]	---	---	---	---	---	---	-	-	-	---	---	-	Y	-		818	0	0	0	0	1	1	0	1	-	-	-	-	-	Y
	AS219_00535	345	gi|506296261|ref|WP_015816036.1| RND transporter [Neorickettsia risticii]	COG0845: Multidrug efflux pump subunit AcrA (membrane-fusion protein)	M V	IPR006143: Secretion protein HlyD;	GO:0008565: protein transporter activity;	GO:0009306: protein secretion;	GO:0016020: membrane;	-	-	-	---	---	-	Y	-		386	0	1	1	1	1	1	1	1	-	-	-	-	Y	Y
	AS219_00540	444	gi|254589784|gb|ACT69146.1| sodium:alanine symporter family protein [Neorickettsia risticii str. Illinois]	COG1115: Na+/alanine symporter	E	IPR001463: Sodium:alanine symporter;	GO:0005283: sodium:amino acid symporter activity;	GO:0006814: sodium ion transport;	GO:0016020: membrane;	-	-	-	---	---	-	Y	-		111	1	1	1	1	1	1	1	1	Y	-	-	-	Y	Y
	AS219_00545	438	gi|506296263|ref|WP_015816038.1| dihydroorotase [Neorickettsia risticii]	COG0044: Dihydroorotase or related cyclic amidohydrolase	F	IPR002195: Dihydroorotase, conserved site; IPR004722: Dihydroorotase; IPR006680: Amidohydrolase 1; IPR011059: Metal-dependent hydrolase, composite domain;	GO:0016787: hydrolase activity; GO:0016810: hydrolase activity, acting on carbon-nitrogen (but not peptide bonds; GO:0016812: hydrolase activity, acting on carbon-nitrogen (but not peptide bonds, in cyclic amides;	---	---	K01465	dihydroorotase	3.5.2.3	M	---	-	-	-		355	1	1	1	1	1	1	1	1	Y	-	-	-	Y	Y
	AS219_00550	848	gi|506296264|ref|WP_015816039.1| alanyl-tRNA synthetase [Neorickettsia risticii]	COG0013: Alanyl-tRNA synthetase	J	IPR002318: Alanyl-tRNA synthetase, class IIc; IPR012947: Threonyl/alanyl tRNA synthetase, SAD; IPR018162: Alanyl-tRNA synthetase, class IIc, anti-codon-binding domain; IPR018163: Threonyl/alanyl tRNA synthetase, class II-like, putative editing domain; IPR018164: Alanyl-tRNA synthetase, class IIc, N-terminal; IPR018165: Alanyl-tRNA synthetase, class IIc, core domain;	GO:0000166: nucleotide binding; GO:0003676: nucleic acid binding; GO:0004813: alanine-tRNA ligase activity; GO:0005524: ATP binding; GO:0016876: ligase activity, forming aminoacyl-tRNA and related compounds;	GO:0006412: translation; GO:0006419: alanyl-tRNA aminoacylation; GO:0043039: tRNA aminoacylation;	GO:0005737: cytoplasm;	K01872	alanyl-tRNA synthetase	6.1.1.7	---	---	-	-	-		321	1	1	1	1	1	1	1	1	Y	-	-	-	Y	Y
	AS219_00555	533	gi|506296266|ref|WP_015816041.1| transporter [Neorickettsia risticii]	COG0471: Di- and tricarboxylate transporter	G	IPR004680: Divalent ion symporter;	GO:0015137: citrate transmembrane transporter activity;	GO:0015746: citrate transport; GO:0055085: transmembrane transport;	GO:0016021: integral to membrane;	-	-	-	---	---	-	Y	-		766	0	0	0	0	1	1	1	1	-	-	Y	-	Y	Y
	AS219_00565	89	gi|752704039|ref|WP_041351392.1| hypothetical protein [Neorickettsia risticii]	---	---	---	---	---	---	-	-	-	---	---	-	-	-		823	0	0	0	0	1	1	0	1	-	-	-	-	-	Y
	AS219_00570	129	gi|506296269|ref|WP_015816044.1| molecular chaperone DnaK [Neorickettsia risticii]	COG1734: RNA polymerase-binding transcription factor DksA	J	IPR000962: Zinc finger, DksA/TraR C4-type;	GO:0008270: zinc ion binding;	---	---	-	-	-	---	---	-	-	-		512	1	1	1	1	1	1	1	1	Y	-	-	-	Y	Y
	AS219_00575	291	gi|506296270|ref|WP_015816045.1| FAD-dependent thymidylate synthase [Neorickettsia risticii]	COG1351: Thymidylate synthase ThyX	F	IPR003669: Thymidylate synthase ThyX;	GO:0050660: flavin adenine dinucleotide binding; GO:0050797: thymidylate synthase (FAD activity;	GO:0006231: dTMP biosynthetic process;	---	K03465	thymidylate synthase (FAD)	2.1.1.148	---	---	-	-	-		498	1	1	1	1	1	1	1	1	Y	-	-	-	Y	Y
	AS219_00580	347	gi|506296271|ref|WP_015816046.1| membrane protein [Neorickettsia risticii]	COG0330: Regulator of protease activity HflC, stomatin/prohibitin superfamily	O	IPR001107: Band 7 protein; IPR001972: Stomatin; IPR010201: HflK;	---	---	GO:0016020: membrane; GO:0016021: integral to membrane;	K04088	membrane protease subunit HflK	-	---	I	-	Y	-		496	1	1	1	1	1	1	1	1	Y	-	-	-	Y	Y
	AS219_00585	286	gi|499770834|ref|WP_011451568.1| membrane protein [Neorickettsia sennetsu]	COG0330: Regulator of protease activity HflC, stomatin/prohibitin superfamily	O	IPR001107: Band 7 protein; IPR001972: Stomatin;	---	---	GO:0016020: membrane;	-	-	-	---	I	-	Y	-		266	1	1	1	1	1	1	1	1	Y	-	-	-	Y	Y
	AS219_00590	474	gi|499770835|ref|WP_011451569.1| serine protease [Neorickettsia sennetsu]	COG0265: Periplasmic serine protease, S1-C subfamily, contain C-terminal PDZ domain	O	IPR001254: Peptidase S1/S6, chymotrypsin/Hap; IPR001478: PDZ/DHR/GLGF; IPR001940: Peptidase S1C, HrtA/DegP2/Q/S; IPR009003: Peptidase cysteine/serine, trypsin-like; IPR011782: Peptidase S1C, Do;	GO:0003824: catalytic activity; GO:0004252: serine-type endopeptidase activity; GO:0005515: protein binding;	GO:0006508: proteolysis;	---	K01362	NO DESCRIPTION	-	S	---	Y	-	Y		285	1	1	1	1	1	1	1	1	Y	-	-	-	Y	Y
	AS219_00595	1075	gi|752704041|ref|WP_041351394.1| DNA polymerase III subunit alpha [Neorickettsia risticii]	COG0587: DNA polymerase III, alpha subunit	L	IPR003141: Polymerase/histidinol phosphatase, N-terminal; IPR004013: PHP, C-terminal; IPR004805: DNA polymerase III, alpha subunit; IPR011708: Bacterial DNA polymerase III, alpha subunit; IPR016195: Polymerase/histidinol phosphatase-like;	GO:0003677: DNA binding; GO:0003824: catalytic activity; GO:0003887: DNA-directed DNA polymerase activity; GO:0008408: 3'-5' exonuclease activity;	GO:0006260: DNA replication;	GO:0005737: cytoplasm;	K02337	DNA polymerase III subunit alpha	2.7.7.7	---	---	-	-	-		433	1	1	1	1	1	1	1	1	Y	-	-	-	Y	Y
	AS219_00605	424	gi|254589797|gb|ACT69159.1| Smr domain protein [Neorickettsia risticii str. Illinois]	COG1496: Copper oxidase (laccase) domain COG2840: DNA-nicking endonuclease, Smr domain	L P	IPR002625: Smr protein/MutS2 C-terminal; IPR003730: Multi-copper polyphenol oxidoreductase, laccase; IPR011324: Cytotoxic necrotizing factor-like, catalytic;	---	---	---	-	-	-	---	---	-	-	-		734	0	0	0	0	1	1	1	1	-	-	Y	-	Y	Y
	AS219_00610	372	gi|506296276|ref|WP_015816051.1| DNA polymerase III subunit beta [Neorickettsia risticii]	COG0592: DNA polymerase III sliding clamp (beta) subunit, PCNA homolog	L	IPR001001: DNA polymerase III, beta chain; IPR022634: DNA polymerase III, beta chain, N-terminal; IPR022635: DNA polymerase III, beta chain, C-terminal; IPR022637: DNA polymerase III, beta chain, central;	GO:0003677: DNA binding; GO:0003887: DNA-directed DNA polymerase activity; GO:0008408: 3'-5' exonuclease activity;	GO:0006260: DNA replication;	GO:0009360: DNA polymerase III complex;	-	-	-	---	---	-	-	-		20	1	1	1	1	1	1	1	1	Y	-	-	-	Y	Y
	AS219_00620	471	gi|506296277|ref|WP_015816052.1| isocitrate dehydrogenase [Neorickettsia risticii]	COG0473: Isocitrate/isopropylmalate dehydrogenase	C E	IPR001804: Isocitrate/isopropylmalate dehydrogenase; IPR014273: Isocitrate dehydrogenase bacteria; IPR019818: Isocitrate/isopropylmalate dehydrogenase, conserved site;	GO:0000287: magnesium ion binding; GO:0004450: isocitrate dehydrogenase (NADP+ activity; GO:0016616: oxidoreductase activity, acting on the CH-OH group of donors, NAD or NADP as acceptor; GO:0046872: metal ion binding; GO:0051287: NAD binding;	GO:0006097: glyoxylate cycle; GO:0006099: tricarboxylic acid cycle; GO:0055114: oxidation-reduction process;	---	K00030	isocitrate dehydrogenase (NAD+)	1.1.1.41	---	---	-	-	-		602	1	1	1	1	1	1	1	1	Y	-	-	-	Y	Y
	AS219_00625	301	gi|254589800|gb|ACT69162.1| auxin Efflux Carrier [Neorickettsia risticii str. Illinois]	COG0679: Predicted permease	R	---	---	---	---	-	-	-	---	---	-	Y	-		574	1	1	1	1	1	1	1	1	Y	-	-	-	Y	Y
	AS219_00630	423	gi|752704046|ref|WP_041351399.1| peptidase M16 [Neorickettsia risticii]	COG0612: Predicted Zn-dependent peptidase	R	IPR001431: Peptidase M16, zinc-binding site; IPR007863: Peptidase M16, C-terminal; IPR011237: Peptidase M16, core; IPR011249: Metalloenzyme, LuxS/M16 peptidase-like, metal-binding; IPR011765: Peptidase M16, N-terminal;	GO:0003824: catalytic activity; GO:0004222: metalloendopeptidase activity; GO:0008270: zinc ion binding; GO:0046872: metal ion binding;	GO:0006508: proteolysis;	---	-	-	-	M	---	-	-	-		184	1	1	1	1	1	1	1	1	Y	-	-	-	Y	Y
	AS219_00635	188	gi|499770843|ref|WP_011451577.1| ATP-dependent protease subunit HslV [Neorickettsia sennetsu]	COG5405: ATP-dependent protease HslVU (ClpYQ), peptidase subunit	O	IPR001353: Proteasome, subunit alpha/beta; IPR022281: ATP-dependent protease, HslV subunit;	GO:0004298: threonine-type endopeptidase activity;	GO:0006508: proteolysis; GO:0051603: proteolysis involved in cellular protein catabolic process;	GO:0005839: proteasome core complex; GO:0009376: HslUV protease complex;	K01419	ATP-dependent HslUV protease, peptidase subunit HslV	3.4.25.2	T	---	-	-	-		94	1	1	1	1	1	1	1	1	Y	-	-	-	Y	Y
	AS219_00640	472	gi|752704048|ref|WP_041351401.1| ATP-dependent protease [Neorickettsia risticii]	COG1220: ATP-dependent protease HslVU (ClpYQ), ATPase subunit	O	IPR003593: ATPase, AAA+ type, core; IPR003959: ATPase, AAA-type, core; IPR004491: Heat shock protein HslU; IPR013093: ATPase, AAA-2; IPR019489: Clp ATPase, C-terminal;	GO:0000166: nucleotide binding; GO:0005524: ATP binding; GO:0016887: ATPase activity; GO:0017111: nucleoside-triphosphatase activity; GO:0070011: peptidase activity, acting on L-amino acid peptides;	---	GO:0005737: cytoplasm; GO:0009376: HslUV protease complex;	K03667	ATP-dependent HslUV protease ATP-binding subunit HslU	-	---	---	-	-	-		560	1	1	1	1	1	1	1	1	Y	-	-	-	Y	Y
	AS219_00645	231	gi|499770845|ref|WP_011451579.1| 2-C-methyl-D-erythritol 4-phosphate cytidylyltransferase [Neorickettsia sennetsu]	COG1211: 2-C-methyl-D-erythritol 4-phosphate cytidylyltransferase	I	IPR001228: 4-diphosphocytidyl-2C-methyl-D-erythritol synthase;	GO:0003824: catalytic activity;	GO:0008299: isoprenoid biosynthetic process;	---	K00991	2-C-methyl-D-erythritol 4-phosphate cytidylyltransferase	2.7.7.60	---	---	-	-	-		450	1	1	1	1	1	1	1	1	Y	-	-	-	Y	Y
	AS219_00650	348	gi|499770846|ref|WP_011451580.1| dihydroorotate dehydrogenase [Neorickettsia sennetsu]	COG0167: Dihydroorotate dehydrogenase	F	IPR001295: Dihydroorotate dehydrogenase, conserved site; IPR005719: Dihydroorotate dehydrogenase, class 2; IPR012135: Dihydroorotate dehydrogenase, class 1/ 2; IPR013785: Aldolase-type TIM barrel;	GO:0003824: catalytic activity; GO:0004152: dihydroorotate dehydrogenase activity; GO:0004158: dihydroorotate oxidase activity;	GO:0006207: 'de novo' pyrimidine base biosynthetic process; GO:0006222: UMP biosynthetic process; GO:0008152: metabolic process; GO:0055114: oxidation-reduction process;	GO:0016020: membrane;	K00254	dihydroorotate dehydrogenase	1.3.5.2	---	---	-	-	-		172	1	1	1	1	1	1	1	1	Y	-	-	-	Y	Y
	AS219_00655	436	gi|506296298|ref|WP_015816073.1| 3-phosphoshikimate 1-carboxyvinyltransferase [Neorickettsia risticii]	COG0128: 5-enolpyruvylshikimate-3-phosphate synthase	E	IPR001986: Enolpyruvate transferase domain; IPR013792: RNA 3'-terminal phosphate cyclase/enolpyruvate transferase, alpha/beta;	GO:0003824: catalytic activity; GO:0016765: transferase activity, transferring alkyl or aryl (other than methyl groups;	---	---	-	-	-	---	---	-	-	-		194	0	0	1	1	1	1	1	1	-	Y	-	-	Y	Y
	AS219_00660	943	gi|506296285|ref|WP_015816060.1| hypothetical protein [Neorickettsia risticii]	COG3164: Uncharacterized conserved protein YhdP, contains DUF3971 and AsmA2 domains	S	---	---	---	---	-	-	-	---	---	-	Y	-		368	1	1	1	1	1	1	1	1	Y	-	-	-	Y	Y
	AS219_00665	86	gi|499770850|ref|WP_011451584.1| hypothetical protein [Neorickettsia sennetsu]	COG2212: Multisubunit Na+/H+ antiporter, MnhF subunit	P	IPR007208: Multiple resistance and pH regulation protein F;	GO:0015075: ion transmembrane transporter activity;	GO:0034220: ion transmembrane transport;	GO:0016021: integral to membrane;	-	-	-	---	---	-	Y	-		796	0	0	0	0	1	1	1	1	-	-	Y	-	Y	Y
	AS219_00670	490	gi|506296287|ref|WP_015816062.1| phosphoribosylaminoimidazolecarboxamide formyltransferase [Neorickettsia risticii]	COG0138: AICAR transformylase/IMP cyclohydrolase PurH	F	IPR002695: AICARFT/IMPCHase bienzyme; IPR011607: Methylglyoxal synthase-like domain; IPR013982: AICARFT/IMPCHase bienzyme, transformylase domain; IPR016193: Cytidine deaminase-like;	GO:0003824: catalytic activity; GO:0003937: IMP cyclohydrolase activity; GO:0004643: phosphoribosylaminoimidazolecarboxamide formyltransferase activity;	GO:0006164: purine nucleotide biosynthetic process; GO:0006188: IMP biosynthetic process;	---	K00602	phosphoribosylaminoimidazolecarboxamide formyltransferase / IMP cyclohydrolase	3.5.4.10:2.1.2.3	---	---	-	-	-		588	1	1	1	1	1	1	1	1	Y	-	-	-	Y	Y
	AS219_00675	307	gi|506296300|ref|WP_015816075.1| glutathione synthetase [Neorickettsia risticii]	COG0189: Glutathione synthase/RimK-type ligase, ATP-grasp superfamily	H J	IPR004215: Prokaryotic glutathione synthetase, N-terminal; IPR004218: Prokaryotic glutathione synthetase, ATP-binding; IPR006284: Glutathione synthetase, prokaryotic; IPR013815: ATP-grasp fold, subdomain 1; IPR013816: ATP-grasp fold, subdomain 2; IPR013817: Pre-ATP-grasp fold; IPR016185: PreATP-grasp-like fold;	GO:0003824: catalytic activity; GO:0004363: glutathione synthase activity; GO:0005524: ATP binding; GO:0016874: ligase activity;	GO:0006750: glutathione biosynthetic process;	---	-	-	-	---	---	-	-	-		192	1	1	1	1	1	1	1	1	Y	-	-	-	Y	Y
	AS219_00680	478	gi|254589823|gb|ACT69185.1| oxidoreductase, 2-nitropropane dioxygenase family [Neorickettsia risticii str. Illinois]	COG2070: NAD(P)H-dependent flavin oxidoreductase YrpB, nitropropane dioxygenase family	R	IPR004136: 2-nitropropane dioxygenase, NPD; IPR013785: Aldolase-type TIM barrel;	GO:0003824: catalytic activity; GO:0018580: nitronate monooxygenase activity;	GO:0008152: metabolic process; GO:0055114: oxidation-reduction process;	---	-	-	-	---	---	-	-	-		639	1	1	1	1	1	1	1	1	Y	-	-	-	Y	Y
	AS219_00685	224	gi|88600533|gb|ABD46001.1| conserved hypothetical protein [Neorickettsia sennetsu str. Miyayama]	COG0593: Chromosomal replication initiation ATPase DnaA	L	IPR013317: Chromosomal replication control, initiator (DnaA/regulator (Hda;	---	---	---	-	-	-	---	---	-	-	-		196	1	1	1	1	1	1	1	1	Y	-	-	-	Y	Y
	AS219_00690	327	gi|506296302|ref|WP_015816077.1| permease [Neorickettsia risticii]	COG0628: Predicted PurR-regulated permease PerM	R	IPR002549: Uncharacterised protein family UPF0118;	---	---	---	-	-	-	---	---	-	Y	-		275	1	1	1	1	1	1	1	1	Y	-	-	-	Y	Y
	AS219_00695	1025	gi|506296290|ref|WP_015816065.1| acriflavine resistance protein B [Neorickettsia risticii]	COG0841: Multidrug efflux pump subunit AcrB	V	IPR001036: Acriflavin resistance protein;	GO:0005215: transporter activity;	GO:0006810: transport;	GO:0016020: membrane;	-	-	-	---	---	-	Y	-		23	0	1	1	1	1	1	1	1	-	-	-	-	Y	Y
	AS219_00700	463	gi|506296303|ref|WP_015816078.1| amidophosphoribosyltransferase [Neorickettsia risticii]	COG0034: Glutamine phosphoribosylpyrophosphate amidotransferase	F	IPR000583: Glutamine amidotransferase, class-II; IPR000836: Phosphoribosyltransferase; IPR005854: Amidophosphoribosyl transferase; IPR017932: Glutamine amidotransferase, type II;	GO:0004044: amidophosphoribosyltransferase activity;	GO:0008152: metabolic process; GO:0009113: purine base biosynthetic process; GO:0009116: nucleoside metabolic process;	---	K00764	amidophosphoribosyltransferase	2.4.2.14	C	---	-	-	-		277	1	1	1	1	1	1	1	1	Y	-	-	-	Y	Y
	AS219_00705	143	gi|506296291|ref|WP_015816066.1| hypothetical protein [Neorickettsia risticii]	---	---	---	---	---	---	-	-	-	---	---	-	-	-		842	0	0	0	0	1	1	0	1	-	-	-	-	-	Y
	AS219_00710	191	gi|254589826|gb|ACT69188.1| translation elongation factor P [Neorickettsia risticii str. Illinois]	COG0231: Translation elongation factor P (EF-P)/translation initiation factor 5A (eIF-5A)	J	IPR001059: Translation elongation factor P/YeiP, central; IPR008991: Translation protein SH3-like; IPR011768: Translation elongation factor P; IPR012340: Nucleic acid-binding, OB-fold; IPR013185: Translation elongation factor, KOW-like; IPR014722: Translation protein SH3-like, subgroup; IPR015365: Elongation factor P, C-terminal; IPR016027: Nucleic acid-binding, OB-fold-like;	GO:0003746: translation elongation factor activity;	GO:0006414: translational elongation; GO:0043043: peptide biosynthetic process;	GO:0005737: cytoplasm;	K02356	elongation factor P	-	---	---	-	-	-		294	1	1	1	1	1	1	1	1	Y	-	-	-	Y	Y
	AS219_00715	120	gi|752704053|ref|WP_041351406.1| hypothetical protein [Neorickettsia risticii]	COG2913: Outer membrane protein assembly factor BamE, lipoprotein component of the BamABCDE complex	M	---	---	---	---	-	-	-	---	---	Y	-	Y		650	1	1	1	1	1	1	1	1	Y	-	-	-	Y	Y
	AS219_00720	382	gi|506296293|ref|WP_015816068.1| transporter [Neorickettsia risticii]	COG1301: Na+/H+-dicarboxylate symporter	C	IPR001991: Sodium:dicarboxylate symporter;	GO:0017153: sodium:dicarboxylate symporter activity;	GO:0006835: dicarboxylic acid transport;	GO:0016020: membrane;	-	-	-	---	---	-	Y	-		692	0	1	0	2	1	1	1	1	-	-	-	-	Y	Y
	AS219_00725	350	gi|506296306|ref|WP_015816081.1| DNA repair protein RecF [Neorickettsia risticii]	COG1195: Recombinational DNA repair ATPase RecF	L	IPR001238: DNA-binding, RecF; IPR003395: RecF/RecN/SMC;	GO:0003697: single-stranded DNA binding; GO:0005524: ATP binding;	GO:0006281: DNA repair;	GO:0005694: chromosome;	-	-	-	---	---	-	-	-		451	1	1	1	1	1	1	1	1	Y	-	-	-	Y	Y
	AS219_00730	198	gi|506296294|ref|WP_015816069.1| methyltransferase [Neorickettsia risticii]	COG0742: 16S rRNA G966 N2-methylase RsmD	J	IPR002052: DNA methylase, N-6 adenine-specific, conserved site; IPR004398: RNA methyltransferase, RsmD;	GO:0003676: nucleic acid binding; GO:0008168: methyltransferase activity;	GO:0031167: rRNA methylation; GO:0032259: methylation;	---	-	-	-	---	---	-	-	-		462	1	1	1	1	1	1	1	1	Y	-	-	-	Y	Y
	AS219_00735	81	gi|754506886|ref|WP_041917550.1| BolA family transcriptional regulator [Neorickettsia sennetsu]	COG0271: Stress-induced morphogen (activity unknown)	T	IPR002634: BolA protein;	---	---	---	-	-	-	---	---	-	-	-		153	1	1	1	1	1	1	1	1	Y	-	-	-	Y	Y
	AS219_00740	106	gi|254589817|gb|ACT69179.1| putative glutaredoxin-like protein [Neorickettsia risticii str. Illinois]	COG0278: Glutaredoxin-related protein	O	IPR002109: Glutaredoxin; IPR004480: Monothiol glutaredoxin-related; IPR012335: Thioredoxin fold; IPR012336: Thioredoxin-like fold;	GO:0009055: electron carrier activity; GO:0015035: protein disulfide oxidoreductase activity;	GO:0045454: cell redox homeostasis;	---	K07390	monothiol glutaredoxin	-	---	---	-	-	-		120	1	1	1	1	1	1	1	1	Y	-	-	-	Y	Y
	AS219_00745	341	gi|506296308|ref|WP_015816083.1| phosphate ABC transporter permease [Neorickettsia risticii]	COG0573: ABC-type phosphate transport system, permease component	P	IPR000515: Binding-protein-dependent transport systems inner membrane component; IPR011864: Phosphate ABC transporter, permease protein PstC;	GO:0005215: transporter activity; GO:0005315: inorganic phosphate transmembrane transporter activity;	GO:0006810: transport; GO:0006817: phosphate transport;	GO:0016020: membrane; GO:0016021: integral to membrane;	-	-	-	---	---	-	Y	-		405	1	1	1	1	1	1	1	1	Y	-	-	-	Y	Y
	AS219_00750	312	gi|506296296|ref|WP_015816071.1| hypothetical protein [Neorickettsia risticii]	COG2071: Gamma-glutamyl-gamma-aminobutyrate hydrolase PuuD (putrescine degradation), contains GATase1-like domain	E	IPR011697: Peptidase C26;	GO:0016787: hydrolase activity;	GO:0006541: glutamine metabolic process;	---	-	-	-	---	---	-	Y	-		236	1	1	2	2	1	1	1	1	-	-	-	-	Y	Y
	AS219_00755	709	gi|506296309|ref|WP_015816084.1| primosomal protein N' [Neorickettsia risticii]	COG1198: Primosomal protein N' (replication factor Y) - superfamily II helicase	L	IPR001650: Helicase, C-terminal; IPR005259: Primosomal protein n; IPR011545: DNA/RNA helicase, DEAD/DEAH box type, N-terminal; IPR014001: DEAD-like helicase;	GO:0003676: nucleic acid binding; GO:0003677: DNA binding; GO:0004386: helicase activity; GO:0005524: ATP binding; GO:0008026: ATP-dependent helicase activity;	GO:0006260: DNA replication;	---	K04066	primosomal protein N' (replication factor Y) (superfamily II helicase)	-	---	---	-	-	-		103	1	1	1	1	1	1	1	1	Y	-	-	-	Y	Y
	AS219_00760	365	gi|254589819|gb|ACT69181.1| membrane protein, putative [Neorickettsia risticii str. Illinois]	---	---	---	---	---	---	-	-	-	---	---	-	-	-		744	0	0	0	0	1	1	1	1	-	-	Y	-	Y	Y
	AS219_00765	207	gi|506296310|ref|WP_015816085.1| exopolysaccharide synthesis protein ExoD [Neorickettsia risticii]	COG3932: Uncharacterized conserved protein	S	IPR010331: Exopolysaccharide synthesis, ExoD;	---	---	---	-	-	-	---	---	-	Y	-		245	1	2	1	1	1	1	1	1	-	-	-	-	Y	Y
	AS219_00770	266	gi|499770877|ref|WP_011451611.1| conjugal transfer protein TrbG [Neorickettsia sennetsu]	COG3504: Type IV secretory pathway, VirB9 components	U	IPR010258: Conjugal transfer, TrbG/VirB9/CagX;	---	---	---	-	-	-	---	---	Y	-	Y		307	1	1	1	1	1	1	1	1	Y	-	-	-	Y	Y
	AS219_00775	214	gi|506296324|ref|WP_015816099.1| conjugal transfer protein TraJ [Neorickettsia risticii]	COG3736: Type IV secretory pathway, component VirB8	U	IPR007430: VirB8;	---	---	GO:0016020: membrane;	-	-	-	---	---	-	Y	-		609	1	1	1	1	1	1	1	1	Y	-	-	-	Y	Y
	AS219_00780	184	gi|506296312|ref|WP_015816087.1| co-chaperone GrpE [Neorickettsia risticii]	COG0576: Molecular chaperone GrpE (heat shock protein)	O	IPR000740: GrpE nucleotide exchange factor; IPR009012: GrpE nucleotide exchange factor, head; IPR013805: GrpE nucleotide exchange factor, coiled-coil;	GO:0000774: adenyl-nucleotide exchange factor activity; GO:0042803: protein homodimerization activity; GO:0051087: chaperone binding;	GO:0006457: protein folding;	---	-	-	-	---	---	-	-	-		220	1	1	1	1	1	1	1	1	Y	-	-	-	Y	Y
	AS219_00785	321	gi|506296325|ref|WP_015816100.1| tryptophanyl-tRNA synthetase [Neorickettsia risticii]	COG0180: Tryptophanyl-tRNA synthetase	J	IPR002305: Aminoacyl-tRNA synthetase, class Ib; IPR002306: Tryptophanyl-tRNA synthetase, class Ib; IPR014729: Rossmann-like alpha/beta/alpha sandwich fold;	GO:0000166: nucleotide binding; GO:0004812: aminoacyl-tRNA ligase activity; GO:0004830: tryptophan-tRNA ligase activity; GO:0005524: ATP binding;	GO:0006412: translation; GO:0006418: tRNA aminoacylation for protein translation; GO:0006436: tryptophanyl-tRNA aminoacylation;	GO:0005737: cytoplasm;	K01867	tryptophanyl-tRNA synthetase	6.1.1.2	---	---	-	-	-		596	1	1	1	1	1	1	1	1	Y	-	-	-	Y	Y
	AS219_00790	66	gi|254589835|gb|ACT69197.1| conserved domain protein [Neorickettsia risticii str. Illinois]	COG0291: Ribosomal protein L35	J	IPR001706: Ribosomal protein L35, non-mitochondrial; IPR018265: Ribosomal protein L35, conserved site; IPR021137: Ribosomal protein L35;	GO:0003735: structural constituent of ribosome;	GO:0006412: translation;	GO:0005622: intracellular; GO:0005840: ribosome;	K02916	large subunit ribosomal protein L35	-	---	---	-	-	-		390	1	1	1	1	1	1	1	1	Y	-	-	-	Y	Y
	AS219_00795	117	gi|506296326|ref|WP_015816101.1| 50S ribosomal protein L20 [Neorickettsia risticii]	COG0292: Ribosomal protein L20	J	IPR005813: Ribosomal protein L20;	GO:0003735: structural constituent of ribosome; GO:0019843: rRNA binding;	GO:0006412: translation;	GO:0005622: intracellular; GO:0005840: ribosome;	K02887	large subunit ribosomal protein L20	-	---	---	-	-	-		356	1	1	1	1	1	1	1	1	Y	-	-	-	Y	Y
	AS219_00800	325	gi|506296314|ref|WP_015816089.1| phenylalanyl-tRNA synthetase subunit alpha [Neorickettsia risticii]	COG0016: Phenylalanyl-tRNA synthetase alpha subunit	J	IPR002319: Phenylalanyl-tRNA synthetase; IPR004529: Phenylalanyl-tRNA synthetase, class IIc, alpha subunit; IPR006195: Aminoacyl-tRNA synthetase, class II; IPR010978: tRNA-binding arm; IPR022911: Phenylalanyl-tRNA synthetase alpha chain 1, bacterial;	GO:0000049: tRNA binding; GO:0000166: nucleotide binding; GO:0004812: aminoacyl-tRNA ligase activity; GO:0004826: phenylalanine-tRNA ligase activity; GO:0005524: ATP binding;	GO:0006412: translation; GO:0006418: tRNA aminoacylation for protein translation; GO:0006432: phenylalanyl-tRNA aminoacylation; GO:0043039: tRNA aminoacylation;	GO:0005737: cytoplasm;	K01889	phenylalanyl-tRNA synthetase alpha chain	6.1.1.20	---	---	-	-	-		395	1	1	1	1	1	1	1	1	Y	-	-	-	Y	Y
	AS219_00805	146	gi|506296327|ref|WP_015816102.1| ribose 5-phosphate isomerase B [Neorickettsia risticii]	COG0698: Ribose 5-phosphate isomerase RpiB	G	IPR003500: Ribose/galactose isomerase; IPR004785: Ribose 5-phosphate isomerase B;	GO:0004751: ribose-5-phosphate isomerase activity;	GO:0005975: carbohydrate metabolic process; GO:0006098: pentose-phosphate shunt;	---	K01808	ribose 5-phosphate isomerase B	5.3.1.6	---	---	-	-	-		17	0	0	1	1	1	1	1	1	-	Y	-	-	Y	Y
	AS219_00810	413	gi|254589837|gb|ACT69199.1| serine hydroxymethyltransferase [Neorickettsia risticii str. Illinois]	COG0112: Glycine/serine hydroxymethyltransferase	E	IPR001085: Serine hydroxymethyltransferase; IPR015421: Pyridoxal phosphate-dependent transferase, major region, subdomain 1; IPR015422: Pyridoxal phosphate-dependent transferase, major region, subdomain 2; IPR015424: Pyridoxal phosphate-dependent transferase, major domain; IPR019798: Serine hydroxymethyltransferase, pyridoxal phosphate binding site;	GO:0003824: catalytic activity; GO:0004372: glycine hydroxymethyltransferase activity; GO:0030170: pyridoxal phosphate binding;	GO:0006544: glycine metabolic process; GO:0006563: L-serine metabolic process;	---	K00600	glycine hydroxymethyltransferase	2.1.2.1	---	---	-	-	-		676	1	1	1	1	1	1	1	1	Y	-	-	-	Y	Y
	AS219_00815	77	gi|506296328|ref|WP_015816103.1| hypothetical protein [Neorickettsia risticii]	---	---	---	---	---	---	-	-	-	---	---	-	-	-		829	0	0	0	0	1	1	0	1	-	-	-	-	-	Y
	AS219_00820	214	gi|499770887|ref|WP_011451621.1| thiamine-phosphate pyrophosphorylase [Neorickettsia sennetsu]	COG0352: Thiamine monophosphate synthase	H	IPR003733: Thiamine monophosphate synthase; IPR013785: Aldolase-type TIM barrel; IPR022998: Thiamin phosphate synthase superfamily;	GO:0003824: catalytic activity; GO:0004789: thiamine-phosphate diphosphorylase activity;	GO:0008152: metabolic process; GO:0009228: thiamine biosynthetic process;	---	K14154	thiamine-phosphate diphosphorylase / hydroxyethylthiazole kinase	2.7.1.50:2.5.1.3	---	---	-	-	-		454	0	0	1	1	1	1	1	1	-	Y	-	-	Y	Y
	AS219_00825	1075	gi|506296329|ref|WP_015816104.1| carbamoyl phosphate synthase large subunit [Neorickettsia risticii]	COG0458: Carbamoylphosphate synthase large subunit	E F	IPR005479: Carbamoyl-phosphate synthetase, large subunit, ATP-binding; IPR005480: Carbamoyl-phosphate synthetase, large subunit, oligomerisation; IPR005481: Carbamoyl-phosphate synthase, large subunit, N-terminal; IPR005483: Carbamoyl-phosphate synthase, large subunit, CPS-domain; IPR006275: Carbamoyl-phosphate synthase, large subunit; IPR011607: Methylglyoxal synthase-like domain; IPR011761: ATP…	GO:0003824: catalytic activity; GO:0004086: carbamoyl-phosphate synthase activity; GO:0005524: ATP binding; GO:0016874: ligase activity; GO:0046872: metal ion binding;	GO:0006807: nitrogen compound metabolic process; GO:0008152: metabolic process;	---	K01955	carbamoyl-phosphate synthase large subunit	6.3.5.5	---	---	-	-	-		680	1	1	1	1	1	1	1	1	Y	-	-	-	Y	Y
	AS219_00835	417	gi|506296318|ref|WP_015816093.1| adenylosuccinate synthase [Neorickettsia risticii]	COG0104: Adenylosuccinate synthase	F	IPR001114: Adenylosuccinate synthetase; IPR018220: Adenylosuccinate synthase, active site;	GO:0000287: magnesium ion binding; GO:0004019: adenylosuccinate synthase activity; GO:0005525: GTP binding;	GO:0006164: purine nucleotide biosynthetic process;	GO:0005737: cytoplasm;	K01939	adenylosuccinate synthase	6.3.4.4	---	---	-	-	-		50	1	1	1	1	1	1	1	1	Y	-	-	-	Y	Y
	AS219_00840	233	gi|754506817|ref|WP_041917481.1| phosphatidylglycerophosphatase [Neorickettsia sennetsu]	COG1267: Phosphatidylglycerophosphatase A	I	IPR007686: Phosphatidylglycerophosphatase A;	GO:0008962: phosphatidylglycerophosphatase activity;	GO:0006629: lipid metabolic process;	---	-	-	-	---	---	-	Y	-		364	1	1	1	1	1	1	1	1	Y	-	-	-	Y	Y
	AS219_00845	112	gi|506296319|ref|WP_015816094.1| thioredoxin [Neorickettsia risticii]	COG0526: Thiol-disulfide isomerase or thioredoxin	O	IPR012335: Thioredoxin fold; IPR012336: Thioredoxin-like fold; IPR013766: Thioredoxin domain; IPR017936: Thioredoxin-like;	---	GO:0045454: cell redox homeostasis;	---	-	-	-	---	---	-	-	-		719	0	0	0	0	1	1	1	1	-	-	Y	-	Y	Y
	AS219_00850	331	gi|254589854|gb|ACT69216.1| glycerol-3-phosphate dehydrogenase [NAD(P)+] (NAD(P)H-dependent glycerol-3-phosphate dehydrogenase) [Neorickettsia risticii str. Illinois]	COG0240: Glycerol-3-phosphate dehydrogenase	C	IPR006109: Glycerol-3-phosphate dehydrogenase, NAD-dependent, C-terminal; IPR006168: Glycerol-3-phosphate dehydrogenase, NAD-dependent; IPR008927: 6-phosphogluconate dehydrogenase, C-terminal-like; IPR011128: Glycerol-3-phosphate dehydrogenase, NAD-dependent, N-terminal; IPR013328: Dehydrogenase, multihelical; IPR016040: NAD(P-binding domain;	GO:0004367: glycerol-3-phosphate dehydrogenase [NAD+] activity; GO:0005488: binding; GO:0016491: oxidoreductase activity; GO:0016614: oxidoreductase activity, acting on CH-OH group of donors; GO:0016616: oxidoreductase activity, acting on the CH-OH group of donors, NAD or NADP as acceptor; GO:0050662: coenzyme binding; GO:0051287: NAD binding;	GO:0005975: carbohydrate metabolic process; GO:0006072: glycerol-3-phosphate metabolic process; GO:0046168: glycerol-3-phosphate catabolic process; GO:0055114: oxidation-reduction process;	GO:0005737: cytoplasm; GO:0009331: glycerol-3-phosphate dehydrogenase complex;	-	-	-	---	---	-	-	-		425	1	1	1	1	1	1	1	1	Y	-	-	-	Y	Y
	AS219_00855	236	gi|88600355|gb|ABD45823.1| DNA repair protein RadC [Neorickettsia sennetsu str. Miyayama]	COG2003: DNA repair protein RadC, contains a helix-hairpin-helix DNA-binding motif	L	IPR001405: Uncharacterised protein family UPF0758; IPR010994: RuvA domain 2-like; IPR020891: Uncharacterised protein family UPF0758, conserved site;	---	---	---	K03630	DNA repair protein RadC	-	---	---	-	-	-		421	0	2	1	1	1	1	1	1	-	-	-	-	Y	Y
	AS219_00860	144	gi|499770896|ref|WP_011451630.1| DNA-binding protein [Neorickettsia sennetsu]	COG1396: Transcriptional regulator, contains XRE-family HTH domain	K	IPR001387: Helix-turn-helix type 3; IPR010982: Lambda repressor-like, DNA-binding;	GO:0003677: DNA binding; GO:0043565: sequence-specific DNA binding;	---	---	-	-	-	---	---	-	-	-		681	0	5	1	1	1	1	1	1	-	-	-	-	Y	Y
	AS219_00865	804	gi|506296334|ref|WP_015816109.1| preprotein translocase subunit SecA [Neorickettsia risticii]	COG0653: Preprotein translocase subunit SecA (ATPase, RNA helicase)	U	IPR000185: SecA protein; IPR011115: SecA DEAD-like, N-terminal; IPR011116: SecA Wing/Scaffold; IPR011130: SecA preprotein, cross-linking domain; IPR014018: SecA motor DEAD; IPR020937: SecA conserved site;	GO:0005524: ATP binding;	GO:0006605: protein targeting; GO:0006886: intracellular protein transport; GO:0017038: protein import;	GO:0016020: membrane;	K03070	preprotein translocase subunit SecA	-	---	---	-	-	-		616	1	1	1	1	1	1	1	1	Y	-	-	-	Y	Y
	AS219_00870	263	gi|499770900|ref|WP_011451634.1| transcriptional regulator [Neorickettsia sennetsu]	COG0745: DNA-binding response regulator, OmpR family, contains REC and winged-helix (wHTH) domain	K T	IPR001789: Signal transduction response regulator, receiver domain; IPR001867: Signal transduction response regulator, C-terminal; IPR011006: CheY-like superfamily; IPR011991: Winged helix-turn-helix transcription repressor DNA-binding;	GO:0000156: two-component response regulator activity; GO:0003677: DNA binding;	GO:0000160: two-component signal transduction system (phosphorelay; GO:0006355: regulation of transcription, DNA-dependent;	---	K02483	two-component system, OmpR family, response regulator	-	---	---	-	-	-		63	1	1	1	1	1	1	1	1	Y	-	-	-	Y	Y
	AS219_00875	159	gi|752704233|ref|WP_041351579.1| N5-carboxyaminoimidazole ribonucleotide mutase [Neorickettsia risticii]	COG0041: Phosphoribosylcarboxyaminoimidazole (NCAIR) mutase	F	IPR000031: Phosphoribosylaminoimidazole carboxylase, core;	GO:0004638: phosphoribosylaminoimidazole carboxylase activity;	GO:0006189: 'de novo' IMP biosynthetic process;	---	K01588	5-(carboxyamino)imidazole ribonucleotide mutase	5.4.99.18	---	---	-	-	-		112	1	1	1	1	1	1	1	1	Y	-	-	-	Y	Y
	AS219_00880	329	gi|499770902|ref|WP_011451636.1| tRNA N6-adenosine threonylcarbamoyltransferase [Neorickettsia sennetsu]	COG0533: tRNA A37 threonylcarbamoyltransferase TsaD	J	IPR000905: Peptidase M22, glycoprotease; IPR017860: Peptidase M22, glycoprotease, conserved site; IPR017861: Peptidase M22, glycoprotease, subgroup; IPR022450: Peptidase M22, O-sialoglycoprotein peptidase;	GO:0004222: metalloendopeptidase activity;	GO:0006508: proteolysis;	---	K01409	O-sialoglycoprotein endopeptidase	3.4.24.57	---	---	-	-	-		235	1	1	1	1	1	1	1	1	Y	-	-	-	Y	Y
	AS219_00885	336	gi|506296337|ref|WP_015816112.1| C4-dicarboxylate ABC transporter substrate-binding protein [Neorickettsia risticii]	COG2358: TRAP-type uncharacterized transport system, periplasmic component	R	IPR011852: TRAP transporter solute receptor, TAXI family; IPR015168: NMT1/THI5-like;	---	---	---	-	-	-	---	---	-	Y	-		203	0	0	1	1	1	1	1	1	-	Y	-	-	Y	Y
	AS219_00890	323	gi|499770904|ref|WP_011451638.1| polyprenyl synthetase [Neorickettsia sennetsu]	COG0142: Geranylgeranyl pyrophosphate synthase	H	IPR000092: Polyprenyl synthetase; IPR008949: Terpenoid synthase; IPR017446: Polyprenyl synthetase-related;	---	GO:0008299: isoprenoid biosynthetic process;	---	K02523	octaprenyl-diphosphate synthase	2.5.1.90	---	---	-	-	-		475	1	1	1	1	1	1	1	1	Y	-	-	-	Y	Y
	AS219_00895	311	gi|506296341|ref|WP_015816116.1| hypothetical protein [Neorickettsia risticii]	COG0730: Uncharacterized membrane protein YfcA	S	IPR002781: Protein of unknown function DUF81;	---	---	GO:0016021: integral to membrane;	-	-	-	---	---	-	Y	-		775	0	0	0	0	1	1	1	1	-	-	Y	-	Y	Y
	AS219_00900	246	gi|499770907|ref|WP_011451641.1| hypothetical protein [Neorickettsia sennetsu]	---	---	IPR019088: Conserved hypothetical protein CHP02186-related, transmembrane;	---	---	---	-	-	-	---	---	Y	-	Y		793	0	0	0	0	1	1	1	1	-	-	Y	-	Y	Y
	AS219_00905	511	gi|38565247|gb|AAR23988.1| 51 kDa antigen [Neorickettsia sp. SF agent]	---	---	---	---	---	---	-	-	-	---	---	Y	-	Y		202	1	1	2	2	1	1	1	1	-	-	-	-	Y	Y
	AS219_00910	471	gi|506296344|ref|WP_015816119.1| glutamate ligase [Neorickettsia risticii]	COG0769: UDP-N-acetylmuramyl tripeptide synthase	M	IPR004101: Mur ligase, C-terminal; IPR013221: Mur ligase, central;	GO:0005524: ATP binding; GO:0016874: ligase activity;	GO:0009058: biosynthetic process;	---	-	-	-	---	---	-	-	-		759	1	1	0	0	1	1	1	1	-	-	-	-	Y	Y
	AS219_00915	215	gi|506296345|ref|WP_015816120.1| endonuclease IV [Neorickettsia risticii]	COG0177: Endonuclease III	L	IPR003265: HhH-GPD domain; IPR003651: Endonuclease III-like, iron-sulphur cluster loop motif; IPR004035: Endonuclease III, iron-sulphur binding site; IPR004036: Endonuclease III, conserved site-2; IPR005759: Endonuclease III/Nth; IPR011257: DNA glycosylase; IPR023170: Helix-turn-helix, base-excision DNA repair, C-terminal;	GO:0003824: catalytic activity; GO:0003906: DNA-(apurinic or apyrimidinic site lyase activity; GO:0004519: endonuclease activity; GO:0051539: 4 iron, 4 sulfur cluster binding;	GO:0006281: DNA repair; GO:0006284: base-excision repair;	GO:0005622: intracellular;	K10773	endonuclease III	4.2.99.18	---	---	-	-	-		485	1	1	1	1	1	1	1	1	Y	-	-	-	Y	Y
	AS219_00920	246	gi|506296346|ref|WP_015816121.1| CDP-diacylglycerol--serine O-phosphatidyltransferase [Neorickettsia risticii]	COG1183: Phosphatidylserine synthase	I	IPR000462: CDP-alcohol phosphatidyltransferase; IPR012616: CDP-alcohol phosphatidyltransferase, C-terminal;	GO:0016780: phosphotransferase activity, for other substituted phosphate groups;	GO:0008654: phospholipid biosynthetic process;	GO:0016020: membrane;	K17103	CDP-diacylglycerol---serine O-phosphatidyltransferase	2.7.8.8	---	---	-	Y	-		657	1	1	1	1	1	1	1	1	Y	-	-	-	Y	Y
	AS219_00925	225	gi|499770914|ref|WP_011451648.1| phosphatidylserine decarboxylase proenzyme [Neorickettsia sennetsu]	COG0688: Phosphatidylserine decarboxylase	I	IPR003817: Phosphatidylserine decarboxylase-related; IPR004428: Phosphatidylserine decarboxylase-related protein;	GO:0004609: phosphatidylserine decarboxylase activity; GO:0048037: cofactor binding;	GO:0006646: phosphatidylethanolamine biosynthetic process; GO:0008654: phospholipid biosynthetic process;	---	K01613	phosphatidylserine decarboxylase	4.1.1.65	---	---	-	Y	-		679	1	1	1	1	0	1	1	1	-	-	-	-	-	-
	AS219_00930	143	gi|506296348|ref|WP_015816123.1| 16S rRNA maturation RNase YbeY [Neorickettsia risticii]	COG0319: ssRNA-specific RNase YbeY, 16S rRNA maturation enzyme	J	IPR002036: Uncharacterised protein family UPF0054, metalloprotease YbeY, predicted; IPR023091: Metalloprotease catalytic domain, predicted;	GO:0004222: metalloendopeptidase activity; GO:0046872: metal ion binding;	---	---	K07042	probable rRNA maturation factor	-	---	---	-	-	-		526	1	1	1	1	1	1	1	1	Y	-	-	-	Y	Y
	AS219_00935	290	gi|506296349|ref|WP_015816124.1| succinyl-CoA synthetase subunit alpha [Neorickettsia risticii]	COG0074: Succinyl-CoA synthetase, alpha subunit	C	IPR003781: CoA-binding; IPR005810: Succinyl-CoA ligase, alpha subunit; IPR005811: ATP-citrate lyase/succinyl-CoA ligase; IPR016040: NAD(P-binding domain; IPR016102: Succinyl-CoA synthetase-like; IPR017440: ATP-citrate lyase/succinyl-CoA ligase, active site;	GO:0003824: catalytic activity; GO:0003878: ATP citrate synthase activity; GO:0004775: succinate-CoA ligase (ADP-forming activity; GO:0005488: binding;	GO:0008152: metabolic process;	---	K01899	succinyl-CoA synthetase alpha subunit	6.2.1.4:6.2.1.5	---	---	-	-	-		463	1	1	1	1	1	1	1	1	Y	-	-	-	Y	Y
	AS219_00940	392	gi|506296351|ref|WP_015816126.1| malate--CoA ligase subunit beta [Neorickettsia risticii]	COG0045: Succinyl-CoA synthetase, beta subunit	C	IPR005809: Succinyl-CoA synthetase, beta subunit; IPR005811: ATP-citrate lyase/succinyl-CoA ligase; IPR011761: ATP-grasp fold; IPR013650: ATP-grasp fold, succinyl-CoA synthetase-type; IPR013815: ATP-grasp fold, subdomain 1; IPR013816: ATP-grasp fold, subdomain 2; IPR016102: Succinyl-CoA synthetase-like; IPR017866: Succinyl-CoA synthetase, beta subunit, conserved site;	GO:0003824: catalytic activity; GO:0005524: ATP binding; GO:0016874: ligase activity; GO:0046872: metal ion binding;	GO:0008152: metabolic process;	---	K01900	succinyl-CoA synthetase beta subunit	6.2.1.4:6.2.1.5	---	---	-	-	-		423	1	1	1	1	1	1	1	1	Y	-	-	-	Y	Y
	AS219_00950	241	gi|499770919|ref|WP_011451653.1| triosephosphate isomerase [Neorickettsia sennetsu]	COG0149: Triosephosphate isomerase	G	IPR000652: Triosephosphate isomerase; IPR013785: Aldolase-type TIM barrel; IPR020861: Triosephosphate isomerase, active site;	GO:0003824: catalytic activity; GO:0004807: triose-phosphate isomerase activity;	GO:0008152: metabolic process;	---	K01803	triosephosphate isomerase (TIM)	5.3.1.1	---	---	-	-	-		379	1	1	1	1	1	1	1	1	Y	-	-	-	Y	Y
	AS219_00955	280	gi|754506889|ref|WP_041917553.1| hypothetical protein [Neorickettsia sennetsu]	COG1054: Predicted sulfurtransferase	R	IPR001763: Rhodanese-like; IPR020936: Uncharacterised protein family UPF0176;	---	---	---	K07146	UPF0176 protein	-	---	---	-	-	-		402	1	1	1	1	1	1	1	1	Y	-	-	-	Y	Y
	AS219_00960	486	gi|752704239|ref|WP_041351585.1| glutamyl-tRNA amidotransferase [Neorickettsia risticii]	COG0154: Asp-tRNAAsn/Glu-tRNAGln amidotransferase A subunit or related amidase	J	IPR000120: Amidase; IPR004412: Glutamyl-tRNA(Gln amidotransferase A subunit; IPR020556: Amidase, conserved site; IPR023631: Amidase signature domain;	GO:0016884: carbon-nitrogen ligase activity, with glutamine as amido-N-donor;	GO:0006412: translation;	---	K02433	aspartyl-tRNA(Asn)/glutamyl-tRNA(Gln) amidotransferase subunit A	6.3.5.6:6.3.5.7	---	---	-	-	-		72	1	1	1	1	1	1	1	1	Y	-	-	-	Y	Y
	AS219_00965	59	gi|499770922|ref|WP_011451656.1| 50S ribosomal protein L33 [Neorickettsia sennetsu]	COG0267: Ribosomal protein L33	J	IPR001705: Ribosomal protein L33; IPR011332: Ribosomal protein, zinc-binding domain;	GO:0003735: structural constituent of ribosome;	GO:0006412: translation;	GO:0005622: intracellular; GO:0005840: ribosome;	K02913	large subunit ribosomal protein L33	-	---	---	-	-	-		388	1	1	1	1	1	1	1	1	Y	-	-	-	Y	Y
	AS219_00970	182	gi|506296356|ref|WP_015816131.1| cysteine synthase [Neorickettsia risticii]	COG3175: Cytochrome c oxidase assembly protein Cox11	C O	IPR007533: Cytochrome c oxidase assembly protein CtaG/Cox11; IPR023471: Cytochrome c oxidase assembly protein CtaG/Cox11, domain;	GO:0005507: copper ion binding;	---	---	K02258	cytochrome c oxidase assembly protein subunit 11	-	---	---	-	Y	-		662	1	1	1	1	1	1	1	1	Y	-	-	-	Y	Y
	AS219_00975	474	gi|88600756|gb|ABD46224.1| chromosomal replication initiator protein DnaA [Neorickettsia sennetsu str. Miyayama]	COG0593: Chromosomal replication initiation ATPase DnaA	L	IPR001957: Chromosomal replication control, initiator DnaA; IPR003593: ATPase, AAA+ type, core; IPR010921: Trp repressor/replication initiator; IPR013159: Chromosomal replication initiator, DnaA C-terminal; IPR013317: Chromosomal replication control, initiator (DnaA/regulator (Hda; IPR018312: Chromosomal replication control, initiator DnaA, conserved site; IPR020591: Chromosomal replication contr…	GO:0000166: nucleotide binding; GO:0003677: DNA binding; GO:0003688: DNA replication origin binding; GO:0005524: ATP binding; GO:0017111: nucleoside-triphosphatase activity; GO:0043565: sequence-specific DNA binding;	GO:0006270: DNA-dependent DNA replication initiation; GO:0006275: regulation of DNA replication;	---	K02313	chromosomal replication initiator protein	-	---	---	-	-	-		644	1	1	1	1	1	1	1	1	Y	-	-	-	Y	Y
	AS219_00980	334	gi|752704067|ref|WP_041351420.1| aspartate-semialdehyde dehydrogenase [Neorickettsia risticii]	COG0136: Aspartate-semialdehyde dehydrogenase	E	IPR000534: Semialdehyde dehydrogenase, NAD-binding; IPR012280: Semialdehyde dehydrogenase, dimerisation domain; IPR016040: NAD(P-binding domain;	GO:0005488: binding; GO:0016620: oxidoreductase activity, acting on the aldehyde or oxo group of donors, NAD or NADP as acceptor; GO:0046983: protein dimerization activity; GO:0051287: NAD binding;	GO:0006520: cellular amino acid metabolic process; GO:0008652: cellular amino acid biosynthetic process;	GO:0005737: cytoplasm;	K00133	aspartate-semialdehyde dehydrogenase	1.2.1.11	---	---	-	-	-		45	1	1	1	1	1	1	1	1	Y	-	-	-	Y	Y
	AS219_00985	243	gi|506296360|ref|WP_015816135.1| RNA methyltransferase [Neorickettsia risticii]	COG0566: tRNA G18 (ribose-2'-O)-methylase SpoU	J	IPR001537: tRNA/rRNA methyltransferase, SpoU; IPR004441: RNA methyltransferase TrmH, group 3; IPR013123: RNA 2-O ribose methyltransferase, substrate binding;	GO:0003723: RNA binding; GO:0008168: methyltransferase activity; GO:0008173: RNA methyltransferase activity;	GO:0006396: RNA processing;	---	-	-	-	---	---	-	-	-		84	1	1	1	1	1	1	1	1	Y	-	-	-	Y	Y
	AS219_01000	103	gi|499770928|ref|WP_011451662.1| MULTISPECIES: 30S ribosomal protein S10 [Neorickettsia]	COG0051: Ribosomal protein S10	J	IPR001848: Ribosomal protein S10; IPR005731: Ribosomal protein S10 subgroup; IPR018268: Ribosomal protein S10, conserved site;	GO:0003723: RNA binding; GO:0003735: structural constituent of ribosome;	GO:0006412: translation;	GO:0005622: intracellular; GO:0005840: ribosome; GO:0015935: small ribosomal subunit;	K02946	small subunit ribosomal protein S10	-	---	---	-	-	-		271	1	1	1	1	1	1	1	1	Y	-	-	-	Y	Y
	AS219_01005	210	gi|506296362|ref|WP_015816137.1| 50S ribosomal protein L3 [Neorickettsia risticii]	COG0087: Ribosomal protein L3	J	IPR000597: Ribosomal protein L3; IPR009000: Translation elongation/initiation factor/Ribosomal, beta-barrel; IPR019926: Ribosomal protein L3, conserved site; IPR019927: Ribosomal protein L3, bacterial/organelle-type;	GO:0003735: structural constituent of ribosome;	GO:0006412: translation;	GO:0005622: intracellular; GO:0005840: ribosome;	K02906	large subunit ribosomal protein L3	-	---	---	-	-	-		60	1	1	1	1	1	1	1	1	Y	-	-	-	Y	Y
	AS219_01010	214	gi|499770930|ref|WP_011451664.1| 50S ribosomal protein L4 [Neorickettsia sennetsu]	COG0088: Ribosomal protein L4	J	IPR002136: Ribosomal protein L4/L1e; IPR013005: Ribosomal protein L4/L1e, bacterial-type; IPR023574: Ribosomal protein L4 domain;	GO:0003735: structural constituent of ribosome;	GO:0006412: translation;	GO:0005840: ribosome;	K02926	large subunit ribosomal protein L4	-	---	---	-	-	-		363	1	1	1	1	1	1	1	1	Y	-	-	-	Y	Y
	AS219_01015	94	gi|506296364|ref|WP_015816139.1| 50S ribosomal protein L23 [Neorickettsia risticii]	COG0089: Ribosomal protein L23	J	IPR012677: Nucleotide-binding, alpha-beta plait; IPR012678: Ribosomal protein L23/L15e; IPR013025: Ribosomal protein L25/L23;	GO:0000166: nucleotide binding; GO:0003735: structural constituent of ribosome;	GO:0006412: translation;	GO:0005622: intracellular; GO:0005840: ribosome;	-	-	-	---	---	-	-	-		489	1	1	1	1	1	1	1	1	Y	-	-	-	Y	Y
	AS219_01020	279	gi|506296365|ref|WP_015816140.1| 50S ribosomal protein L2 [Neorickettsia risticii]	COG0090: Ribosomal protein L2	J	IPR002171: Ribosomal protein L2; IPR005880: Ribosomal protein L2, bacterial-type; IPR008991: Translation protein SH3-like; IPR012340: Nucleic acid-binding, OB-fold; IPR014722: Translation protein SH3-like, subgroup; IPR014726: Ribosomal protein L2, domain 3; IPR016027: Nucleic acid-binding, OB-fold-like; IPR022666: Ribosomal Proteins L2, RNA binding domain; IPR022669: Ribosomal protein L2, C-term…	GO:0003723: RNA binding; GO:0003735: structural constituent of ribosome; GO:0016740: transferase activity;	GO:0006412: translation;	GO:0005622: intracellular; GO:0005840: ribosome; GO:0015934: large ribosomal subunit;	K02886	large subunit ribosomal protein L2	-	---	---	-	-	-		538	1	1	1	1	1	1	1	1	Y	-	-	-	Y	Y
	AS219_01025	91	gi|499770933|ref|WP_011451667.1| MULTISPECIES: 30S ribosomal protein S19 [Neorickettsia]	COG0185: Ribosomal protein S19	J	IPR002222: Ribosomal protein S19/S15; IPR005732: Ribosomal protein S19, bacterial-type; IPR020934: Ribosomal protein S19 conserved site; IPR023575: Ribosomal protein S19, superfamily;	GO:0003723: RNA binding; GO:0003735: structural constituent of ribosome;	GO:0006412: translation;	GO:0005840: ribosome; GO:0015935: small ribosomal subunit;	K02965	small subunit ribosomal protein S19	-	---	---	-	Y	-		357	1	1	1	1	1	1	1	1	Y	-	-	-	Y	Y
	AS219_01030	113	gi|506296367|ref|WP_015816142.1| 50S ribosomal protein L22 [Neorickettsia risticii]	COG0091: Ribosomal protein L22	J	IPR001063: Ribosomal protein L22/L17; IPR005727: Ribosomal protein L22, bacterial-type; IPR018260: Ribosomal protein L22/L17, conserved site;	GO:0003735: structural constituent of ribosome;	GO:0006412: translation;	GO:0005622: intracellular; GO:0005840: ribosome; GO:0015934: large ribosomal subunit;	K02890	large subunit ribosomal protein L22	-	---	---	-	-	-		546	1	1	1	1	1	1	1	1	Y	-	-	-	Y	Y
	AS219_01035	211	gi|506296368|ref|WP_015816143.1| 30S ribosomal protein S3 [Neorickettsia risticii]	COG0092: Ribosomal protein S3	J	IPR001351: Ribosomal protein S3, C-terminal; IPR004044: K Homology, type 2; IPR004087: K Homology; IPR005704: Ribosomal protein S3, bacterial; IPR008282: Ribosomal protein S3, N-terminal; IPR009019: K Homology, prokaryotic type; IPR015946: K homology domain-like, alpha/beta;	GO:0003723: RNA binding; GO:0003735: structural constituent of ribosome;	GO:0006412: translation;	GO:0005622: intracellular; GO:0005840: ribosome; GO:0015935: small ribosomal subunit;	K02982	small subunit ribosomal protein S3	-	---	---	-	-	-		339	1	1	1	1	1	1	1	1	Y	-	-	-	Y	Y
	AS219_01040	139	gi|499770936|ref|WP_011451670.1| 50S ribosomal protein L16 [Neorickettsia sennetsu]	COG0197: Ribosomal protein L16/L10AE	J	IPR000114: Ribosomal protein L16; IPR016180: Ribosomal protein L10e/L16;	GO:0003735: structural constituent of ribosome; GO:0019843: rRNA binding;	GO:0006412: translation;	GO:0005840: ribosome;	K02878	large subunit ribosomal protein L16	-	---	---	-	-	-		445	1	1	1	1	1	1	1	1	Y	-	-	-	Y	Y
	AS219_01045	64	gi|752704075|ref|WP_041351428.1| 50S ribosomal protein L29 [Neorickettsia risticii]	COG0255: Ribosomal protein L29	J	IPR001854: Ribosomal protein L29;	GO:0003735: structural constituent of ribosome;	GO:0006412: translation;	GO:0005622: intracellular; GO:0005840: ribosome;	-	-	-	---	---	-	-	-		806	1	1	1	1	1	1	1	1	Y	-	-	-	Y	Y
	AS219_01050	74	gi|499770938|ref|WP_011451672.1| MULTISPECIES: 30S ribosomal protein S17 [Neorickettsia]	COG0186: Ribosomal protein S17	J	IPR000266: Ribosomal protein S17; IPR012340: Nucleic acid-binding, OB-fold; IPR016027: Nucleic acid-binding, OB-fold-like; IPR019984: Ribosomal protein S17, bacterial-type;	GO:0003735: structural constituent of ribosome;	GO:0006412: translation;	GO:0005622: intracellular; GO:0005840: ribosome;	K02961	small subunit ribosomal protein S17	-	---	---	-	-	-		628	1	1	1	1	1	1	1	1	Y	-	-	-	Y	Y
	AS219_01055	119	gi|499770939|ref|WP_011451673.1| 50S ribosomal protein L14 [Neorickettsia sennetsu]	COG0093: Ribosomal protein L14	J	IPR000218: Ribosomal protein L14b/L23e; IPR005745: Ribosomal protein L14, bacterial-type; IPR023571: Ribosomal protein L14 domain;	GO:0003735: structural constituent of ribosome;	GO:0006412: translation;	GO:0005840: ribosome; GO:0015934: large ribosomal subunit;	K02874	large subunit ribosomal protein L14	-	---	---	-	-	-		634	1	1	1	1	1	1	1	1	Y	-	-	-	Y	Y
	AS219_01060	104	gi|506296372|ref|WP_015816147.1| 50S ribosomal protein L24 [Neorickettsia risticii]	COG0198: Ribosomal protein L24	J	IPR003256: Ribosomal protein L24; IPR005824: KOW; IPR005825: Ribosomal protein L24/L26, conserved site; IPR008991: Translation protein SH3-like; IPR014723: Ribosomal protein L24, SH3-like;	GO:0003735: structural constituent of ribosome;	GO:0006412: translation;	GO:0005622: intracellular; GO:0005840: ribosome;	-	-	-	---	---	-	-	-		215	1	1	1	1	1	1	1	1	Y	-	-	-	Y	Y
	AS219_01065	177	gi|499770941|ref|WP_011451675.1| 50S ribosomal protein L5 [Neorickettsia sennetsu]	COG0094: Ribosomal protein L5	J	IPR002132: Ribosomal protein L5; IPR020929: Ribosomal protein L5, conserved site; IPR022803: Ribosomal protein L5 domain;	GO:0003735: structural constituent of ribosome;	GO:0006412: translation;	GO:0005622: intracellular; GO:0005840: ribosome;	K02931	large subunit ribosomal protein L5	-	---	---	-	-	-		416	1	1	1	1	1	1	1	1	Y	-	-	-	Y	Y
	AS219_01070	101	gi|506296374|ref|WP_015816149.1| 30S ribosomal protein S14 [Neorickettsia risticii]	COG0199: Ribosomal protein S14	J	IPR001209: Ribosomal protein S14; IPR018271: Ribosomal protein S14, conserved site; IPR023036: Ribosomal protein S14, bacterial/plastid;	GO:0003735: structural constituent of ribosome;	GO:0006412: translation;	GO:0005622: intracellular; GO:0005840: ribosome;	K02954	small subunit ribosomal protein S14	-	---	---	-	-	-		106	1	1	1	1	1	1	1	1	Y	-	-	-	Y	Y
	AS219_01075	131	gi|506296375|ref|WP_015816150.1| 30S ribosomal protein S8 [Neorickettsia risticii]	COG0096: Ribosomal protein S8	J	IPR000630: Ribosomal protein S8;	GO:0003735: structural constituent of ribosome;	GO:0006412: translation;	GO:0005622: intracellular; GO:0005840: ribosome;	K02994	small subunit ribosomal protein S8	-	---	---	-	-	-		87	1	1	1	1	1	1	1	1	Y	-	-	-	Y	Y
	AS219_01080	176	gi|499770944|ref|WP_011451678.1| 50S ribosomal protein L6 [Neorickettsia sennetsu]	COG0097: Ribosomal protein L6P/L9E	J	IPR000702: Ribosomal protein L6; IPR019906: Ribosomal protein L6, bacterial-type; IPR020040: Ribosomal protein L6, alpha-beta domain;	GO:0003735: structural constituent of ribosome; GO:0019843: rRNA binding;	GO:0006412: translation;	GO:0005840: ribosome;	K02933	large subunit ribosomal protein L6	-	---	---	-	-	-		664	1	1	1	1	1	1	1	1	Y	-	-	-	Y	Y
	AS219_01085	117	gi|499770945|ref|WP_011451679.1| 50S ribosomal protein L18 [Neorickettsia sennetsu]	COG0256: Ribosomal protein L18	J	IPR005484: Ribosomal protein L18/L5;	GO:0003735: structural constituent of ribosome;	GO:0006412: translation;	GO:0005622: intracellular; GO:0005840: ribosome;	K02881	large subunit ribosomal protein L18	-	---	---	-	-	-		509	1	1	1	1	1	1	1	1	Y	-	-	-	Y	Y
	AS219_01090	172	gi|506296391|ref|WP_015816166.1| 30S ribosomal protein S5 [Neorickettsia risticii]	COG0098: Ribosomal protein S5	J	IPR000851: Ribosomal protein S5; IPR005324: Ribosomal protein S5, C-terminal; IPR013810: Ribosomal protein S5, N-terminal; IPR014720: Double-stranded RNA-binding-like; IPR014721: Ribosomal protein S5 domain 2-type fold, subgroup; IPR018192: Ribosomal protein S5, N-terminal, conserved site; IPR020568: Ribosomal protein S5 domain 2-type fold;	GO:0003723: RNA binding; GO:0003735: structural constituent of ribosome;	GO:0006412: translation;	GO:0005622: intracellular; GO:0005840: ribosome;	K02988	small subunit ribosomal protein S5	-	---	---	-	-	-		140	1	1	1	1	1	1	1	1	Y	-	-	-	Y	Y
	AS219_01095	149	gi|506296379|ref|WP_015816154.1| 50S ribosomal protein L15 [Neorickettsia risticii]	COG0200: Ribosomal protein L15	J	IPR005749: Ribosomal protein L15, bacterial-type; IPR021131: Ribosomal protein L18e/L15P;	GO:0003735: structural constituent of ribosome;	GO:0006412: translation;	GO:0015934: large ribosomal subunit;	K02876	large subunit ribosomal protein L15	-	---	---	-	-	-		591	1	1	1	1	1	1	1	1	Y	-	-	-	Y	Y
	AS219_01100	436	gi|506296392|ref|WP_015816167.1| preprotein translocase subunit SecY [Neorickettsia risticii]	COG0201: Preprotein translocase subunit SecY	U	IPR002208: SecY protein; IPR023201: SecY subunit domain;	GO:0015450: P-P-bond-hydrolysis-driven protein transmembrane transporter activity;	GO:0015031: protein transport;	GO:0016020: membrane;	K03076	preprotein translocase subunit SecY	-	---	---	-	Y	-		551	1	1	1	1	1	1	1	1	Y	-	-	-	Y	Y
	AS219_01105	209	gi|506296380|ref|WP_015816155.1| adenylate kinase [Neorickettsia risticii]	COG0563: Adenylate kinase or related kinase	F	IPR000850: Adenylate kinase;	GO:0005524: ATP binding; GO:0019205: nucleobase, nucleoside, nucleotide kinase activity;	GO:0006139: nucleobase, nucleoside, nucleotide and nucleic acid metabolic process;	---	-	-	-	---	---	-	-	-		256	1	1	1	1	1	1	1	1	Y	-	-	-	Y	Y
	AS219_01110	123	gi|506296393|ref|WP_015816168.1| 30S ribosomal protein S13 [Neorickettsia risticii]	COG0099: Ribosomal protein S13	J	IPR001892: Ribosomal protein S13; IPR010979: Ribosomal protein S13-like, H2TH; IPR018269: Ribosomal protein S13, conserved site; IPR019980: Ribosomal protein S13, bacterial-type;	GO:0003676: nucleic acid binding; GO:0003723: RNA binding; GO:0003735: structural constituent of ribosome;	GO:0006412: translation;	GO:0005622: intracellular; GO:0005840: ribosome;	K02952	small subunit ribosomal protein S13	-	---	---	-	-	-		669	1	1	1	1	1	1	1	1	Y	-	-	-	Y	Y
	AS219_01115	120	gi|499770951|ref|WP_011451685.1| 30S ribosomal protein S11 [Neorickettsia sennetsu]	COG0100: Ribosomal protein S11	J	IPR001971: Ribosomal protein S11; IPR018102: Ribosomal S11, conserved site; IPR019981: Ribosomal protein S11, bacterial-type;	GO:0003735: structural constituent of ribosome;	GO:0006412: translation;	GO:0005622: intracellular; GO:0005840: ribosome;	K02948	small subunit ribosomal protein S11	-	---	---	-	-	-		464	1	1	1	1	1	1	1	1	Y	-	-	-	Y	Y
	AS219_01120	333	gi|506296394|ref|WP_015816169.1| DNA-directed RNA polymerase subunit alpha [Neorickettsia risticii]	COG0202: DNA-directed RNA polymerase, alpha subunit/40 kD subunit	K	IPR009025: DNA-directed RNA polymerase, RBP11-like; IPR011260: RNA polymerase, alpha subunit, C-terminal; IPR011261: DNA-directed RNA polymerase, dimerisation; IPR011262: DNA-directed RNA polymerase, insert domain; IPR011263: DNA-directed RNA polymerase, RpoA/D/Rpb3-type; IPR011773: DNA-directed RNA polymerase, alpha subunit;	GO:0003677: DNA binding; GO:0003899: DNA-directed RNA polymerase activity; GO:0046983: protein dimerization activity;	GO:0006351: transcription, DNA-dependent;	---	K03040	DNA-directed RNA polymerase subunit alpha	2.7.7.6	---	---	-	Y	-		682	1	1	1	1	1	1	1	1	Y	-	-	-	Y	Y
	AS219_01125	117	gi|752704076|ref|WP_041351429.1| 50S ribosomal protein L17 [Neorickettsia risticii]	COG0203: Ribosomal protein L17	J	IPR000456: Ribosomal protein L17;	GO:0003735: structural constituent of ribosome;	GO:0006412: translation;	GO:0005622: intracellular; GO:0005840: ribosome;	K02879	large subunit ribosomal protein L17	-	---	---	-	-	-		495	1	1	1	1	1	1	1	1	Y	-	-	-	Y	Y
	AS219_01130	107	gi|754506821|ref|WP_041917485.1| MerR family transcriptional regulator [Neorickettsia sennetsu]	COG0789: DNA-binding transcriptional regulator, MerR family	K	IPR000551: Transcription regulator HTH, MerR; IPR009061: DNA binding domain, putative;	GO:0000166: nucleotide binding; GO:0003700: sequence-specific DNA binding transcription factor activity;	GO:0006355: regulation of transcription, DNA-dependent;	---	-	-	-	---	---	-	-	-		783	1	1	0	0	1	1	1	1	-	-	-	-	Y	Y
	AS219_01135	169	gi|506296383|ref|WP_015816158.1| phosphatidylglycerophosphatase [Neorickettsia risticii]	COG1267: Phosphatidylglycerophosphatase A	I	IPR007686: Phosphatidylglycerophosphatase A;	GO:0008962: phosphatidylglycerophosphatase activity;	GO:0006629: lipid metabolic process;	---	-	-	-	---	---	-	Y	-		624	1	1	1	1	1	1	1	1	Y	-	-	-	Y	Y
	AS219_01140	189	gi|88600443|gb|ABD45911.1| translation initiation factor IF-3 [Neorickettsia sennetsu str. Miyayama]	COG0290: Translation initiation factor IF-3	J	IPR001288: Translation initiation factor 3; IPR019813: Translation initiation factor 3, conserved site; IPR019814: Translation initiation factor 3, N-terminal; IPR019815: Translation initiation factor 3, C-terminal;	GO:0003743: translation initiation factor activity;	GO:0006413: translational initiation;	---	K02520	translation initiation factor IF-3	-	---	---	-	-	-		592	1	1	1	1	1	1	1	1	Y	-	-	-	Y	Y
	AS219_01145	636	gi|499770957|ref|WP_011451691.1| threonine--tRNA ligase [Neorickettsia sennetsu]	COG0441: Threonyl-tRNA synthetase	J	IPR002314: Aminoacyl-tRNA synthetase, class II (G/ H/ P/ S, conserved domain; IPR002320: Threonyl-tRNA synthetase, class IIa; IPR004154: Anticodon-binding; IPR006195: Aminoacyl-tRNA synthetase, class II; IPR012947: Threonyl/alanyl tRNA synthetase, SAD; IPR018163: Threonyl/alanyl tRNA synthetase, class II-like, putative editing domain;	GO:0000166: nucleotide binding; GO:0004812: aminoacyl-tRNA ligase activity; GO:0004829: threonine-tRNA ligase activity; GO:0005524: ATP binding; GO:0016876: ligase activity, forming aminoacyl-tRNA and related compounds;	GO:0006412: translation; GO:0006418: tRNA aminoacylation for protein translation; GO:0006435: threonyl-tRNA aminoacylation; GO:0043039: tRNA aminoacylation;	GO:0005737: cytoplasm;	K01868	threonyl-tRNA synthetase	6.1.1.3	---	---	-	-	-		33	1	1	1	1	1	1	1	1	Y	-	-	-	Y	Y
	AS219_01155	314	gi|499770958|ref|WP_011451692.1| hypothetical protein [Neorickettsia sennetsu]	---	---	---	---	---	---	-	-	-	---	---	-	Y	-		776	0	0	0	0	1	1	1	1	-	-	Y	-	Y	Y
	AS219_01160	111	gi|506296385|ref|WP_015816160.1| 2Fe-2S ferredoxin [Neorickettsia risticii]	COG0633: Ferredoxin	C	IPR001041: Ferredoxin; IPR001055: Adrenodoxin; IPR012675: Beta-grasp fold, ferredoxin-type; IPR018298: Adrenodoxin, iron-sulphur binding site;	GO:0009055: electron carrier activity; GO:0051536: iron-sulfur cluster binding; GO:0051537: 2 iron, 2 sulfur cluster binding;	---	---	-	-	-	---	---	-	-	-		312	1	1	1	1	1	1	1	1	Y	-	-	-	Y	Y
	AS219_01165	593	gi|506296398|ref|WP_015816173.1| molecular chaperone HscA [Neorickettsia risticii]	COG0443: Molecular chaperone DnaK (HSP70)	O	IPR001023: Heat shock protein Hsp70; IPR013126: Heat shock protein 70; IPR018181: Heat shock protein 70, conserved site;	GO:0005524: ATP binding;	---	---	-	-	-	---	---	-	-	-		500	1	1	1	1	1	1	1	1	Y	-	-	-	Y	Y
	AS219_01170	159	gi|88600573|gb|ABD46041.1| putative chaperone protein HscB [Neorickettsia sennetsu str. Miyayama]	COG0484: DnaJ-class molecular chaperone with C-terminal Zn finger domain	O	IPR001623: Heat shock protein DnaJ, N-terminal; IPR004640: Co-chaperone Hsc20; IPR009073: Heat shock cognate protein B, C-terminal oligomerisation;	GO:0031072: heat shock protein binding; GO:0051087: chaperone binding;	GO:0006457: protein folding;	---	-	-	-	---	---	-	-	-		484	1	1	1	1	1	1	1	1	Y	-	-	-	Y	Y
	AS219_01175	121	gi|506296387|ref|WP_015816162.1| iron-sulfur-binding protein [Neorickettsia risticii]	COG0316: Fe-S cluster assembly iron-binding protein IscA	O	IPR000361: FeS cluster biogenesis; IPR016092: FeS cluster insertion; IPR017870: FeS cluster insertion, C-terminal, conserved site;	GO:0005198: structural molecule activity; GO:0051536: iron-sulfur cluster binding;	GO:0016226: iron-sulfur cluster assembly;	---	K13628	iron-sulfur cluster assembly protein	-	---	---	-	-	-		28	1	1	1	1	1	1	1	1	Y	-	-	-	Y	Y
	AS219_01180	138	gi|506296400|ref|WP_015816175.1| Fe-S cluster assembly scaffold IscU [Neorickettsia risticii]	COG0822: NifU homolog involved in Fe-S cluster formation	O	IPR002871: NIF system FeS cluster assembly, NifU, N-terminal; IPR011339: ISC system FeS cluster assembly, IscU scaffold;	GO:0005506: iron ion binding; GO:0051536: iron-sulfur cluster binding;	GO:0016226: iron-sulfur cluster assembly;	---	K04488	nitrogen fixation protein NifU and related proteins	-	---	---	-	-	-		653	1	1	1	1	1	1	1	1	Y	-	-	-	Y	Y
	AS219_01185	404	gi|506296388|ref|WP_015816163.1| cysteine desulfurase [Neorickettsia risticii]	COG1104: Cysteine sulfinate desulfinase/cysteine desulfurase or related enzyme	E	IPR000192: Aminotransferase, class V/Cysteine desulfurase; IPR015421: Pyridoxal phosphate-dependent transferase, major region, subdomain 1; IPR015422: Pyridoxal phosphate-dependent transferase, major region, subdomain 2; IPR015424: Pyridoxal phosphate-dependent transferase, major domain;	GO:0003824: catalytic activity; GO:0030170: pyridoxal phosphate binding;	GO:0008152: metabolic process;	---	K04487	cysteine desulfurase	2.8.1.7	---	---	-	-	-		80	1	1	1	1	1	1	1	1	Y	-	-	-	Y	Y
	AS219_01190	520	gi|506296401|ref|WP_015816176.1| Rrf2 family transcriptional regulator [Neorickettsia risticii]	COG1104: Cysteine sulfinate desulfinase/cysteine desulfurase or related enzyme COG1959: DNA-binding transcriptional regulator, IscR family	E K	IPR000192: Aminotransferase, class V/Cysteine desulfurase; IPR000944: Transcription regulator Rrf2-like; IPR015421: Pyridoxal phosphate-dependent transferase, major region, subdomain 1; IPR015422: Pyridoxal phosphate-dependent transferase, major region, subdomain 2; IPR015424: Pyridoxal phosphate-dependent transferase, major domain;	GO:0003824: catalytic activity; GO:0030170: pyridoxal phosphate binding;	GO:0008152: metabolic process;	---	-	-	-	---	---	-	-	-		287	1	1	1	1	1	1	1	1	Y	-	-	-	Y	Y
	AS219_01195	544	gi|506296389|ref|WP_015816164.1| transporter [Neorickettsia risticii]	COG1178: ABC-type Fe3+ transport system, permease component	P	IPR000515: Binding-protein-dependent transport systems inner membrane component;	GO:0005215: transporter activity;	GO:0006810: transport;	GO:0016020: membrane;	-	-	-	---	---	-	Y	-		343	1	1	1	1	1	1	1	1	Y	-	-	-	Y	Y
	AS219_01200	194	gi|499770968|ref|WP_011451702.1| 50S ribosomal protein L25 [Neorickettsia sennetsu]	COG1825: Ribosomal protein L25 (general stress protein Ctc)	J	IPR001021: Ribosomal protein L25, long-form; IPR011035: Ribosomal protein L25/Gln-tRNA synthetase, anti-codon-binding domain; IPR020055: Ribosomal protein L25, short-form; IPR020056: Ribosomal protein L25/Gln-tRNA synthetase, beta-barrel domain; IPR020057: Ribosomal protein L25, beta domain;	GO:0003735: structural constituent of ribosome; GO:0008097: 5S rRNA binding;	GO:0006412: translation;	GO:0005622: intracellular; GO:0005840: ribosome;	-	-	-	---	---	-	-	-		54	1	1	1	1	1	1	1	1	Y	-	-	-	Y	Y
	AS219_01205	196	gi|752704078|ref|WP_041351430.1| peptidyl-tRNA hydrolase [Neorickettsia risticii]	COG0193: Peptidyl-tRNA hydrolase	J	IPR001328: Peptidyl-tRNA hydrolase; IPR018171: Peptidyl-tRNA hydrolase, conserved site;	GO:0004045: aminoacyl-tRNA hydrolase activity;	GO:0006412: translation;	---	K01056	peptidyl-tRNA hydrolase, PTH1 family	3.1.1.29	---	---	-	-	-		83	1	1	1	1	1	1	1	1	Y	-	-	-	Y	Y
	AS219_01210	402	gi|254589926|gb|ACT69288.1| glutamate--cysteine ligase [Neorickettsia risticii str. Illinois]	COG0189: Glutathione synthase/RimK-type ligase, ATP-grasp superfamily	H J	IPR011718: Glutamate--cysteine ligase GshA;	---	---	---	-	-	-	---	---	-	-	-		581	1	1	1	1	1	1	1	1	Y	-	-	-	Y	Y
	AS219_01215	203	gi|506296404|ref|WP_015816179.1| dephospho-CoA kinase [Neorickettsia risticii]	COG0237: Dephospho-CoA kinase	H	IPR001977: Dephospho-CoA kinase;	GO:0004140: dephospho-CoA kinase activity; GO:0005524: ATP binding;	GO:0015937: coenzyme A biosynthetic process;	---	-	-	-	---	---	-	-	-		438	1	1	1	1	1	1	1	1	Y	-	-	-	Y	Y
	AS219_01220	253	gi|506296418|ref|WP_015816193.1| ATP-NAD kinase [Neorickettsia risticii]	COG0061: NAD kinase	F	IPR002504: Inorganic polyphosphate/ATP-NAD kinase, predicted; IPR016064: ATP-NAD kinase, PpnK-type; IPR017437: ATP-NAD kinase, PpnK-type, all-beta; IPR017438: ATP-NAD kinase, PpnK-type, alpha/beta;	GO:0003951: NAD+ kinase activity;	GO:0008152: metabolic process;	---	-	-	-	---	---	-	-	-		344	1	1	1	1	1	1	1	1	Y	-	-	-	Y	Y
	AS219_01225	89	gi|752704247|ref|WP_041351593.1| glutaredoxin [Neorickettsia risticii]	COG0695: Glutaredoxin	O	IPR002109: Glutaredoxin; IPR011767: Glutaredoxin active site; IPR011900: Glutaredoxin, GrxC; IPR012335: Thioredoxin fold; IPR012336: Thioredoxin-like fold; IPR014025: Glutaredoxin subgroup;	GO:0009055: electron carrier activity; GO:0015035: protein disulfide oxidoreductase activity;	GO:0045454: cell redox homeostasis;	---	K03676	glutaredoxin 3	-	---	---	-	-	-		459	1	1	1	1	1	1	1	1	Y	-	-	-	Y	Y
	AS219_01230	620	gi|506296406|ref|WP_015816181.1| RNA polymerase sigma factor RpoD [Neorickettsia risticii]	COG0568: DNA-directed RNA polymerase, sigma subunit (sigma70/sigma32)	K	IPR000943: RNA polymerase sigma-70 factor; IPR007127: RNA polymerase sigma factor 70, region 1.1; IPR007624: RNA polymerase sigma-70 region 3; IPR007627: RNA polymerase sigma-70 region 2; IPR007630: RNA polymerase sigma-70 region 4; IPR009042: RNA polymerase sigma-70 region 1.2; IPR011991: Winged helix-turn-helix transcription repressor DNA-binding; IPR013324: RNA polymerase sigma factor, region …	GO:0003677: DNA binding; GO:0003700: sequence-specific DNA binding transcription factor activity; GO:0016987: sigma factor activity; GO:0030528: transcription regulator activity;	GO:0006352: transcription initiation, DNA-dependent; GO:0006355: regulation of transcription, DNA-dependent;	---	K03086	RNA polymerase primary sigma factor	-	---	---	-	-	-		168	1	1	1	1	1	1	1	1	Y	-	-	-	Y	Y
	AS219_01235	740	gi|506296420|ref|WP_015816195.1| Clp protease ATP-binding protein [Neorickettsia risticii]	COG0542: ATP-dependent Clp protease ATP-binding subunit ClpA	O	IPR001270: Chaperonin ClpA/B; IPR003593: ATPase, AAA+ type, core; IPR003959: ATPase, AAA-type, core; IPR004176: Clp, N-terminal; IPR013093: ATPase, AAA-2; IPR018368: Chaperonin ClpA/B, conserved site; IPR019489: Clp ATPase, C-terminal; IPR023150: Double Clp-N motif;	GO:0000166: nucleotide binding; GO:0005524: ATP binding; GO:0017111: nucleoside-triphosphatase activity;	GO:0019538: protein metabolic process;	---	K03694	ATP-dependent Clp protease ATP-binding subunit ClpA	-	---	---	-	-	-		319	0	1	1	1	1	1	1	1	-	-	-	-	Y	Y
	AS219_01240	103	gi|506296407|ref|WP_015816182.1| hypothetical protein [Neorickettsia risticii]	---	---	---	---	---	---	-	-	-	---	---	-	-	-		739	0	0	0	0	1	1	1	1	-	-	Y	-	Y	Y
	AS219_01245	224	gi|506296421|ref|WP_015816196.1| ATP-binding protein [Neorickettsia risticii]	COG1136: ABC-type lipoprotein export system, ATPase component	M	IPR003439: ABC transporter-like; IPR003593: ATPase, AAA+ type, core; IPR015854: ABC transporter, lipoprotein release, LolD; IPR017871: ABC transporter, conserved site;	GO:0000166: nucleotide binding; GO:0005524: ATP binding; GO:0016887: ATPase activity; GO:0017111: nucleoside-triphosphatase activity; GO:0042954: lipoprotein transporter activity;	GO:0042953: lipoprotein transport;	GO:0016020: membrane;	K09810	lipoprotein-releasing system ATP-binding protein	-	---	---	-	-	-		14	1	1	1	1	1	1	1	1	Y	-	-	-	Y	Y
	AS219_01250	731	gi|506296422|ref|WP_015816197.1| competence protein ComEC [Neorickettsia risticii]	COG0658: Predicted membrane metal-binding protein	R	IPR004477: ComEC/Rec2-related protein;	---	---	---	-	-	-	---	---	-	Y	-		292	0	1	1	1	1	1	1	1	-	-	-	-	Y	Y
	AS219_01255	310	gi|499770980|ref|WP_011451714.1| aminomethyl transferase [Neorickettsia sennetsu]	COG0354: Folate-binding Fe-S cluster repair protein YgfZ, possible role in tRNA modification	O	IPR006222: Glycine cleavage T-protein, N-terminal; IPR013977: Glycine cleavage T-protein, C-terminal barrel; IPR017703: YgfZ/GcvT conserved site;	GO:0004047: aminomethyltransferase activity;	GO:0006546: glycine catabolic process;	GO:0005737: cytoplasm;	K06980	NO DESCRIPTION	-	---	---	-	-	-		269	1	1	1	1	1	1	1	1	Y	-	-	-	Y	Y
	AS219_01260	100	gi|752704080|ref|WP_041351432.1| preprotein translocase subunit YajC [Neorickettsia risticii]	COG1862: Preprotein translocase subunit YajC	U	IPR003849: Preprotein translocase YajC;	---	---	---	K03210	preprotein translocase subunit YajC	-	---	---	-	Y	-		114	1	1	1	1	1	1	1	1	Y	-	-	-	Y	Y
	AS219_01265	244	gi|752704081|ref|WP_041351433.1| pyridoxine 5'-phosphate synthase [Neorickettsia risticii]	COG0854: Pyridoxine 5'-phosphate synthase PdxJ	H	IPR004569: Pyridoxal phosphate (active vitamin B6 biosynthesis PdxJ; IPR013785: Aldolase-type TIM barrel;	GO:0003824: catalytic activity;	GO:0008152: metabolic process; GO:0008615: pyridoxine biosynthetic process;	GO:0005737: cytoplasm;	-	-	-	---	---	-	-	-		506	0	1	1	1	1	1	1	1	-	-	-	-	Y	Y
	AS219_01270	102	gi|752704083|ref|WP_041351435.1| 50S ribosomal protein L28 [Neorickettsia risticii]	COG0227: Ribosomal protein L28	J	IPR001383: Ribosomal protein L28;	GO:0003735: structural constituent of ribosome;	GO:0006412: translation;	GO:0005622: intracellular; GO:0005840: ribosome;	K02902	large subunit ribosomal protein L28	-	---	---	-	-	-		130	1	1	1	1	1	1	1	1	Y	-	-	-	Y	Y
	AS219_01275	296	gi|499770984|ref|WP_011451718.1| lipoyl synthase [Neorickettsia sennetsu]	COG0320: Lipoate synthase	H	IPR003698: Lipoate synthase; IPR006638: Elongator protein 3/MiaB/NifB; IPR007197: Radical SAM; IPR013785: Aldolase-type TIM barrel;	GO:0003824: catalytic activity; GO:0016992: lipoate synthase activity; GO:0051536: iron-sulfur cluster binding; GO:0051539: 4 iron, 4 sulfur cluster binding;	GO:0008152: metabolic process; GO:0009107: lipoate biosynthetic process;	---	K03644	lipoic acid synthetase	2.8.1.8	---	---	-	-	-		5	1	1	1	1	1	1	1	1	Y	-	-	-	Y	Y
	AS219_01280	159	gi|499770985|ref|WP_011451719.1| hypothetical protein [Neorickettsia sennetsu]	COG2867: Ribosome association toxin PasT (RatA) of the RatAB toxin-antitoxin module	J	IPR005031: Streptomyces cyclase/dehydrase; IPR023393: START-like domain;	---	---	---	-	-	-	---	---	-	-	-		201	1	1	1	1	1	1	1	1	Y	-	-	-	Y	Y
	AS219_01285	270	gi|506296426|ref|WP_015816201.1| hypothetical protein [Neorickettsia risticii]	COG1806: Regulator of PEP synthase PpsR, kinase-PPPase family (combines ADP:protein kinase and phosphorylase activities)	T	IPR005177: Protein of unknown function DUF299, phosphotransferase, predicted;	GO:0005524: ATP binding; GO:0016772: transferase activity, transferring phosphorus-containing groups;	---	---	-	-	-	---	---	-	-	-		406	1	1	1	1	1	1	1	1	Y	-	-	-	Y	Y
	AS219_01295	233	gi|506296413|ref|WP_015816188.1| prohead protease [Neorickettsia risticii]	COG1253: Hemolysin or related protein, contains CBS domains	R	IPR000644: Cystathionine beta-synthase, core; IPR005170: Transporter-associated domain; IPR016169: CO dehydrogenase flavoprotein-like, FAD-binding, subdomain 2;	GO:0003824: catalytic activity; GO:0005515: protein binding; GO:0050660: flavin adenine dinucleotide binding;	GO:0055114: oxidation-reduction process;	---	-	-	-	---	---	-	-	-		548	1	1	1	1	1	1	1	1	Y	-	-	-	Y	Y
	AS219_01300	481	gi|506296427|ref|WP_015816202.1| hypothetical protein [Neorickettsia risticii]	---	---	---	---	---	---	-	-	-	---	---	-	-	-		809	0	0	0	0	1	1	1	1	-	-	Y	-	Y	Y
	AS219_01305	139	gi|499770991|ref|WP_011451725.1| ferredoxin [Neorickettsia sennetsu]	COG1146: NAD-dependent dihydropyrimidine dehydrogenase, PreA subunit	F	IPR000813: 7Fe ferredoxin; IPR001450: 4Fe-4S binding domain; IPR017896: 4Fe-4S ferredoxin, iron-sulpur binding domain; IPR017900: 4Fe-4S ferredoxin, iron-sulphur binding, conserved site; IPR022569: Ferredoxin, C-terminal;	GO:0009055: electron carrier activity; GO:0051536: iron-sulfur cluster binding;	---	---	-	-	-	---	---	-	-	-		186	1	1	1	1	1	1	1	1	Y	-	-	-	Y	Y
	AS219_01310	150	gi|506296415|ref|WP_015816190.1| hypothetical protein [Neorickettsia risticii]	---	---	---	---	---	---	-	-	-	---	---	-	-	-		274	1	1	1	1	1	1	1	1	Y	-	-	-	Y	Y
	AS219_01315	509	gi|109894911|sp|Q2GE74.1|SYC_NEOSM RecName: Full=Cysteine--tRNA ligase; AltName: Full=Cysteinyl-tRNA synthetase; Short=CysRS [Neorickettsia sennetsu str. Miyayama]	COG0215: Cysteinyl-tRNA synthetase	J	IPR009080: Aminoacyl-tRNA synthetase, class 1a, anticodon-binding; IPR014729: Rossmann-like alpha/beta/alpha sandwich fold; IPR015273: Cysteinyl-tRNA synthetase, class Ia, DALR; IPR015803: Cysteinyl-tRNA synthetase, class Ia;	GO:0000166: nucleotide binding; GO:0004812: aminoacyl-tRNA ligase activity; GO:0004817: cysteine-tRNA ligase activity; GO:0005524: ATP binding;	GO:0006412: translation; GO:0006418: tRNA aminoacylation for protein translation; GO:0006423: cysteinyl-tRNA aminoacylation;	GO:0005737: cytoplasm;	K01883	cysteinyl-tRNA synthetase	6.1.1.16	---	---	-	-	-		332	1	1	1	1	1	1	1	1	Y	-	-	-	Y	Y
	AS219_01320	63	no hit	---	---	---	---	---	---	-	-	-	---	---	-	-	-		836	0	0	0	0	1	1	0	1	-	-	-	-	-	Y
	AS219_01325	816	gi|506296417|ref|WP_015816192.1| DNA mismatch repair protein MutS [Neorickettsia risticii]	COG0249: DNA mismatch repair ATPase MutS	L	IPR000432: DNA mismatch repair protein MutS, C-terminal domain; IPR005748: DNA mismatch repair protein MutS, type 1; IPR007695: DNA mismatch repair protein MutS-like, N-terminal; IPR007696: DNA mismatch repair protein MutS, core; IPR007860: DNA mismatch repair protein MutS, connector; IPR007861: DNA mismatch repair protein MutS, clamp; IPR016151: DNA mismatch repair protein MutS, N-terminal;	GO:0005524: ATP binding; GO:0030983: mismatched DNA binding;	GO:0006298: mismatch repair;	---	K03555	DNA mismatch repair protein MutS	-	---	---	-	-	-		649	1	1	1	1	1	1	0	1	-	-	-	-	-	Y
	AS219_01330	218	gi|754506825|ref|WP_041917489.1| ribulose-phosphate 3-epimerase [Neorickettsia sennetsu]	COG0036: Pentose-5-phosphate-3-epimerase	G	IPR000056: Ribulose-phosphate 3-epimerase; IPR011060: Ribulose-phosphate binding barrel; IPR013785: Aldolase-type TIM barrel;	GO:0003824: catalytic activity; GO:0004750: ribulose-phosphate 3-epimerase activity;	GO:0005975: carbohydrate metabolic process; GO:0008152: metabolic process;	---	K01783	ribulose-phosphate 3-epimerase	5.1.3.1	---	---	-	-	-		70	1	1	1	1	1	1	1	1	Y	-	-	-	Y	Y
	AS219_01335	262	gi|254589956|gb|ACT69318.1| methionine aminopeptidase, type I [Neorickettsia risticii str. Illinois]	COG0024: Methionine aminopeptidase	J	IPR000994: Peptidase M24, structural domain; IPR001714: Peptidase M24, methionine aminopeptidase; IPR002467: Peptidase M24A, methionine aminopeptidase, subfamily 1;	GO:0004177: aminopeptidase activity; GO:0008235: metalloexopeptidase activity;	GO:0006508: proteolysis; GO:0009987: cellular process;	---	K01265	methionyl aminopeptidase	3.4.11.18	M	---	-	-	-		16	1	1	1	1	1	1	1	1	Y	-	-	-	Y	Y
	AS219_01340	175	gi|506296432|ref|WP_015816207.1| conjugation transfer protein [Neorickettsia risticii]	COG2941: Demethoxyubiquinone hydroxylase, CLK1/Coq7/Cat5 family	H	IPR009078: Ferritin/ribonucleotide reductase-like; IPR011566: Ubiquinone biosynthesis protein Coq7;	GO:0016491: oxidoreductase activity; GO:0046914: transition metal ion binding;	GO:0006744: ubiquinone biosynthetic process; GO:0055114: oxidation-reduction process;	---	K06134	ubiquinone biosynthesis monooxygenase Coq7	-	---	---	-	-	-		296	1	1	1	1	1	1	1	1	Y	-	-	-	Y	Y
	AS219_01345	165	gi|499771001|ref|WP_011451735.1| DsbB family disulfide bond formation protein [Neorickettsia sennetsu]	COG1495: Disulfide bond formation protein DsbB	O	IPR003752: Disulphide bond formation protein DsbB/BdbC; IPR023380: Disulphide bond formation protein DsbB-like domain;	GO:0015035: protein disulfide oxidoreductase activity;	---	GO:0016020: membrane;	-	-	-	---	---	-	Y	-		695	1	1	1	0	1	1	1	1	-	-	-	-	Y	Y
	AS219_01350	288	gi|506296445|ref|WP_015816220.1| RNA polymerase subunit sigma-32 [Neorickettsia risticii]	COG0568: DNA-directed RNA polymerase, sigma subunit (sigma70/sigma32)	K	IPR000943: RNA polymerase sigma-70 factor; IPR007627: RNA polymerase sigma-70 region 2; IPR007630: RNA polymerase sigma-70 region 4; IPR011991: Winged helix-turn-helix transcription repressor DNA-binding; IPR013324: RNA polymerase sigma factor, region 3/4; IPR013325: RNA polymerase sigma factor, region 2; IPR014284: RNA polymerase sigma-70;	GO:0003677: DNA binding; GO:0003700: sequence-specific DNA binding transcription factor activity; GO:0016987: sigma factor activity;	GO:0006352: transcription initiation, DNA-dependent; GO:0006355: regulation of transcription, DNA-dependent;	---	K03089	RNA polymerase sigma-32 factor	-	---	---	-	-	-		290	1	1	1	1	1	1	1	1	Y	-	-	-	Y	Y
	AS219_01355	372	gi|499771003|ref|WP_011451737.1| cell division protein FtsZ [Neorickettsia sennetsu]	COG0206: Cell division GTPase FtsZ	D	IPR000158: Cell division protein FtsZ, N-terminal; IPR003008: Tubulin/FtsZ, GTPase domain; IPR008280: Tubulin/FtsZ, C-terminal; IPR018316: Tubulin/FtsZ, 2-layer sandwich domain; IPR020805: Cell division protein FtsZ, conserved site;	GO:0003924: GTPase activity; GO:0005525: GTP binding;	GO:0006184: GTP catabolic process; GO:0051258: protein polymerization;	GO:0005737: cytoplasm; GO:0043234: protein complex;	K03531	cell division protein FtsZ	-	---	---	-	-	-		318	1	1	1	1	1	1	1	1	Y	-	-	-	Y	Y
	AS219_01360	62	no hit	---	---	---	---	---	---	-	-	-	---	---	-	Y	-		-	-	-	-	-	-	-	-	-	-	-	-	-	-	-
	AS219_01365	186	gi|506296447|ref|WP_015816222.1| ribose phosphate pyrophosphokinase [Neorickettsia risticii]	COG1544: Ribosome-associated translation inhibitor RaiA	J	IPR003489: Ribosomal protein S30Ae/sigma 54 modulation protein;	GO:0005488: binding;	GO:0044238: primary metabolic process;	---	K05011	chloride channel 2	-	---	---	-	-	-		701	0	0	1	0	1	1	1	1	-	-	-	-	Y	Y
	AS219_01370	391	gi|506296448|ref|WP_015816223.1| tyrosyl-tRNA synthetase [Neorickettsia risticii]	COG0162: Tyrosyl-tRNA synthetase	J	IPR002305: Aminoacyl-tRNA synthetase, class Ib; IPR002307: Tyrosyl-tRNA synthetase, class Ib; IPR002942: RNA-binding S4; IPR014729: Rossmann-like alpha/beta/alpha sandwich fold;	GO:0000166: nucleotide binding; GO:0003723: RNA binding; GO:0004812: aminoacyl-tRNA ligase activity; GO:0004831: tyrosine-tRNA ligase activity; GO:0005524: ATP binding;	GO:0006412: translation; GO:0006418: tRNA aminoacylation for protein translation; GO:0006437: tyrosyl-tRNA aminoacylation;	GO:0005737: cytoplasm;	K01866	tyrosyl-tRNA synthetase	6.1.1.1	---	---	-	Y	-		444	1	1	1	1	1	1	1	1	Y	-	-	-	Y	Y
	AS219_01375	153	gi|499771007|ref|WP_011451741.1| bacterioferritin [Neorickettsia sennetsu]	COG2193: Bacterioferritin (cytochrome b1)	P	IPR002024: Bacterioferritin; IPR008331: Ferritin/DPS protein domain; IPR009040: Ferritin-like; IPR009078: Ferritin/ribonucleotide reductase-like; IPR012347: Ferritin-related;	GO:0008199: ferric iron binding; GO:0016491: oxidoreductase activity; GO:0046914: transition metal ion binding;	GO:0006826: iron ion transport; GO:0006879: cellular iron ion homeostasis; GO:0055114: oxidation-reduction process;	---	K03594	bacterioferritin [EC1.16.3.1]	-	---	---	-	-	-		746	0	1	0	0	1	1	1	1	-	-	-	-	Y	Y
	AS219_01380	826	gi|506296450|ref|WP_015816225.1| peptidase [Neorickettsia risticii]	COG0466: ATP-dependent Lon protease, bacterial type	O	IPR003111: Peptidase S16, lon N-terminal; IPR003593: ATPase, AAA+ type, core; IPR003959: ATPase, AAA-type, core; IPR004815: Peptidase S16, ATP-dependent protease La; IPR008268: Peptidase S16, active site; IPR008269: Peptidase S16, Lon C-terminal; IPR015947: Pseudouridine synthase/archaeosine transglycosylase-like; IPR020568: Ribosomal protein S5 domain 2-type fold;	GO:0000166: nucleotide binding; GO:0004176: ATP-dependent peptidase activity; GO:0004252: serine-type endopeptidase activity; GO:0005524: ATP binding; GO:0017111: nucleoside-triphosphatase activity;	GO:0006508: proteolysis;	---	K01338	ATP-dependent Lon protease	3.4.21.53	S	---	-	-	-		358	1	1	1	1	1	1	1	1	Y	-	-	-	Y	Y
	AS219_01385	192	gi|88600583|gb|ABD46051.1| conserved hypothetical protein [Neorickettsia sennetsu str. Miyayama]	COG0352: Thiamine monophosphate synthase	H	IPR003733: Thiamine monophosphate synthase; IPR013785: Aldolase-type TIM barrel; IPR022998: Thiamin phosphate synthase superfamily;	GO:0003824: catalytic activity; GO:0004789: thiamine-phosphate diphosphorylase activity;	GO:0008152: metabolic process; GO:0009228: thiamine biosynthetic process;	---	-	-	-	---	---	-	-	-		737	0	0	0	0	1	1	1	1	-	-	Y	-	Y	Y
	AS219_01390	143	gi|506296452|ref|WP_015816227.1| hypothetical protein [Neorickettsia risticii]	COG1981: Uncharacterized membrane protein	S	IPR005265: Uncharacterised protein family UPF0093; IPR014351: Conserved hypothetical protein CHP00701;	---	---	---	K08973	putative membrane protein	-	---	---	-	Y	-		436	1	1	1	1	1	1	1	1	Y	-	-	-	Y	Y
	AS219_01395	468	gi|752704088|ref|WP_041351440.1| glutamine synthetase [Neorickettsia risticii]	COG0174: Glutamine synthetase	E	IPR008146: Glutamine synthetase, catalytic domain; IPR008147: Glutamine synthetase, beta-Grasp; IPR014746: Glutamine synthetase/guanido kinase, catalytic domain;	GO:0003824: catalytic activity; GO:0004356: glutamate-ammonia ligase activity;	GO:0006542: glutamine biosynthetic process; GO:0006807: nitrogen compound metabolic process;	---	K01915	glutamine synthetase	6.3.1.2	---	---	-	-	-		267	0	0	1	1	1	1	1	1	-	Y	-	-	Y	Y
	AS219_01400	149	gi|506296454|ref|WP_015816229.1| NrdR family transcriptional regulator [Neorickettsia risticii]	COG1327: Transcriptional regulator NrdR, contains Zn-ribbon and ATP-cone domains	K	IPR003796: Ribonucleotide reductase regulator NrdR-like; IPR005144: ATP-cone;	GO:0008270: zinc ion binding; GO:0016564: transcription repressor activity;	GO:0045892: negative regulation of transcription, DNA-dependent;	---	K07738	transcriptional repressor NrdR	-	---	---	-	-	-		52	0	0	1	1	1	1	1	1	-	Y	-	-	Y	Y
	AS219_01405	617	gi|754506828|ref|WP_041917492.1| DNA helicase II [Neorickettsia sennetsu]	COG0210: Superfamily I DNA or RNA helicase	L	IPR000212: DNA helicase, UvrD/REP type; IPR013986: DNA helicase, DEXX box type; IPR014016: Helicase, superfamily 1, UvrD-related; IPR014017: DNA helicase, UvrD-like, C-terminal;	GO:0003677: DNA binding; GO:0004003: ATP-dependent DNA helicase activity; GO:0005524: ATP binding; GO:0016787: hydrolase activity;	GO:0006281: DNA repair;	---	K03657	DNA helicase II / ATP-dependent DNA helicase PcrA	3.6.4.12	---	---	-	-	-		534	1	1	1	1	0	1	1	1	-	-	-	-	-	-
	AS219_01410	258	gi|506296456|ref|WP_015816231.1| TatD family hydrolase [Neorickettsia risticii]	COG0084: Tat protein secretion system quality control protein TatD (DNase activity)	N	IPR001130: Deoxyribonuclease, TatD-related; IPR015991: Deoxyribonuclease, TatD Mg-dependent, prokaryote; IPR015992: Deoxyribonuclease, TatD;	GO:0016888: endodeoxyribonuclease activity, producing 5'-phosphomonoesters;	---	---	K03424	TatD DNase family protein	-	---	---	-	-	-		382	1	1	1	1	1	1	1	1	Y	-	-	-	Y	Y
	AS219_01415	165	gi|254589958|gb|ACT69320.1| protein-export chaperone SecB [Neorickettsia risticii str. Illinois]	COG1952: Preprotein translocase subunit SecB	U	IPR003708: Bacterial protein export chaperone SecB;	GO:0051082: unfolded protein binding;	GO:0015031: protein transport; GO:0051262: protein tetramerization;	---	-	-	-	---	---	-	-	-		116	1	1	1	1	1	1	1	1	Y	-	-	-	Y	Y
	AS219_01420	208	gi|506296459|ref|WP_015816234.1| preprotein translocase subunit Tim44 [Neorickettsia risticii]	COG4395: Predicted lipid-binding transport protein, Tim44 family	I	IPR007379: Membrane transporter, Tim44-related/Ribosomal protein L45;	GO:0015450: P-P-bond-hydrolysis-driven protein transmembrane transporter activity;	GO:0006886: intracellular protein transport;	GO:0005744: mitochondrial inner membrane presequence translocase complex;	-	-	-	---	---	-	Y	-		618	1	1	1	1	1	1	1	1	Y	-	-	-	Y	Y
	AS219_01425	262	gi|499771023|ref|WP_011451757.1| ribosomal RNA small subunit methyltransferase A [Neorickettsia sennetsu]	COG0030: 16S rRNA A1518 and A1519 N6-dimethyltransferase RsmA/KsgA/DIM1 (may also have DNA glycosylase/AP lyase activity)	J	IPR001737: Ribosomal RNA adenine methylase transferase; IPR011530: Ribosomal RNA adenine dimethylase; IPR020596: Ribosomal RNA adenine methylase transferase, conserved site; IPR020598: Ribosomal RNA adenine methylase transferase, N-terminal; IPR023165: rRNA adenine dimethylase-like;	GO:0000179: rRNA (adenine-N6,N6--dimethyltransferase activity; GO:0008649: rRNA methyltransferase activity; GO:0016433: rRNA (adenine methyltransferase activity;	GO:0000154: rRNA modification; GO:0006364: rRNA processing;	---	-	-	-	---	---	-	-	-		564	1	1	1	1	1	1	1	1	Y	-	-	-	Y	Y
	AS219_01430	374	gi|506296461|ref|WP_015816236.1| hypothetical protein [Neorickettsia risticii]	---	---	---	---	---	---	-	-	-	---	---	-	Y	-		801	0	0	0	0	1	1	1	1	-	-	Y	-	Y	Y
	AS219_01435	742	gi|506296462|ref|WP_015816237.1| histidine kinase [Neorickettsia risticii]	COG0745: DNA-binding response regulator, OmpR family, contains REC and winged-helix (wHTH) domain COG4191: Signal transduction histidine kinase regulating C4-dicarboxylate transport system	K T	IPR001789: Signal transduction response regulator, receiver domain; IPR003594: ATPase-like, ATP-binding domain; IPR003661: Signal transduction histidine kinase, subgroup 1, dimerisation/phosphoacceptor domain; IPR004358: Signal transduction histidine kinase-related protein, C-terminal; IPR005467: Signal transduction histidine kinase, core; IPR009082: Signal transduction histidine kinase, homodime…	GO:0000155: two-component sensor activity; GO:0000156: two-component response regulator activity; GO:0004673: protein histidine kinase activity; GO:0004871: signal transducer activity; GO:0005524: ATP binding; GO:0016772: transferase activity, transferring phosphorus-containing groups;	GO:0000160: two-component signal transduction system (phosphorelay; GO:0006355: regulation of transcription, DNA-dependent; GO:0007165: signal transduction; GO:0016310: phosphorylation; GO:0018106: peptidyl-histidine phosphorylation;	GO:0016020: membrane;	-	-	-	---	---	-	Y	-		372	1	0	1	1	1	1	1	1	-	-	-	-	Y	Y
	AS219_01440	436	gi|506296463|ref|WP_015816238.1| prolyl-tRNA synthetase [Neorickettsia risticii]	COG0442: Prolyl-tRNA synthetase	J	IPR002314: Aminoacyl-tRNA synthetase, class II (G/ H/ P/ S, conserved domain; IPR002316: Prolyl-tRNA synthetase, class IIa; IPR004154: Anticodon-binding; IPR006195: Aminoacyl-tRNA synthetase, class II;	GO:0000166: nucleotide binding; GO:0004812: aminoacyl-tRNA ligase activity; GO:0004827: proline-tRNA ligase activity; GO:0005524: ATP binding;	GO:0006412: translation; GO:0006418: tRNA aminoacylation for protein translation; GO:0006433: prolyl-tRNA aminoacylation;	GO:0005737: cytoplasm;	K01881	prolyl-tRNA synthetase	6.1.1.15	---	---	-	-	-		48	1	1	1	1	1	1	1	1	Y	-	-	-	Y	Y
	AS219_01445	240	gi|506296464|ref|WP_015816239.1| hypothetical protein [Neorickettsia risticii]	---	---	---	---	---	---	-	-	-	---	---	-	Y	-		835	0	0	0	0	1	1	0	1	-	-	-	-	-	Y
	AS219_01450	864	gi|506296465|ref|WP_015816240.1| pyruvate phosphate dikinase [Neorickettsia risticii]	COG0574: Phosphoenolpyruvate synthase/pyruvate phosphate dikinase COG1080: Phosphoenolpyruvate-protein kinase (PTS system EI component in bacteria)	G	IPR000121: PEP-utilising enzyme; IPR002192: Pyruvate phosphate dikinase, PEP/pyruvate-binding; IPR008279: PEP-utilising enzyme, mobile domain; IPR010121: Pyruvate, phosphate dikinase; IPR013815: ATP-grasp fold, subdomain 1; IPR013816: ATP-grasp fold, subdomain 2; IPR015813: Pyruvate/Phosphoenolpyruvate kinase; IPR018274: PEP-utilising enzyme, active site; IPR023151: PEP-utilising enzyme, conserve…	GO:0003824: catalytic activity; GO:0005524: ATP binding; GO:0016301: kinase activity; GO:0016772: transferase activity, transferring phosphorus-containing groups; GO:0016874: ligase activity; GO:0050242: pyruvate, phosphate dikinase activity;	GO:0016310: phosphorylation;	---	K01006	pyruvate, orthophosphate dikinase	2.7.9.1	---	---	-	-	-		197	1	1	1	1	1	1	1	1	Y	-	-	-	Y	Y
	AS219_01455	185	gi|506296466|ref|WP_015816241.1| pyridoxamine 5'-phosphate oxidase [Neorickettsia risticii]	COG0259: Pyridoxine/pyridoxamine 5'-phosphate oxidase	H	IPR000659: Pyridoxamine 5'-phosphate oxidase; IPR009002: FMN-binding split barrel-related; IPR011576: Pyridoxamine 5'-phosphate oxidase-like, FMN-binding domain; IPR012349: FMN-binding split barrel; IPR019576: Pyridoxine 5'-phosphate oxidase, dimerisation, C-terminal;	GO:0004733: pyridoxamine-phosphate oxidase activity; GO:0010181: FMN binding; GO:0016638: oxidoreductase activity, acting on the CH-NH2 group of donors;	GO:0008615: pyridoxine biosynthetic process; GO:0055114: oxidation-reduction process;	---	K00275,K17759	-	-	---	---	-	-	-		124	0	1	1	1	1	1	1	1	-	-	-	-	Y	Y
	AS219_01460	246	gi|506296467|ref|WP_015816242.1| hypothetical protein [Neorickettsia risticii]	---	---	---	---	---	---	-	-	-	---	---	-	-	-		758	0	0	0	0	1	1	1	1	-	-	Y	-	Y	Y
	AS219_01465	331	gi|752704091|ref|WP_041351443.1| tRNA-dihydrouridine synthase [Neorickettsia risticii]	COG0042: tRNA-dihydrouridine synthase	J	IPR001269: tRNA-dihydrouridine synthase; IPR004652: tRNA-dihydrouridine synthase, TIM-barrel, NifR3; IPR013785: Aldolase-type TIM barrel; IPR018517: tRNA-dihydrouridine synthase, conserved site;	GO:0003824: catalytic activity; GO:0016491: oxidoreductase activity; GO:0017150: tRNA dihydrouridine synthase activity; GO:0050660: flavin adenine dinucleotide binding;	GO:0008033: tRNA processing; GO:0008152: metabolic process; GO:0055114: oxidation-reduction process;	---	K05540	tRNA-dihydrouridine synthase B	-	---	---	-	-	-		414	1	1	1	1	1	1	1	1	Y	-	-	-	Y	Y
	AS219_01470	251	gi|506296469|ref|WP_015816244.1| acid phosphatase [Neorickettsia risticii]	COG0496: Broad specificity polyphosphatase and 5'/3'-nucleotidase SurE	L	IPR002828: Survival protein SurE-like phosphatase/nucleotidase;	GO:0016787: hydrolase activity;	---	---	K03787	5'-nucleotidase	3.1.3.5	---	---	-	-	-		283	1	1	1	1	1	1	1	1	Y	-	-	-	Y	Y
	AS219_01475	597	gi|499771037|ref|WP_011451771.1| succinate dehydrogenase [Neorickettsia sennetsu]	COG1053: Succinate dehydrogenase/fumarate reductase, flavoprotein subunit	C	IPR003952: Fumarate reductase/succinate dehydrogenase, FAD-binding site; IPR003953: Fumarate reductase/succinate dehydrogenase flavoprotein, N-terminal; IPR004112: Fumarate reductase/succinate dehydrogenase flavoprotein, C-terminal; IPR011281: Succinate dehydrogenase, flavoprotein subunit; IPR014006: Succinate dehydrogenase/fumarate reductase, flavoprotein subunit; IPR015939: Fumarate reductase/s…	GO:0009055: electron carrier activity; GO:0016491: oxidoreductase activity; GO:0016627: oxidoreductase activity, acting on the CH-CH group of donors; GO:0050660: flavin adenine dinucleotide binding;	GO:0006099: tricarboxylic acid cycle; GO:0022900: electron transport chain; GO:0055114: oxidation-reduction process;	---	K00234	succinate dehydrogenase (ubiquinone) flavoprotein subunit	1.3.5.1	---	---	-	-	-		265	1	1	1	2	0	1	1	1	-	-	-	-	-	-
	AS219_01480	266	gi|499771038|ref|WP_011451772.1| hypothetical protein [Neorickettsia sennetsu]	COG0470: DNA polymerase III, delta prime subunit	L	---	---	---	---	-	-	-	---	---	-	-	-		587	1	1	1	1	1	1	1	1	Y	-	-	-	Y	Y
	AS219_01485	336	gi|499771041|ref|WP_011451775.1| quinone oxidoreductase [Neorickettsia sennetsu]	COG0604: NADPH:quinone reductase or related Zn-dependent oxidoreductase	C R	IPR002085: Alcohol dehydrogenase superfamily, zinc-containing; IPR011032: GroES-like; IPR013149: Alcohol dehydrogenase, C-terminal; IPR013154: Alcohol dehydrogenase GroES-like; IPR016040: NAD(P-binding domain; IPR020843: Polyketide synthase, enoylreductase;	GO:0005488: binding; GO:0008270: zinc ion binding; GO:0016491: oxidoreductase activity; GO:0016747: transferase activity, transferring acyl groups other than amino-acyl groups;	GO:0055114: oxidation-reduction process;	---	-	-	-	---	---	-	-	-		488	1	1	1	1	1	1	1	1	Y	-	-	-	Y	Y
	AS219_01490	96	gi|506296473|ref|WP_015816248.1| oxidoreductase [Neorickettsia risticii]	---	---	IPR006885: NADH dehydrogenase ubiquinone Fe-S protein 4, mitochondrial;	GO:0016651: oxidoreductase activity, acting on NADH or NADPH;	GO:0022900: electron transport chain;	GO:0005743: mitochondrial inner membrane;	K03937	NADH dehydrogenase (ubiquinone) Fe-S protein 4	-	---	---	-	-	-		446	1	1	1	1	1	1	1	1	Y	-	-	-	Y	Y
	AS219_01495	377	gi|506296474|ref|WP_015816249.1| ubiquinone biosynthesis protein UbiH [Neorickettsia risticii]	COG0654: 2-polyprenyl-6-methoxyphenol hydroxylase and related FAD-dependent oxidoreductases	C H	IPR002938: Monooxygenase, FAD-binding; IPR003042: Aromatic-ring hydroxylase-like; IPR010971: Ubiquinone biosynthesis hydroxylase, UbiH/UbiF/VisC/COQ6;	GO:0004497: monooxygenase activity; GO:0016491: oxidoreductase activity; GO:0016709: oxidoreductase activity, acting on paired donors, with incorporation or reduction of molecular oxygen, NADH or NADPH as one donor, and incorporation of one atom of oxygen; GO:0050660: flavin adenine dinucleotide binding;	GO:0006744: ubiquinone biosynthetic process; GO:0008152: metabolic process; GO:0055114: oxidation-reduction process;	---	-	-	-	---	---	-	Y	-		152	1	1	1	1	1	1	1	1	Y	-	-	-	Y	Y
	AS219_01500	286	gi|499771046|ref|WP_011451780.1| porphobilinogen deaminase [Neorickettsia sennetsu]	COG0181: Porphobilinogen deaminase	H	IPR000860: Tetrapyrrole biosynthesis, hydroxymethylbilane synthase; IPR022417: Porphobilinogen deaminase, N-terminal; IPR022418: Porphobilinogen deaminase, C-terminal domain; IPR022419: Porphobilinogen deaminase, dipyrromethane cofactor binding site;	GO:0004418: hydroxymethylbilane synthase activity;	GO:0018160: peptidyl-pyrromethane cofactor linkage; GO:0033014: tetrapyrrole biosynthetic process;	---	K01749	hydroxymethylbilane synthase	2.5.1.61	---	---	-	-	-		154	1	1	1	1	1	1	1	1	Y	-	-	-	Y	Y
	AS219_01505	311	gi|254590000|gb|ACT69362.1| NADH-ubiquinone oxidoreductase family protein [Neorickettsia risticii str. Illinois]	COG0702: Uncharacterized conserved protein YbjT, contains NAD(P)-binding and DUF2867 domains	R	IPR001509: NAD-dependent epimerase/dehydratase; IPR016040: NAD(P-binding domain;	GO:0003824: catalytic activity; GO:0005488: binding; GO:0050662: coenzyme binding;	GO:0044237: cellular metabolic process;	---	K03953	NADH dehydrogenase (ubiquinone) 1 alpha subcomplex subunit 9	-	---	---	-	-	-		530	1	1	1	1	1	1	1	1	Y	-	-	-	Y	Y
	AS219_01510	378	gi|499771049|ref|WP_011451783.1| DNA processing protein DprA [Neorickettsia sennetsu]	COG0758: Predicted Rossmann fold nucleotide-binding protein DprA/Smf involved in DNA uptake	L	IPR003488: DNA recombination-mediator protein A;	---	GO:0009294: DNA mediated transformation;	---	K04096	DNA processing protein	-	---	---	-	-	-		432	0	1	1	1	1	1	0	1	-	-	-	-	-	Y
	AS219_01515	148	gi|506296479|ref|WP_015816254.1| hypothetical protein [Neorickettsia risticii]	COG5388: Uncharacterized protein	S	IPR009922: Protein of unknown function DUF1457;	---	---	---	-	-	-	---	---	-	-	-		93	1	1	1	1	1	1	1	1	Y	-	-	-	Y	Y
	AS219_01525	75	no hit	---	---	---	---	---	---	-	-	-	---	---	-	Y	-		-	-	-	-	-	-	-	-	-	-	-	-	-	-	-
	AS219_01530	185	gi|499771052|ref|WP_011451786.1| peptide deformylase [Neorickettsia sennetsu]	COG0242: Peptide deformylase	J	IPR000181: Formylmethionine deformylase; IPR023635: Peptide deformylase;	GO:0005506: iron ion binding; GO:0042586: peptide deformylase activity;	GO:0006412: translation;	---	K01462	peptide deformylase	3.5.1.88	---	---	-	-	-		645	1	1	1	1	1	1	1	1	Y	-	-	-	Y	Y
	AS219_01540	321	gi|506296482|ref|WP_015816257.1| delta-aminolevulinic acid dehydratase [Neorickettsia risticii]	COG0113: Delta-aminolevulinic acid dehydratase, porphobilinogen synthase	H	IPR001731: Tetrapyrrole biosynthesis, porphobilinogen synthase; IPR013785: Aldolase-type TIM barrel;	GO:0003824: catalytic activity; GO:0004655: porphobilinogen synthase activity; GO:0046872: metal ion binding;	GO:0008152: metabolic process; GO:0033014: tetrapyrrole biosynthetic process;	---	K01698	porphobilinogen synthase	4.2.1.24	---	---	-	-	-		593	1	1	1	1	1	1	1	1	Y	-	-	-	Y	Y
	AS219_01545	279	gi|506296483|ref|WP_015816258.1| hypothetical protein [Neorickettsia risticii]	COG1295: Uncharacterized membrane protein, BrkB/YihY/UPF0761 family (not an RNase)	S	IPR017039: Uncharacterised protein family UPF0761;	GO:0004540: ribonuclease activity;	---	---	-	-	-	---	---	-	Y	-		557	1	1	1	1	1	1	1	1	Y	-	-	-	Y	Y
	AS219_01550	243	gi|499771055|ref|WP_011451789.1| ATP synthase subunit a [Neorickettsia sennetsu]	COG0356: FoF1-type ATP synthase, membrane subunit a	C	IPR000568: ATPase, F0 complex, subunit A; IPR023011: ATPase, F0 complex, subunit A, active site;	GO:0015078: hydrogen ion transmembrane transporter activity;	GO:0015986: ATP synthesis coupled proton transport;	GO:0045263: proton-transporting ATP synthase complex, coupling factor F(o;	K02126	F-type H+-transporting ATPase subunit a	3.6.3.14	---	---	-	Y	-		43	1	1	1	1	1	1	1	1	Y	-	-	-	Y	Y
	AS219_01555	75	gi|499771056|ref|WP_011451790.1| MULTISPECIES: ATP synthase subunit c [Neorickettsia]	COG0636: FoF1-type ATP synthase, membrane subunit c/Archaeal/vacuolar-type H+-ATPase, subunit K	C	IPR000454: ATPase, F0 complex, subunit C; IPR002379: ATPase, F0/V0 complex, subunit C;	GO:0015078: hydrogen ion transmembrane transporter activity;	GO:0015986: ATP synthesis coupled proton transport; GO:0015991: ATP hydrolysis coupled proton transport;	GO:0033177: proton-transporting two-sector ATPase complex, proton-transporting domain; GO:0045263: proton-transporting ATP synthase complex, coupling factor F(o;	K02128	F-type H+-transporting ATPase subunit c	3.6.3.14	---	---	-	Y	-		322	1	1	1	1	1	1	1	1	Y	-	-	-	Y	Y
	AS219_01560	176	gi|499771057|ref|WP_011451791.1| ATP synthase F0 subunit B' [Neorickettsia sennetsu]	COG0711: FoF1-type ATP synthase, membrane subunit b or b'	C	IPR003319: ATPase, F0 complex, subunit 8, mitochondrial, plant;	GO:0015078: hydrogen ion transmembrane transporter activity;	GO:0015986: ATP synthesis coupled proton transport;	GO:0000276: mitochondrial proton-transporting ATP synthase complex, coupling factor F(o;	-	-	-	---	---	-	Y	-		559	1	1	1	1	1	1	1	1	Y	-	-	-	Y	Y
	AS219_01565	164	gi|499771058|ref|WP_011451792.1| ATPase [Neorickettsia sennetsu]	COG0711: FoF1-type ATP synthase, membrane subunit b or b'	C	IPR002146: ATPase, F0 complex, subunit B/B', bacterial/chloroplast;	GO:0015078: hydrogen ion transmembrane transporter activity;	GO:0015986: ATP synthesis coupled proton transport;	GO:0045263: proton-transporting ATP synthase complex, coupling factor F(o;	-	-	-	---	---	-	Y	-		769	0	0	0	0	1	1	1	1	-	-	Y	-	Y	Y
	AS219_01570	124	gi|499771059|ref|WP_011451793.1| hypothetical protein [Neorickettsia sennetsu]	---	---	IPR002908: Frataxin-like;	---	---	---	-	-	-	---	---	-	Y	-		30	0	0	1	1	1	1	1	1	-	Y	-	-	Y	Y
	AS219_01575	149	gi|506296438|ref|WP_015816213.1| 6,7-dimethyl-8-ribityllumazine synthase [Neorickettsia risticii]	COG0054: 6,7-dimethyl-8-ribityllumazine synthase (Riboflavin synthase beta chain)	H	IPR002180: 6,7-dimethyl-8-ribityllumazine synthase;	---	GO:0009231: riboflavin biosynthetic process;	GO:0009349: riboflavin synthase complex;	K00794	6,7-dimethyl-8-ribityllumazine synthase	2.5.1.78	---	---	-	-	-		234	1	1	1	1	1	1	1	1	Y	-	-	-	Y	Y
	AS219_01580	585	gi|254590012|gb|ACT69374.1| inner membrane protein, 60 kDa [Neorickettsia risticii str. Illinois]	COG0706: Membrane protein insertase Oxa1/YidC/SpoIIIJ, required for the localization of integral membrane proteins	M	IPR001708: Membrane insertion protein, OxaA/YidC; IPR019998: Membrane insertion protein, OxaA/YidC, bacterial;	---	GO:0051205: protein insertion into membrane;	GO:0016021: integral to membrane;	K03217	YidC/Oxa1 family membrane protein insertase	-	---	---	-	Y	-		460	1	1	1	1	1	1	1	1	Y	-	-	-	Y	Y
	AS219_01585	419	gi|499771063|ref|WP_011451797.1| hypothetical protein [Neorickettsia sennetsu]	COG4536: Mg2+ and Co2+ transporter CorB, contains DUF21, CBS pair, and CorC-HlyC domains	P	IPR000644: Cystathionine beta-synthase, core; IPR002550: Domain of unknown function DUF21; IPR005170: Transporter-associated domain; IPR016169: CO dehydrogenase flavoprotein-like, FAD-binding, subdomain 2;	GO:0003824: catalytic activity; GO:0005515: protein binding; GO:0050660: flavin adenine dinucleotide binding;	GO:0055114: oxidation-reduction process;	---	-	-	-	---	---	-	Y	-		61	1	1	1	1	1	1	1	1	Y	-	-	-	Y	Y
	AS219_01590	367	gi|499771065|ref|WP_011451799.1| peptide chain release factor 1 [Neorickettsia sennetsu]	COG0216: Protein chain release factor A	J	IPR000352: Peptide chain release factor class I/class II; IPR004373: Peptide chain release factor 1; IPR005139: Peptide chain release factor;	GO:0003747: translation release factor activity; GO:0016149: translation release factor activity, codon specific;	GO:0006415: translational termination;	GO:0005737: cytoplasm;	K02835	peptide chain release factor 1	-	---	---	-	-	-		413	1	1	1	1	1	1	1	1	Y	-	-	-	Y	Y
	AS219_01595	260	gi|254589964|gb|ACT69326.1| 1-acyl-sn-glycerol-3-phosphate acyltransferase family protein [Neorickettsia risticii str. Illinois]	COG0204: 1-acyl-sn-glycerol-3-phosphate acyltransferase	I	IPR002123: Phospholipid/glycerol acyltransferase;	GO:0008415: acyltransferase activity;	GO:0008152: metabolic process;	---	-	-	-	---	---	-	Y	-		569	1	1	1	1	1	1	1	1	Y	-	-	-	Y	Y
	AS219_01600	553	gi|506296490|ref|WP_015816265.1| 30S ribosomal protein S1 [Neorickettsia risticii]	COG0539: Ribosomal protein S1	J	IPR000110: Ribosomal protein S1; IPR003029: Ribosomal protein S1, RNA-binding domain; IPR012340: Nucleic acid-binding, OB-fold; IPR016027: Nucleic acid-binding, OB-fold-like; IPR022967: RNA-binding domain, S1;	GO:0003723: RNA binding; GO:0003735: structural constituent of ribosome;	GO:0006412: translation;	GO:0005840: ribosome;	K02945	small subunit ribosomal protein S1	-	---	---	-	-	-		335	1	1	1	1	1	1	1	1	Y	-	-	-	Y	Y
	AS219_01605	308	gi|499771068|ref|WP_011451802.1| signal peptidase [Neorickettsia sennetsu]	COG0616: Periplasmic serine protease, ClpP class	O	IPR002142: Peptidase S49; IPR004635: Peptidase S49, SppA; IPR023562: Peptidase S14/S49;	GO:0008233: peptidase activity;	GO:0006508: proteolysis;	---	K04773	protease IV	-	S	---	-	Y	-		674	0	1	1	1	1	1	1	1	-	-	-	-	Y	Y
	AS219_01610	558	gi|506296491|ref|WP_015816266.1| ABC transporter ATP-binding protein [Neorickettsia risticii]	COG1132: ABC-type multidrug transport system, ATPase and permease component	V	IPR001140: ABC transporter, transmembrane domain; IPR003439: ABC transporter-like; IPR003593: ATPase, AAA+ type, core; IPR011527: ABC transporter, transmembrane domain, type 1; IPR017940: ABC transporter, integral membrane type 1;	GO:0000166: nucleotide binding; GO:0005524: ATP binding; GO:0016887: ATPase activity; GO:0017111: nucleoside-triphosphatase activity; GO:0042626: ATPase activity, coupled to transmembrane movement of substances;	GO:0006810: transport; GO:0055085: transmembrane transport;	GO:0016021: integral to membrane;	-	-	-	---	---	-	Y	-		648	1	1	1	1	1	1	1	1	Y	-	-	-	Y	Y
	AS219_01615	586	gi|752704257|ref|WP_041351603.1| ribonucleotide-diphosphate reductase subunit alpha [Neorickettsia risticii]	COG0209: Ribonucleotide reductase alpha subunit	F	IPR000788: Ribonucleotide reductase large subunit, C-terminal; IPR008926: Ribonucleotide reductase R1 subunit, N-terminal; IPR013509: Ribonucleotide reductase large subunit, N-terminal;	GO:0004748: ribonucleoside-diphosphate reductase activity; GO:0005524: ATP binding;	GO:0006260: DNA replication; GO:0055114: oxidation-reduction process;	GO:0005971: ribonucleoside-diphosphate reductase complex;	-	-	-	---	---	-	-	-		490	1	1	1	1	1	1	1	1	Y	-	-	-	Y	Y
	AS219_01625	115	gi|506296443|ref|WP_015816218.1| hypothetical protein [Neorickettsia risticii]	COG0537: Diadenosine tetraphosphate (Ap4A) hydrolase or other HIT family hydrolase	F G R	IPR001310: Histidine triad (HIT protein; IPR011146: Histidine triad-like motif; IPR011151: Histidine triad motif; IPR019808: Histidine triad, conserved site;	GO:0003824: catalytic activity;	---	---	K02503	histidine triad (HIT) family protein	-	---	---	-	-	-		249	1	1	1	1	1	1	1	1	Y	-	-	-	Y	Y
	AS219_01630	265	gi|88600938|gb|ABD46406.1| exodeoxyribonuclease III [Neorickettsia sennetsu str. Miyayama]	COG0708: Exonuclease III	L	IPR000097: AP endonuclease, family 1; IPR004808: Exodeoxyribonuclease III xth; IPR005135: Endonuclease/exonuclease/phosphatase; IPR020848: AP endonuclease, family 1, conserved site;	GO:0003677: DNA binding; GO:0004518: nuclease activity; GO:0004519: endonuclease activity;	GO:0006281: DNA repair;	GO:0005622: intracellular;	K01142	exodeoxyribonuclease III	3.1.11.2	---	---	-	-	-		453	1	1	1	1	1	1	1	1	Y	-	-	-	Y	Y
	AS219_01635	270	gi|499771074|ref|WP_011451808.1| competence protein ComF [Neorickettsia sennetsu]	COG1040: Predicted amidophosphoribosyltransferases	R	IPR000836: Phosphoribosyltransferase;	---	GO:0009116: nucleoside metabolic process;	---	-	-	-	---	---	-	-	-		4	0	0	1	1	1	1	0	1	-	-	-	-	-	Y
	AS219_01640	298	gi|506296494|ref|WP_015816269.1| protein-export membrane protein SecF [Neorickettsia risticii]	COG0341: Preprotein translocase subunit SecF	U	IPR005665: SecF protein; IPR022646: SecD/SecF/SecDF export membrane protein, conserved site; IPR022813: Preprotein translocase, SecD/SecF/SecDF;	GO:0015450: P-P-bond-hydrolysis-driven protein transmembrane transporter activity;	GO:0006886: intracellular protein transport;	---	-	-	-	---	---	-	Y	-		8	1	1	1	1	1	1	1	1	Y	-	-	-	Y	Y
	AS219_01645	751	gi|499771078|ref|WP_011451812.1| malic enzyme [Neorickettsia sennetsu]	COG0280: Phosphotransacetylase COG0281: Malic enzyme	C	IPR002505: Phosphate acetyl/butaryl transferase; IPR012301: Malic enzyme, N-terminal; IPR012302: Malic enzyme, NAD-binding; IPR016040: NAD(P-binding domain;	GO:0005488: binding; GO:0008415: acyltransferase activity; GO:0016616: oxidoreductase activity, acting on the CH-OH group of donors, NAD or NADP as acceptor; GO:0051287: NAD binding;	GO:0008152: metabolic process;	---	K00029	malate dehydrogenase (oxaloacetate-decarboxylating)(NADP+)	1.1.1.40	---	---	-	-	-		222	0	0	1	1	0	1	1	1	-	-	-	-	-	-
	AS219_01650	126	gi|506296497|ref|WP_015816272.1| hypothetical protein [Neorickettsia risticii]	---	---	---	---	---	---	-	-	-	---	---	-	Y	-		803	0	0	0	0	1	0	1	1	-	-	-	-	-	-
	AS219_01655	636	gi|506296444|ref|WP_015816219.1| ATP-dependent zinc metalloprotease FtsH [Neorickettsia risticii]	COG0465: ATP-dependent Zn proteases	O	IPR000642: Peptidase M41; IPR003593: ATPase, AAA+ type, core; IPR003959: ATPase, AAA-type, core; IPR003960: ATPase, AAA-type, conserved site; IPR005936: Peptidase M41, FtsH; IPR011546: Peptidase M41, FtsH extracellular;	GO:0000166: nucleotide binding; GO:0004222: metalloendopeptidase activity; GO:0005524: ATP binding; GO:0008270: zinc ion binding; GO:0017111: nucleoside-triphosphatase activity;	GO:0006508: proteolysis; GO:0030163: protein catabolic process;	GO:0016020: membrane; GO:0016021: integral to membrane;	K03798	cell division protease FtsH	-	M	---	-	Y	-		677	1	1	1	1	1	1	1	1	Y	-	-	-	Y	Y
	AS219_01660	873	gi|506296498|ref|WP_015816273.1| phenylalanyl-tRNA synthetase subunit beta [Neorickettsia risticii]	COG0072: Phenylalanyl-tRNA synthetase beta subunit COG0073: tRNA-binding EMAP/Myf domain	J	IPR002547: tRNA-binding domain; IPR004532: Phenylalanyl-tRNA synthetase, class IIc, beta subunit, bacterial; IPR005121: Phenylalanyl-tRNA synthetase, beta subunit, ferrodoxin-fold anticodon-binding; IPR005146: B3/B4 tRNA-binding domain; IPR005147: tRNA synthetase, B5; IPR009061: DNA binding domain, putative; IPR012340: Nucleic acid-binding, OB-fold; IPR016027: Nucleic acid-binding, OB-fold-like; …	GO:0000049: tRNA binding; GO:0000166: nucleotide binding; GO:0000287: magnesium ion binding; GO:0003723: RNA binding; GO:0004826: phenylalanine-tRNA ligase activity; GO:0005524: ATP binding;	GO:0006412: translation; GO:0006432: phenylalanyl-tRNA aminoacylation; GO:0008033: tRNA processing;	GO:0005737: cytoplasm;	-	-	-	---	---	-	-	-		243	1	1	1	1	1	1	1	1	Y	-	-	-	Y	Y
	AS219_01665	401	gi|506296512|ref|WP_015816287.1| cell division protein FtsA [Neorickettsia risticii]	COG0849: Cell division ATPase FtsA	D	IPR003494: Cell division protein FtsA domain; IPR020823: Cell division protein FtsA;	---	GO:0007049: cell cycle;	---	-	-	-	---	---	-	-	-		56	1	1	1	2	1	1	1	1	-	-	-	-	Y	Y
	AS219_01670	151	gi|499771086|ref|WP_011451820.1| hypothetical protein [Neorickettsia sennetsu]	COG2259: Uncharacterized membrane protein YphA, DoxX/SURF4 family	S	---	---	---	---	-	-	-	---	---	-	Y	-		741	0	0	0	0	1	1	1	1	-	-	Y	-	Y	Y
	AS219_01675	130	gi|254590038|gb|ACT69400.1| NADH dehydrogenase i, a subunit [Neorickettsia risticii str. Illinois]	COG0838: NADH:ubiquinone oxidoreductase subunit 3 (chain A)	C	IPR000440: NADH:ubiquinone/plastoquinone oxidoreductase, chain 3; IPR023043: NAD(PH-quinone oxidoreductase subunit 3, bacterial/plastid;	GO:0008137: NADH dehydrogenase (ubiquinone activity; GO:0016651: oxidoreductase activity, acting on NADH or NADPH;	GO:0055114: oxidation-reduction process;	---	K00330	NADH-quinone oxidoreductase subunit A	1.6.5.3	---	---	-	Y	-		308	1	1	1	1	1	1	1	1	Y	-	-	-	Y	Y
	AS219_01680	167	gi|499771089|ref|WP_011451823.1| NADH-quinone oxidoreductase subunit B [Neorickettsia sennetsu]	COG0377: NADH:ubiquinone oxidoreductase 20 kD subunit (chhain B) or related Fe-S oxidoreductase	C	IPR006137: NADH:ubiquinone oxidoreductase-like, 20kDa subunit; IPR006138: NADH-ubiquinone oxidoreductase, 20 Kd subunit; IPR014406: [NiFe]-hydrogenase-3-type complex, small subunit/NADH:quinone oxidoreductase, subunit NuoB;	GO:0008137: NADH dehydrogenase (ubiquinone activity; GO:0016651: oxidoreductase activity, acting on NADH or NADPH; GO:0048038: quinone binding; GO:0051539: 4 iron, 4 sulfur cluster binding;	GO:0055114: oxidation-reduction process;	---	K03940	NADH dehydrogenase (ubiquinone) Fe-S protein 7	1.6.99.3:1.6.5.3	---	---	-	Y	-		311	1	1	1	1	1	1	1	1	Y	-	-	-	Y	Y
	AS219_01685	186	gi|506296514|ref|WP_015816289.1| NADH-quinone oxidoreductase subunit C [Neorickettsia risticii]	COG0852: NADH:ubiquinone oxidoreductase 27 kD subunit (chain C)	C	IPR001268: NADH:ubiquinone oxidoreductase, 30kDa subunit; IPR010218: NADH dehydrogenase, subunit C; IPR020396: NADH:ubiquinone oxidoreductase, 30kDa subunit, conserved site;	GO:0008137: NADH dehydrogenase (ubiquinone activity; GO:0016651: oxidoreductase activity, acting on NADH or NADPH;	GO:0055114: oxidation-reduction process;	---	K03936	NADH dehydrogenase (ubiquinone) Fe-S protein 3	1.6.99.3:1.6.5.3	---	---	-	-	-		247	1	1	1	1	1	1	1	1	Y	-	-	-	Y	Y
	AS219_01695	334	gi|88600626|gb|ABD46094.1| glyceraldehyde-3-phosphate dehydrogenase, type I [Neorickettsia sennetsu str. Miyayama]	COG0057: Glyceraldehyde-3-phosphate dehydrogenase/erythrose-4-phosphate dehydrogenase	G	IPR006424: Glyceraldehyde-3-phosphate dehydrogenase, type I; IPR016040: NAD(P-binding domain; IPR020828: Glyceraldehyde 3-phosphate dehydrogenase, NAD(P binding domain; IPR020829: Glyceraldehyde 3-phosphate dehydrogenase, catalytic domain; IPR020831: Glyceraldehyde/Erythrose phosphate dehydrogenase family;	GO:0005488: binding; GO:0008943: glyceraldehyde-3-phosphate dehydrogenase activity; GO:0016620: oxidoreductase activity, acting on the aldehyde or oxo group of donors, NAD or NADP as acceptor; GO:0051287: NAD binding;	GO:0006006: glucose metabolic process; GO:0055114: oxidation-reduction process;	---	K00134	glyceraldehyde 3-phosphate dehydrogenase	1.2.1.12	---	---	-	-	-		252	1	1	1	1	1	1	1	1	Y	-	-	-	Y	Y
	AS219_01700	377	gi|499771093|ref|WP_011451827.1| phosphoglycerate kinase [Neorickettsia sennetsu]	COG0126: 3-phosphoglycerate kinase	G	IPR001576: Phosphoglycerate kinase; IPR015824: Phosphoglycerate kinase, N-terminal; IPR015901: Phosphoglycerate kinase, C-terminal; IPR015911: Phosphoglycerate kinase, conserved site;	GO:0004618: phosphoglycerate kinase activity;	GO:0006096: glycolysis;	---	K00927	phosphoglycerate kinase	2.7.2.3	---	---	-	Y	-		137	1	1	1	1	1	1	1	1	Y	-	-	-	Y	Y
	AS219_01705	303	gi|123491974|sp|Q2GDX3.1|ISPH_NEOSM RecName: Full=4-hydroxy-3-methylbut-2-enyl diphosphate reductase [Neorickettsia sennetsu str. Miyayama]	COG0761: 4-Hydroxy-3-methylbut-2-enyl diphosphate reductase IspH	I	IPR003451: LytB protein;	---	GO:0019288: isopentenyl diphosphate biosynthetic process, mevalonate-independent pathway; GO:0055114: oxidation-reduction process;	---	K03527	4-hydroxy-3-methylbut-2-enyl diphosphate reductase	1.17.1.2	---	---	-	-	-		555	1	1	1	1	1	1	1	1	Y	-	-	-	Y	Y
	AS219_01710	99	gi|506296503|ref|WP_015816278.1| hypothetical protein [Neorickettsia risticii]	---	---	---	---	---	---	-	-	-	---	---	-	-	-		714	0	0	0	0	1	1	1	1	-	-	Y	-	Y	Y
	AS219_01715	236	gi|506296517|ref|WP_015816292.1| hypothetical protein [Neorickettsia risticii]	COG1587: Uroporphyrinogen-III synthase	H	IPR003754: Tetrapyrrole biosynthesis, uroporphyrinogen III synthase;	GO:0004852: uroporphyrinogen-III synthase activity;	GO:0033014: tetrapyrrole biosynthetic process;	---	-	-	-	---	---	-	-	-		545	1	1	1	1	1	1	1	1	Y	-	-	-	Y	Y
	AS219_01720	390	gi|506296518|ref|WP_015816293.1| hypothetical protein [Neorickettsia risticii]	COG2200: EAL domain, c-di-GMP-specific phosphodiesterase class I (or its enzymatically inactive variant)	T	IPR001633: Diguanylate phosphodiesterase, EAL domain;	---	---	---	-	-	-	---	---	-	-	-		732	0	0	0	0	1	1	1	1	-	-	Y	-	Y	Y
	AS219_01725	388	gi|506296519|ref|WP_015816294.1| 1-deoxy-D-xylulose 5-phosphate reductoisomerase [Neorickettsia risticii]	COG0743: 1-deoxy-D-xylulose 5-phosphate reductoisomerase	I	IPR013512: 1-deoxy-D-xylulose 5-phosphate reductoisomerase, N-terminal; IPR013644: 1-deoxy-D-xylulose 5-phosphate reductoisomerase, C-terminal; IPR016040: NAD(P-binding domain;	GO:0005488: binding; GO:0030604: 1-deoxy-D-xylulose-5-phosphate reductoisomerase activity; GO:0046872: metal ion binding;	GO:0008299: isoprenoid biosynthetic process; GO:0055114: oxidation-reduction process;	---	K00099	1-deoxy-D-xylulose-5-phosphate reductoisomerase	1.1.1.267	---	---	-	-	-		139	1	1	1	1	1	1	1	1	Y	-	-	-	Y	Y
	AS219_01730	341	gi|506296506|ref|WP_015816281.1| GTPase CgtA [Neorickettsia risticii]	COG0536: GTPase involved in cell partioning and DNA repair	D L	IPR002917: GTP-binding domain, HSR1-related; IPR006073: GTP1/OBG; IPR006169: GTP1/OBG subdomain; IPR014100: GTP-binding protein Obg/CgtA;	GO:0000287: magnesium ion binding; GO:0003924: GTPase activity; GO:0005525: GTP binding;	---	GO:0005622: intracellular;	K03979	GTP-binding protein	-	---	---	-	-	-		167	1	1	1	1	1	1	0	1	-	-	-	-	-	Y
	AS219_01735	224	gi|506296507|ref|WP_015816282.1| short-chain dehydrogenase [Neorickettsia risticii]	COG1028: NAD(P)-dependent dehydrogenase, short-chain alcohol dehydrogenase family	I Q R	IPR002198: Short-chain dehydrogenase/reductase SDR; IPR016040: NAD(P-binding domain;	GO:0005488: binding; GO:0016491: oxidoreductase activity;	GO:0008152: metabolic process;	---	-	-	-	---	---	-	-	-		150	1	1	1	1	1	1	1	1	Y	-	-	-	Y	Y
	AS219_01740	308	gi|506296521|ref|WP_015816296.1| integrase [Neorickettsia risticii]	COG4974: Site-specific recombinase XerD	L	IPR002104: Integrase, catalytic core, phage; IPR004107: Integrase, N-terminal SAM-like, phage; IPR010998: Integrase, Lambda-type, N-terminal; IPR011010: DNA breaking-rejoining enzyme, catalytic core; IPR013762: Integrase-like, catalytic core, phage; IPR023009: Tyrosine recombinase XerC/XerD; IPR023109: Integrase/recombinase, N-terminal;	GO:0003677: DNA binding;	GO:0006310: DNA recombination; GO:0015074: DNA integration;	---	-	-	-	---	---	-	-	-		627	1	1	1	1	1	1	1	1	Y	-	-	-	Y	Y
	AS219_01745	240	gi|506296508|ref|WP_015816283.1| phosphoribosylformylglycinamidine synthase [Neorickettsia risticii]	COG0047: Phosphoribosylformylglycinamidine (FGAM) synthase, glutamine amidotransferase domain	F	IPR017926: Glutamine amidotransferase type 1;	---	---	---	-	-	-	C	---	-	-	-		320	1	1	1	1	1	1	1	1	Y	-	-	-	Y	Y
	AS219_01750	805	gi|506296522|ref|WP_015816297.1| hypothetical protein [Neorickettsia risticii]	---	---	---	---	---	---	-	-	-	---	---	-	-	-		790	0	0	0	0	1	1	1	1	-	-	Y	-	Y	Y
	AS219_01755	144	gi|506296523|ref|WP_015816298.1| acyl carrier protein [Neorickettsia risticii]	COG0236: Acyl carrier protein	I Q	IPR006162: Phosphopantetheine attachment site; IPR006163: Phosphopantetheine-binding; IPR009081: Acyl carrier protein-like;	GO:0000036: acyl carrier activity; GO:0031177: phosphopantetheine binding; GO:0048037: cofactor binding;	---	---	K03955	NADH dehydrogenase (ubiquinone) 1 alpha/beta subcomplex 1	-	---	---	-	-	-		199	1	1	1	1	1	1	1	1	Y	-	-	-	Y	Y
	AS219_01760	415	gi|506296510|ref|WP_015816285.1| 3-oxoacyl-ACP synthase [Neorickettsia risticii]	COG0304: 3-oxoacyl-(acyl-carrier-protein) synthase	I Q	IPR000794: Beta-ketoacyl synthase; IPR014030: Beta-ketoacyl synthase, N-terminal; IPR014031: Beta-ketoacyl synthase, C-terminal; IPR016038: Thiolase-like, subgroup; IPR016039: Thiolase-like; IPR017568: 3-oxoacyl-[acyl-carrier-protein] synthase 2; IPR018201: Beta-ketoacyl synthase, active site; IPR020841: Polyketide synthase, beta-ketoacyl synthase domain;	GO:0003824: catalytic activity; GO:0016747: transferase activity, transferring acyl groups other than amino-acyl groups;	GO:0006633: fatty acid biosynthetic process; GO:0008152: metabolic process; GO:0009058: biosynthetic process;	---	K09458	3-oxoacyl-[acyl-carrier-protein] synthase II	2.3.1.179	---	---	-	-	-		6	1	1	1	1	1	1	1	1	Y	-	-	-	Y	Y
	AS219_01765	279	gi|506296524|ref|WP_015816299.1| coproporphyrinogen III oxidase [Neorickettsia risticii]	COG0408: Coproporphyrinogen III oxidase	H	IPR001260: Coproporphyrinogen III oxidase, aerobic;	GO:0004109: coproporphyrinogen oxidase activity;	GO:0006779: porphyrin biosynthetic process; GO:0055114: oxidation-reduction process;	---	K00228	coproporphyrinogen III oxidase	1.3.3.3	---	---	-	-	-		576	1	1	1	1	1	1	1	1	Y	-	-	-	Y	Y
	AS219_01770	193	gi|499771112|ref|WP_011451846.1| hypothetical protein [Neorickettsia sennetsu]	COG3577: Predicted aspartyl protease	R	IPR001969: Peptidase aspartic, active site; IPR001995: Peptidase A2A, retrovirus, catalytic; IPR011969: Peptidase aspartic, CHP02281; IPR018061: Peptidase A2A, retrovirus RVP subgroup; IPR021109: Peptidase aspartic;	GO:0004190: aspartic-type endopeptidase activity;	GO:0006508: proteolysis;	---	-	-	-	A	---	-	Y	-		11	1	1	1	1	1	1	1	1	Y	-	-	-	Y	Y
	AS219_01775	701	gi|506296525|ref|WP_015816300.1| hypothetical protein [Neorickettsia risticii]	---	---	---	---	---	---	-	-	-	---	---	Y	-	Y		768	0	0	0	0	1	1	1	1	-	-	Y	-	Y	Y
	AS219_01780	178	gi|506296539|ref|WP_015816314.1| iron-sulfur-binding protein [Neorickettsia risticii]	COG0316: Fe-S cluster assembly iron-binding protein IscA	O	IPR000361: FeS cluster biogenesis; IPR017870: FeS cluster insertion, C-terminal, conserved site;	---	---	---	K15724	iron-sulfur cluster insertion protein	-	---	---	-	-	-		24	1	1	1	1	1	1	1	1	Y	-	-	-	Y	Y
	AS219_01785	385	gi|506296526|ref|WP_015816301.1| deoxyguanosinetriphosphate triphosphohydrolase [Neorickettsia risticii]	COG0232: dGTP triphosphohydrolase	F	IPR003607: Metal-dependent phosphohydrolase, HD domain; IPR006261: Deoxyguanosinetriphosphate triphosphohydrolase; IPR006674: Metal-dependent phosphohydrolase, HD subdomain; IPR006675: Uncharacterised protein family HDIG; IPR023023: Deoxyguanosinetriphosphate triphosphohydrolase, type 2; IPR023279: HD domain; IPR023293: Deoxyguanosinetriphosphate triphosphohydrolase, central domain;	GO:0000287: magnesium ion binding; GO:0003824: catalytic activity; GO:0008081: phosphoric diester hydrolase activity; GO:0008832: dGTPase activity; GO:0046872: metal ion binding;	GO:0046039: GTP metabolic process;	---	K06885	NO DESCRIPTION	-	---	---	-	-	-		709	1	1	1	0	1	1	1	1	-	-	-	-	Y	Y
	AS219_01790	238	gi|506296540|ref|WP_015816315.1| DNA repair protein RecO [Neorickettsia risticii]	COG1381: Recombinational DNA repair protein (RecF pathway)	L	IPR001164: Arf GTPase activating protein; IPR003717: Recombination protein O, RecO; IPR022572: DNA replication/recombination mediator RecO, N-terminal;	GO:0008060: ARF GTPase activator activity; GO:0008270: zinc ion binding;	GO:0006281: DNA repair; GO:0006310: DNA recombination; GO:0032312: regulation of ARF GTPase activity;	---	-	-	-	---	---	-	-	-		301	1	1	1	1	1	1	1	1	Y	-	-	-	Y	Y
	AS219_01795	153	gi|254590067|gb|ACT69429.1| conserved hypothetical protein [Neorickettsia risticii str. Illinois]	COG3814: Uncharacterized protein	S	IPR007481: Stringent starvation protein B;	---	---	---	-	-	-	---	---	-	-	-		617	1	1	1	1	1	1	1	1	Y	-	-	-	Y	Y
	AS219_01800	457	gi|506296542|ref|WP_015816317.1| dihydrolipoamide dehydrogenase [Neorickettsia risticii]	COG1249: Pyruvate/2-oxoglutarate dehydrogenase complex, dihydrolipoamide dehydrogenase (E3) component or related enzyme	C	IPR001327: Pyridine nucleotide-disulphide oxidoreductase, NAD-binding domain; IPR004099: Pyridine nucleotide-disulphide oxidoreductase, dimerisation; IPR006258: Dihydrolipoamide dehydrogenase; IPR012999: Pyridine nucleotide-disulphide oxidoreductase, class I, active site; IPR013027: FAD-dependent pyridine nucleotide-disulphide oxidoreductase; IPR016156: FAD/NAD-linked reductase, dimerisation; IPR…	GO:0004148: dihydrolipoyl dehydrogenase activity; GO:0016491: oxidoreductase activity; GO:0050660: flavin adenine dinucleotide binding;	GO:0045454: cell redox homeostasis; GO:0055114: oxidation-reduction process;	GO:0005737: cytoplasm;	K00382	dihydrolipoamide dehydrogenase	1.8.1.4	---	---	-	-	-		621	1	1	1	1	1	1	1	1	Y	-	-	-	Y	Y
	AS219_01805	117	gi|754506837|ref|WP_041917501.1| hypothetical protein [Neorickettsia sennetsu]	COG0792: Predicted endonuclease distantly related to archaeal Holliday junction resolvase	L	IPR003509: Uncharacterised protein family UPF0102; IPR011335: Restriction endonuclease, type II-like; IPR011856: Endonuclease TnsA, N-terminal/resolvase Hjc/tRNA endonuclease, C-terminal;	GO:0003676: nucleic acid binding; GO:0004518: nuclease activity;	---	---	K07460	putative endonuclease	-	---	---	-	Y	-		429	0	1	1	1	1	1	0	1	-	-	-	-	-	Y
	AS219_01810	437	gi|499771122|ref|WP_011451856.1| magnesium transporter [Neorickettsia sennetsu]	COG2239: Mg/Co/Ni transporter MgtE (contains CBS domain)	P	IPR000644: Cystathionine beta-synthase, core; IPR006667: MgtE magnesium transporter, integral membrane; IPR006668: Magnesium transporter, MgtE intracellular domain; IPR006669: Divalent cation transporter; IPR013785: Aldolase-type TIM barrel;	GO:0003824: catalytic activity; GO:0005515: protein binding; GO:0008324: cation transmembrane transporter activity; GO:0015095: magnesium ion transmembrane transporter activity;	GO:0006812: cation transport; GO:0008152: metabolic process; GO:0015693: magnesium ion transport;	GO:0016020: membrane;	-	-	-	---	---	-	-	-		58	1	1	1	1	1	1	1	1	Y	-	-	-	Y	Y
	AS219_01815	369	gi|506296530|ref|WP_015816305.1| capsid protein [Neorickettsia risticii]	COG4653: Predicted phage phi-C31 gp36 major capsid-like protein	X	IPR006444: Bacteriophage HK97, major capsid protein;	---	---	---	-	-	-	---	---	-	-	-		141	0	1	1	1	1	1	0	1	-	-	-	-	-	Y
	AS219_01820	906	gi|506296544|ref|WP_015816319.1| ATP-dependent DNA helicase UvrD [Neorickettsia risticii]	COG1074: ATP-dependent exoDNAse (exonuclease V) beta subunit (contains helicase and exonuclease domains)	L	IPR000212: DNA helicase, UvrD/REP type; IPR014016: Helicase, superfamily 1, UvrD-related; IPR014017: DNA helicase, UvrD-like, C-terminal;	GO:0003677: DNA binding; GO:0004003: ATP-dependent DNA helicase activity; GO:0005524: ATP binding; GO:0016787: hydrolase activity;	GO:0006281: DNA repair;	---	-	-	-	---	---	-	-	-		177	1	1	1	1	1	1	1	1	Y	-	-	-	Y	Y
	AS219_01825	368	gi|506296531|ref|WP_015816306.1| tRNA (5-methylaminomethyl-2-thiouridylate)-methyltransferase [Neorickettsia risticii]	COG0482: tRNA U34 2-thiouridine synthase MnmA/TrmU, contains the PP-loop ATPase domain	J	IPR004506: tRNA-specific 2-thiouridylase; IPR014729: Rossmann-like alpha/beta/alpha sandwich fold; IPR023382: Adenine nucleotide alpha hydrolase-like domains;	GO:0016740: transferase activity; GO:0016783: sulfurtransferase activity;	GO:0008033: tRNA processing;	GO:0005737: cytoplasm;	K00566	tRNA-specific 2-thiouridylase	-	---	---	-	-	-		89	1	1	1	1	1	1	1	1	Y	-	-	-	Y	Y
	AS219_01830	72	gi|88600637|gb|ABD46105.1| hypothetical protein NSE_0469 [Neorickettsia sennetsu str. Miyayama]	COG4391: Uncharacterized conserved protein, contains Zn-finger domain	S	IPR019401: Zinc finger, CHCC-type;	---	---	---	-	-	-	---	---	-	-	-		-	-	-	-	-	-	-	-	-	-	-	-	-	-	-
	AS219_01835	228	gi|506296532|ref|WP_015816307.1| DNA polymerase III subunit epsilon [Neorickettsia risticii]	COG0847: DNA polymerase III, epsilon subunit or related 3'-5' exonuclease	L	IPR006054: DNA polymerase III, epsilon subunit; IPR006055: Exonuclease; IPR006309: DNA polymerase 3, epsilon subunit; IPR012337: Ribonuclease H-like; IPR013520: Exonuclease, RNase T/DNA polymerase III;	GO:0003676: nucleic acid binding; GO:0003677: DNA binding; GO:0003887: DNA-directed DNA polymerase activity; GO:0004527: exonuclease activity;	GO:0006260: DNA replication;	GO:0005622: intracellular;	K02342	DNA polymerase III subunit epsilon	2.7.7.7	---	---	-	-	-		694	1	1	0	1	1	1	1	1	-	-	-	-	Y	Y
	AS219_01840	529	gi|88600249|gb|ABD45717.1| metallopeptidase, M24 family [Neorickettsia sennetsu str. Miyayama]	COG0006: Xaa-Pro aminopeptidase	E	IPR000587: Creatinase; IPR000994: Peptidase M24, structural domain; IPR001131: Peptidase M24B, X-Pro dipeptidase/aminopeptidase P, conserved site;	GO:0008235: metalloexopeptidase activity; GO:0016787: hydrolase activity;	GO:0006508: proteolysis; GO:0009987: cellular process;	---	K01271	Xaa-Pro dipeptidase	3.4.13.9	M	---	-	Y	-		176	1	1	1	1	1	1	1	1	Y	-	-	-	Y	Y
	AS219_01845	259	gi|506296533|ref|WP_015816308.1| hydrolase [Neorickettsia risticii]	COG1073: Fermentation-respiration switch protein FrsA, has esterase activity, DUF1100 family	T	---	---	---	---	K13702	abhydrolase domain-containing protein 10	-	S	---	-	-	-		458	0	1	1	2	1	1	1	1	-	-	-	-	Y	Y
	AS219_01850	179	gi|254590073|gb|ACT69435.1| cytochrome c family protein [Neorickettsia risticii str. Illinois]	COG3474: Cytochrome c2	C	IPR002327: Cytochrome c, class IA/ IB; IPR003088: Cytochrome c, class I; IPR009056: Cytochrome c domain;	GO:0005506: iron ion binding; GO:0009055: electron carrier activity; GO:0020037: heme binding;	---	---	K08738	cytochrome c	-	---	---	-	Y	-		302	1	1	1	1	1	1	1	1	Y	-	-	-	Y	Y
	AS219_01855	192	gi|506296534|ref|WP_015816309.1| phosphoribosylglycinamide formyltransferase [Neorickettsia risticii]	COG0299: Folate-dependent phosphoribosylglycinamide formyltransferase PurN	F	IPR002376: Formyl transferase, N-terminal; IPR004607: Phosphoribosylglycinamide formyltransferase;	GO:0004644: phosphoribosylglycinamide formyltransferase activity; GO:0016742: hydroxymethyl-, formyl- and related transferase activity;	GO:0006189: 'de novo' IMP biosynthetic process; GO:0009058: biosynthetic process;	---	K11175	phosphoribosylglycinamide formyltransferase 1	2.1.2.2	---	---	-	-	-		611	1	1	1	2	1	1	1	1	-	-	-	-	Y	Y
	AS219_01860	505	gi|506296548|ref|WP_015816323.1| peptidase M17 [Neorickettsia risticii]	COG0260: Leucyl aminopeptidase	E	IPR000819: Peptidase M17, leucyl aminopeptidase, C-terminal; IPR008283: Peptidase M17, leucyl aminopeptidase, N-terminal; IPR011356: Peptidase M17; IPR023042: Peptidase, M17, probable cytosol aminopeptidase;	GO:0004177: aminopeptidase activity; GO:0008235: metalloexopeptidase activity; GO:0030145: manganese ion binding;	GO:0006508: proteolysis; GO:0019538: protein metabolic process;	GO:0005622: intracellular; GO:0005737: cytoplasm;	K01255	leucyl aminopeptidase	3.4.11.1	M	---	-	-	-		119	1	1	1	1	1	1	1	1	Y	-	-	-	Y	Y
	AS219_01870	598	gi|254590060|gb|ACT69422.1| aspartyl-tRNA synthetase [Neorickettsia risticii str. Illinois]	COG0173: Aspartyl-tRNA synthetase	J	IPR002312: Aspartyl/Asparaginyl-tRNA synthetase, class IIb; IPR004115: GAD domain; IPR004364: Aminoacyl-tRNA synthetase, class II (D/K/N; IPR004365: Nucleic acid binding, OB-fold, tRNA/helicase-type; IPR004524: Aspartyl-tRNA synthetase, class IIb, bacterial/mitochondrial-type; IPR006195: Aminoacyl-tRNA synthetase, class II; IPR012340: Nucleic acid-binding, OB-fold; IPR016027: Nucleic acid-binding…	GO:0000166: nucleotide binding; GO:0003676: nucleic acid binding; GO:0004812: aminoacyl-tRNA ligase activity; GO:0005524: ATP binding; GO:0016874: ligase activity;	GO:0006412: translation; GO:0006418: tRNA aminoacylation for protein translation;	GO:0005737: cytoplasm;	K01876	aspartyl-tRNA synthetase	6.1.1.12	---	---	-	-	-		428	1	1	1	1	1	1	1	1	Y	-	-	-	Y	Y
	AS219_01875	322	gi|506296549|ref|WP_015816324.1| UDP-N-acetylmuramoyl-tripeptide--D-alanyl-D- alanine ligase [Neorickettsia risticii]	COG0770: UDP-N-acetylmuramyl pentapeptide synthase	M	IPR005863: UDP-MurNAc-pentapeptide synthetase; IPR013221: Mur ligase, central;	GO:0005524: ATP binding; GO:0008766: UDP-N-acetylmuramoylalanyl-D-glutamyl-2,6-diaminopimelate-D-alanyl-D-alanine ligase activity;	GO:0008360: regulation of cell shape; GO:0009058: biosynthetic process; GO:0051301: cell division;	GO:0005737: cytoplasm;	-	-	-	---	---	-	-	-		755	1	1	0	0	1	1	1	1	-	-	-	-	Y	Y
	AS219_01880	397	gi|499771135|ref|WP_011451869.1| phosphate ABC transporter permease [Neorickettsia sennetsu]	COG0581: ABC-type phosphate transport system, permease component	P	IPR000515: Binding-protein-dependent transport systems inner membrane component; IPR005672: Phosphate transport system permease protein 2;	GO:0005215: transporter activity; GO:0005315: inorganic phosphate transmembrane transporter activity;	GO:0006810: transport; GO:0035435: phosphate transmembrane transport;	GO:0016020: membrane;	-	-	-	---	---	-	Y	-		370	1	1	1	1	1	1	1	1	Y	-	-	-	Y	Y
	AS219_01885	337	gi|506296550|ref|WP_015816325.1| ABC transporter ATP-binding protein [Neorickettsia risticii]	COG3842: ABC-type Fe3+/spermidine/putrescine transport systems, ATPase components	E	IPR003439: ABC transporter-like; IPR003593: ATPase, AAA+ type, core; IPR017871: ABC transporter, conserved site;	GO:0000166: nucleotide binding; GO:0005524: ATP binding; GO:0016887: ATPase activity; GO:0017111: nucleoside-triphosphatase activity;	---	---	K11076	putrescine transport system ATP-binding protein	-	---	---	-	-	-		360	1	1	1	1	1	1	1	1	Y	-	-	-	Y	Y
	AS219_01890	51	gi|499771137|ref|WP_011451871.1| MULTISPECIES: preprotein translocase subunit TatA [Neorickettsia]	COG1826: Sec-independent protein translocase protein TatA	U	IPR003369: Bacterial sec-independent translocation protein MttA/Hcf106; IPR006312: Twin-arginine translocation protein TatA/E;	GO:0008565: protein transporter activity;	GO:0009306: protein secretion; GO:0015031: protein transport;	GO:0005886: plasma membrane; GO:0016021: integral to membrane;	-	-	-	---	---	-	Y	-		251	1	1	1	1	1	1	1	1	Y	-	-	-	Y	Y
	AS219_01895	256	gi|506296537|ref|WP_015816312.1| thiazole synthase [Neorickettsia risticii]	COG2022: Thiamin biosynthesis thiazole synthase ThiGH, ThiG subunit	H	IPR008867: Thiazole biosynthesis; IPR013785: Aldolase-type TIM barrel;	GO:0003824: catalytic activity;	GO:0008152: metabolic process; GO:0009228: thiamine biosynthetic process;	---	K03149	thiazole synthase	-	---	---	-	-	-		562	0	0	1	1	1	1	1	1	-	Y	-	-	Y	Y
	AS219_01900	59	no hit	---	---	---	---	---	---	-	-	-	---	---	-	Y	-		-	-	-	-	-	-	-	-	-	-	-	-	-	-	-
	AS219_01905	261	gi|499771141|ref|WP_011451875.1| dihydropteroate synthase [Neorickettsia sennetsu]	COG0294: Dihydropteroate synthase	H	IPR000489: Pterin-binding; IPR006390: Dihydropteroate synthase; IPR011005: Dihydropteroate synthase-like;	GO:0004156: dihydropteroate synthase activity;	GO:0009396: folic acid-containing compound biosynthetic process; GO:0042558: pteridine-containing compound metabolic process; GO:0044237: cellular metabolic process;	---	-	-	-	---	---	-	-	-		661	0	0	1	1	1	1	1	1	-	Y	-	-	Y	Y
	AS219_01915	389	gi|752704109|ref|WP_041351461.1| S-adenosylmethionine synthetase [Neorickettsia risticii]	COG0192: S-adenosylmethionine synthetase	H	IPR002133: S-adenosylmethionine synthetase; IPR022628: S-adenosylmethionine synthetase, N-terminal; IPR022629: S-adenosylmethionine synthetase, central domain; IPR022630: S-adenosylmethionine synthetase, C-terminal; IPR022631: S-adenosylmethionine synthetase, conserved site; IPR022636: S-adenosylmethionine synthetase superfamily;	GO:0004478: methionine adenosyltransferase activity; GO:0005524: ATP binding;	GO:0006556: S-adenosylmethionine biosynthetic process;	---	K00789	S-adenosylmethionine synthetase	2.5.1.6	---	---	-	-	-		76	1	1	1	2	1	1	1	1	-	-	-	-	Y	Y
	AS219_01920	134	gi|88600363|gb|ABD45831.1| conserved hypothetical protein [Neorickettsia sennetsu str. Miyayama]	COG3677: Transposase	X	IPR003220: Insertion element protein;	---	GO:0006313: transposition, DNA-mediated;	---	K07489	transposase	-	---	---	-	Y	-		718	0	0	0	0	1	1	1	1	-	-	Y	-	Y	Y
	AS219_01925	102	gi|506296556|ref|WP_015816331.1| DNA-binding protein [Neorickettsia risticii]	COG0718: Conserved DNA-binding protein YbaB (function unknown)	R	IPR004401: Uncharacterised protein family UPF0133;	---	---	---	-	-	-	---	---	-	-	-		583	1	1	1	1	1	1	1	1	Y	-	-	-	Y	Y
	AS219_01930	396	gi|254590084|gb|ACT69446.1| DNA polymerase III, subunits gamma and tau [Neorickettsia risticii str. Illinois]	COG2812: DNA polymerase III, gamma/tau subunits	L	IPR003593: ATPase, AAA+ type, core; IPR003959: ATPase, AAA-type, core; IPR008921: DNA polymerase III, clamp loader complex, gamma/delta/delta subunit, C-terminal; IPR012763: DNA polymerase III, subunit gamma/ tau; IPR022754: DNA polymerase III, gamma subunit, domain III;	GO:0000166: nucleotide binding; GO:0003677: DNA binding; GO:0003887: DNA-directed DNA polymerase activity; GO:0005524: ATP binding; GO:0017111: nucleoside-triphosphatase activity;	GO:0006260: DNA replication;	GO:0009360: DNA polymerase III complex;	K02343	DNA polymerase III subunit gamma/tau	2.7.7.7	---	---	-	-	-		600	1	1	1	1	1	1	1	1	Y	-	-	-	Y	Y
	AS219_01935	219	gi|506296559|ref|WP_015816334.1| coenzyme PQQ biosynthesis protein C [Neorickettsia risticii]	COG5424: Pyrroloquinoline quinone (PQQ) biosynthesis protein C	H	IPR004305: TENA/THI-4 protein/Coenzyme PQQ biosynthesis protein C domain; IPR016084: Haem oxygenase-like, multi-helical;	---	---	---	-	-	-	---	---	-	-	-		789	0	1	0	0	1	1	1	1	-	-	-	-	Y	Y
	AS219_01940	620	gi|506296560|ref|WP_015816335.1| heat shock protein Hsp90 [Neorickettsia risticii]	COG0326: Molecular chaperone, HSP90 family	O	IPR001404: Heat shock protein Hsp90; IPR003594: ATPase-like, ATP-binding domain; IPR019805: Heat shock protein Hsp90, conserved site; IPR020568: Ribosomal protein S5 domain 2-type fold; IPR020575: Heat shock protein Hsp90, N-terminal;	GO:0005524: ATP binding; GO:0051082: unfolded protein binding;	GO:0006457: protein folding; GO:0006950: response to stress;	---	K04079	molecular chaperone HtpG	-	---	---	-	-	-		293	1	1	1	1	1	1	1	1	Y	-	-	-	Y	Y
	AS219_01945	407	gi|506296561|ref|WP_015816336.1| ankyrin repeat protein [Neorickettsia risticii]	COG0666: Ankyrin repeat	T	IPR002110: Ankyrin repeat; IPR020683: Ankyrin repeat-containing domain;	GO:0005515: protein binding;	---	---	K06647	transcription factor MBP1	-	---	---	-	-	-		930	0	0	0	0	1	0	0	1	-	-	-	-	-	-
	AS219_01950	1462	gi|506296562|ref|WP_015816337.1| ankyrin [Neorickettsia risticii]	COG0666: Ankyrin repeat	T	IPR002110: Ankyrin repeat; IPR020683: Ankyrin repeat-containing domain;	GO:0005515: protein binding;	---	---	K06867	NO DESCRIPTION	-	---	---	-	-	-		782	0	0	0	0	1	1	2	1	-	-	Y	-	-	Y
	AS219_01955	471	gi|506296563|ref|WP_015816338.1| apolipoprotein N-acyltransferase [Neorickettsia risticii]	COG0815: Apolipoprotein N-acyltransferase	M	IPR003010: Nitrilase/cyanide hydratase and apolipoprotein N-acyltransferase; IPR004563: Apolipoprotein N-acyltransferase;	GO:0016410: N-acyltransferase activity; GO:0016810: hydrolase activity, acting on carbon-nitrogen (but not peptide bonds;	GO:0006807: nitrogen compound metabolic process; GO:0042158: lipoprotein biosynthetic process;	GO:0016021: integral to membrane;	-	-	-	---	---	-	Y	-		710	0	0	1	0	1	1	1	1	-	-	-	-	Y	Y
	AS219_01960	820	gi|506296564|ref|WP_015816339.1| hypothetical protein [Neorickettsia risticii]	COG2982: Uncharacterized protein involved in outer membrane biogenesis	M	IPR007844: AsmA;	---	---	---	-	-	-	---	---	-	Y	-		683	1	1	1	1	1	1	1	1	Y	-	-	-	Y	Y
	AS219_01965	372	gi|499771155|ref|WP_011451889.1| riboflavin biosynthesis protein RibD [Neorickettsia sennetsu]	COG0117: Pyrimidine deaminase domain of riboflavin biosynthesis protein RibD COG1985: Pyrimidine reductase, riboflavin biosynthesis	H	IPR002125: CMP/dCMP deaminase, zinc-binding; IPR002734: Bacterial bifunctional deaminase-reductase, C-terminal; IPR004794: Riboflavin biosynthesis protein RibD; IPR016192: APOBEC/CMP deaminase, zinc-binding; IPR016193: Cytidine deaminase-like;	GO:0003824: catalytic activity; GO:0008270: zinc ion binding; GO:0008703: 5-amino-6-(5-phosphoribosylaminouracil reductase activity; GO:0008835: diaminohydroxyphosphoribosylaminopyrimidine deaminase activity; GO:0016787: hydrolase activity;	GO:0009231: riboflavin biosynthetic process; GO:0055114: oxidation-reduction process;	---	K11752	diaminohydroxyphosphoribosylaminopyrimidine deaminase / 5-amino-6-(5-phosphoribosylamino)uracil reductase	3.5.4.26:1.1.1.193	---	---	-	-	-		434	1	1	1	1	1	1	1	1	Y	-	-	-	Y	Y
	AS219_01970	673	gi|506296538|ref|WP_015816313.1| NAD-dependent DNA ligase LigA [Neorickettsia risticii]	COG0272: NAD-dependent DNA ligase	L	IPR001357: BRCT; IPR001679: NAD-dependent DNA ligase; IPR004149: Zinc-finger, NAD-dependent DNA ligase C4-type; IPR004150: NAD-dependent DNA ligase, OB-fold; IPR010994: RuvA domain 2-like; IPR012340: Nucleic acid-binding, OB-fold; IPR013839: NAD-dependent DNA ligase, adenylation; IPR013840: NAD-dependent DNA ligase, N-terminal; IPR016027: Nucleic acid-binding, OB-fold-like; IPR018239: NAD-depende…	GO:0003911: DNA ligase (NAD+ activity;	GO:0006260: DNA replication; GO:0006281: DNA repair;	GO:0005622: intracellular;	K01972	DNA ligase (NAD+)	6.5.1.2	---	---	-	-	-		206	1	1	1	1	1	1	1	1	Y	-	-	-	Y	Y
	AS219_01975	108	gi|88600639|gb|ABD46107.1| putative dihydroneopterin aldolase [Neorickettsia sennetsu str. Miyayama]	COG1539: Dihydroneopterin aldolase	H	IPR006157: Dihydroneopterin aldolase/epimerase domain;	GO:0004150: dihydroneopterin aldolase activity;	GO:0006760: folic acid-containing compound metabolic process;	---	-	-	-	---	---	-	-	-		313	0	0	1	1	1	1	1	1	-	Y	-	-	Y	Y
	AS219_01980	369	gi|254590094|gb|ACT69456.1| carbamoyl-phosphate synthase, small subunit [Neorickettsia risticii str. Illinois]	COG0505: Carbamoylphosphate synthase small subunit	E F	IPR001317: Carbamoyl-phosphate synthase, GATase domain; IPR002474: Carbamoyl-phosphate synthase, small subunit, N-terminal; IPR006220: Anthranilate synthase component II/delta crystallin; IPR006274: Carbamoyl-phosphate synthase, small subunit; IPR011702: Glutamine amidotransferase superfamily; IPR017926: Glutamine amidotransferase type 1;	GO:0003824: catalytic activity; GO:0004086: carbamoyl-phosphate synthase activity;	GO:0006541: glutamine metabolic process; GO:0006807: nitrogen compound metabolic process; GO:0009058: biosynthetic process;	---	K01956	carbamoyl-phosphate synthase small subunit	6.3.5.5	C	---	-	-	-		175	1	1	1	1	1	1	1	1	Y	-	-	-	Y	Y
	AS219_01985	76	gi|506296566|ref|WP_015816341.1| ribosomal protein L31 [Neorickettsia risticii]	COG0254: Ribosomal protein L31	J	IPR002150: Ribosomal protein L31;	GO:0003735: structural constituent of ribosome;	GO:0006412: translation;	GO:0005622: intracellular; GO:0005840: ribosome;	-	-	-	---	---	-	-	-		326	1	1	1	1	1	1	1	1	Y	-	-	-	Y	Y
	AS219_01990	71	gi|506296569|ref|WP_015816344.1| hypothetical protein [Neorickettsia risticii]	---	---	---	---	---	---	-	-	-	---	---	-	-	-		843	0	0	0	0	1	1	0	1	-	-	-	-	-	Y
	AS219_01995	68	no hit	---	---	---	---	---	---	-	-	-	---	---	-	Y	-		-	-	-	-	-	-	-	-	-	-	-	-	-	-	-
	AS219_02000	183	gi|254590096|gb|ACT69458.1| conserved hypothetical protein [Neorickettsia risticii str. Illinois]	COG3820: Uncharacterized protein	S	IPR010421: Protein of unknown function DUF1013;	---	---	---	-	-	-	---	---	-	-	-		230	1	1	1	1	1	1	1	1	Y	-	-	-	Y	Y
	AS219_02005	831	gi|754506839|ref|WP_041917503.1| leucine--tRNA ligase [Neorickettsia sennetsu]	COG0495: Leucyl-tRNA synthetase	J	IPR001412: Aminoacyl-tRNA synthetase, class I, conserved site; IPR002300: Aminoacyl-tRNA synthetase, class Ia; IPR002302: Leucyl-tRNA synthetase, class Ia, bacterial/mitochondrial; IPR009008: Valyl/Leucyl/Isoleucyl-tRNA synthetase, class Ia, editing domain; IPR009080: Aminoacyl-tRNA synthetase, class 1a, anticodon-binding; IPR013155: Valyl/Leucyl/Isoleucyl-tRNA synthetase, class I, anticodon-bind…	GO:0000166: nucleotide binding; GO:0004812: aminoacyl-tRNA ligase activity; GO:0004823: leucine-tRNA ligase activity; GO:0005524: ATP binding;	GO:0006412: translation; GO:0006418: tRNA aminoacylation for protein translation; GO:0006429: leucyl-tRNA aminoacylation;	GO:0005737: cytoplasm;	K01869	leucyl-tRNA synthetase	6.1.1.4	---	---	-	-	-		640	1	1	1	1	1	1	1	1	Y	-	-	-	Y	Y
	AS219_02010	151	gi|506296572|ref|WP_015816347.1| hypothetical protein [Neorickettsia risticii]	---	---	---	---	---	---	-	-	-	---	---	-	Y	-		227	0	0	1	2	1	1	1	1	-	Y	-	-	Y	Y
	AS219_02015	205	gi|754506840|ref|WP_041917504.1| DNA-binding protein [Neorickettsia sennetsu]	COG2932: Phage repressor protein C, contains Cro/C1-type HTH and peptisase s24 domains COG3655: DNA-binding transcriptional regulator, XRE family	K X	IPR001387: Helix-turn-helix type 3; IPR010982: Lambda repressor-like, DNA-binding; IPR011056: Peptidase S24/S26A/S26B/S26C, beta-ribbon domain; IPR015927: Peptidase S24/S26A/S26B/S26C;	GO:0003677: DNA binding; GO:0043565: sequence-specific DNA binding;	---	---	-	-	-	---	---	-	-	-		525	0	0	1	1	1	1	1	1	-	Y	-	-	Y	Y
	AS219_02020	233	gi|506296574|ref|WP_015816349.1| heme exporter protein, CcmC family [Neorickettsia risticii]	COG0755: ABC-type transport system involved in cytochrome c biogenesis, permease component	O	IPR002541: Cytochrome c assembly protein; IPR003557: Cytochrome c-type biogenesis protein CcmC;	GO:0015232: heme transporter activity;	GO:0006461: protein complex assembly; GO:0008535: respiratory chain complex IV assembly; GO:0015886: heme transport; GO:0017004: cytochrome complex assembly;	GO:0016020: membrane;	K02195	heme exporter protein C	-	---	---	-	Y	-		376	1	1	1	1	1	1	1	1	Y	-	-	-	Y	Y
	AS219_02025	292	gi|506296575|ref|WP_015816350.1| aspartate carbamoyltransferase [Neorickettsia risticii]	COG0540: Aspartate carbamoyltransferase, catalytic chain	F	IPR002082: Aspartate carbamoyltransferase, eukaryotic; IPR006130: Aspartate/ornithine carbamoyltransferase; IPR006131: Aspartate/ornithine carbamoyltransferase, Asp/Orn-binding domain; IPR006132: Aspartate/ornithine carbamoyltransferase, carbamoyl-P binding;	GO:0004070: aspartate carbamoyltransferase activity; GO:0016597: amino acid binding; GO:0016743: carboxyl- or carbamoyltransferase activity;	GO:0006207: 'de novo' pyrimidine base biosynthetic process; GO:0006520: cellular amino acid metabolic process;	---	K00609	aspartate carbamoyltransferase catalytic subunit	2.1.3.2	---	---	-	-	-		504	1	1	1	1	1	1	1	1	Y	-	-	-	Y	Y
	AS219_02030	504	gi|506296576|ref|WP_015816351.1| hypothetical protein [Neorickettsia risticii]	---	---	---	---	---	---	-	-	-	---	---	-	-	-		846	0	0	0	0	1	1	0	1	-	-	-	-	-	Y
	AS219_02035	457	gi|506296577|ref|WP_015816352.1| response regulator PleD [Neorickettsia risticii]	COG0745: DNA-binding response regulator, OmpR family, contains REC and winged-helix (wHTH) domain COG3706: Two-component response regulator, PleD family, consists of two REC domains and a diguanylate cyclase (GGDEF) domain	K T	IPR000160: Diguanylate cyclase, predicted; IPR001054: Adenylyl cyclase class-3/4/guanylyl cyclase; IPR001789: Signal transduction response regulator, receiver domain; IPR011006: CheY-like superfamily;	GO:0000156: two-component response regulator activity; GO:0016849: phosphorus-oxygen lyase activity;	GO:0000160: two-component signal transduction system (phosphorelay; GO:0006355: regulation of transcription, DNA-dependent; GO:0009190: cyclic nucleotide biosynthetic process; GO:0035556: intracellular signal transduction;	---	K07668	two-component system, OmpR family, response regulator VicR	-	---	---	-	-	-		109	1	1	1	1	1	1	1	1	Y	-	-	-	Y	Y
	AS219_02040	92	gi|506296578|ref|WP_015816353.1| hypothetical protein [Neorickettsia risticii]	---	---	---	---	---	---	-	-	-	---	---	-	Y	-		751	0	0	0	0	1	1	1	1	-	-	Y	-	Y	Y
	AS219_02045	1586	gi|506296579|ref|WP_015816354.1| NAD-glutamate dehydrogenase [Neorickettsia risticii]	COG2902: NAD-specific glutamate dehydrogenase	E	IPR007780: Bacterial NAD-glutamate dehydrogenase; IPR016040: NAD(P-binding domain;	GO:0004352: glutamate dehydrogenase activity; GO:0005488: binding;	GO:0055114: oxidation-reduction process;	---	-	-	-	---	---	-	-	-		671	1	1	1	1	1	1	1	1	Y	-	-	-	Y	Y
	AS219_02050	91	gi|506296582|ref|WP_015816357.1| glutamyl-tRNA amidotransferase subunit C [Neorickettsia risticii]	---	---	---	---	---	---	-	-	-	---	---	-	-	-		794	0	0	0	0	1	1	1	1	-	-	Y	-	Y	Y
	AS219_02055	309	gi|506296583|ref|WP_015816358.1| hypothetical protein [Neorickettsia risticii]	---	---	---	---	---	---	-	-	-	---	---	-	Y	-		781	0	0	0	0	1	1	1	1	-	-	Y	-	Y	Y
	AS219_02060	433	gi|499771174|ref|WP_011451908.1| glutamate--tRNA ligase 1 [Neorickettsia sennetsu]	COG0008: Glutamyl- or glutaminyl-tRNA synthetase	J	IPR000924: Glutamyl/glutaminyl-tRNA synthetase, class Ic; IPR001412: Aminoacyl-tRNA synthetase, class I, conserved site; IPR008925: Aminoacyl-tRNA synthetase, class I, anticodon-binding; IPR014729: Rossmann-like alpha/beta/alpha sandwich fold; IPR020058: Glutamyl/glutaminyl-tRNA synthetase, class Ic, catalytic domain; IPR020061: Glutamyl/glutaminyl-tRNA synthetase, class Ic, alpha-bundle domain; …	GO:0000166: nucleotide binding; GO:0004812: aminoacyl-tRNA ligase activity; GO:0005524: ATP binding; GO:0016876: ligase activity, forming aminoacyl-tRNA and related compounds;	GO:0006412: translation; GO:0006418: tRNA aminoacylation for protein translation; GO:0043039: tRNA aminoacylation;	GO:0005737: cytoplasm;	K01885	glutamyl-tRNA synthetase	6.1.1.17	---	---	-	-	-		149	1	1	1	1	0	1	1	1	-	-	-	-	-	-
	AS219_02065	134	gi|254590112|gb|ACT69474.1| conserved hypothetical protein [Neorickettsia risticii str. Illinois]	COG1863: Multisubunit Na+/H+ antiporter, MnhE subunit	P	IPR002758: Predicted cation antiporter;	GO:0008324: cation transmembrane transporter activity;	GO:0006812: cation transport;	GO:0016021: integral to membrane;	-	-	-	---	---	-	Y	-		589	1	1	1	1	1	1	1	1	Y	-	-	-	Y	Y
	AS219_02070	322	gi|752704116|ref|WP_041351468.1| ribonucleotide-diphosphate reductase subunit beta [Neorickettsia risticii]	COG0208: Ribonucleotide reductase beta subunit, ferritin-like domain	F	IPR000358: Ribonucleotide reductase; IPR009078: Ferritin/ribonucleotide reductase-like; IPR012348: Ribonucleotide reductase-related;	GO:0004748: ribonucleoside-diphosphate reductase activity; GO:0016491: oxidoreductase activity; GO:0046914: transition metal ion binding;	GO:0009186: deoxyribonucleoside diphosphate metabolic process; GO:0055114: oxidation-reduction process;	---	-	-	-	---	---	-	-	-		151	1	1	1	1	1	1	1	1	Y	-	-	-	Y	Y
	AS219_02075	537	gi|506296588|ref|WP_015816363.1| transcription termination factor NusA [Neorickettsia risticii]	COG0195: Transcription antitermination factor NusA, contains S1 and KH domains	K	IPR003029: Ribosomal protein S1, RNA-binding domain; IPR004087: K Homology; IPR004088: K Homology, type 1; IPR009019: K Homology, prokaryotic type; IPR010213: Transcription termination factor NusA; IPR010214: Transcription termination factor NusA, C-terminal duplication; IPR010995: DNA repair Rad51/transcription factor NusA, alpha-helical; IPR012340: Nucleic acid-binding, OB-fold; IPR013735: Tran…	GO:0000166: nucleotide binding; GO:0003700: sequence-specific DNA binding transcription factor activity; GO:0003723: RNA binding; GO:0030528: transcription regulator activity;	GO:0031554: regulation of transcription termination, DNA-dependent;	---	K02600	N utilization substance protein A	-	---	---	-	-	-		393	1	1	1	1	1	1	1	1	Y	-	-	-	Y	Y
	AS219_02080	784	gi|499771178|ref|WP_011451912.1| translation initiation factor IF-2 [Neorickettsia sennetsu]	COG0532: Translation initiation factor IF-2, a GTPase	J	IPR000178: Translation initiation factor aIF-2, bacterial-like; IPR000795: Protein synthesis factor, GTP-binding; IPR004161: Translation elongation factor EFTu/EF1A, domain 2; IPR005225: Small GTP-binding protein domain; IPR009000: Translation elongation/initiation factor/Ribosomal, beta-barrel; IPR015760: Translation initiation factor IF- 2; IPR023115: Translation initiation factor IF- 2, domain…	GO:0003743: translation initiation factor activity; GO:0003924: GTPase activity; GO:0005525: GTP binding;	GO:0006413: translational initiation;	GO:0005622: intracellular;	K02519	translation initiation factor IF-2	-	---	---	-	-	-		391	1	1	1	1	1	1	1	1	Y	-	-	-	Y	Y
	AS219_02085	97	gi|506296590|ref|WP_015816365.1| ribosome-binding factor A [Neorickettsia risticii]	COG0858: Ribosome-binding factor A	J	IPR000238: Ribosome-binding factor A; IPR015946: K homology domain-like, alpha/beta; IPR023799: Ribosome-binding factor A domain;	---	GO:0006364: rRNA processing;	---	-	-	-	---	---	-	-	-		804	0	0	0	0	1	1	1	1	-	-	Y	-	Y	Y
	AS219_02090	779	gi|499771180|ref|WP_011451914.1| hypothetical protein [Neorickettsia sennetsu]	COG2887: RecB family exonuclease	L	---	---	---	---	-	-	-	---	---	-	-	-		211	1	1	1	1	1	1	1	1	Y	-	-	-	Y	Y
	AS219_02095	481	gi|506296594|ref|WP_015816369.1| inosine-5`-monophosphate dehydrogenase [Neorickettsia risticii]	COG0516: IMP dehydrogenase/GMP reductase COG0517: CBS domain COG2070: NAD(P)H-dependent flavin oxidoreductase YrpB, nitropropane dioxygenase family	F R T	IPR000644: Cystathionine beta-synthase, core; IPR001093: IMP dehydrogenase/GMP reductase; IPR005990: IMP dehydrogenase; IPR013785: Aldolase-type TIM barrel; IPR015875: IMP dehydrogenase / GMP reductase, conserved site; IPR018529: IMP dehydrogenase-related;	GO:0003824: catalytic activity; GO:0003938: IMP dehydrogenase activity; GO:0005515: protein binding; GO:0016491: oxidoreductase activity;	GO:0008152: metabolic process; GO:0055114: oxidation-reduction process;	---	K00088	IMP dehydrogenase	1.1.1.205	---	---	-	-	-		7	1	1	1	1	1	1	1	1	Y	-	-	-	Y	Y
	AS219_02100	718	gi|506296595|ref|WP_015816370.1| hypothetical protein [Neorickettsia risticii]	---	---	---	---	---	---	-	-	-	---	---	-	-	-		772	0	0	0	0	1	1	1	1	-	-	Y	-	Y	Y
	AS219_02105	146	gi|752704273|ref|WP_041351617.1| mammalian cell entry protein [Neorickettsia risticii]	COG1463: ABC-type transporter Mla maintaining outer membrane lipid asymmetry, periplasmic component MlaD	M	IPR003399: Mammalian cell entry-related;	---	---	---	-	-	-	---	---	-	Y	-		606	1	1	1	1	1	1	1	1	Y	-	-	-	Y	Y
	AS219_02110	88	gi|506296597|ref|WP_015816372.1| hypothetical protein [Neorickettsia risticii]	COG3761: NADH:ubiquinone oxidoreductase 17.2 kD subunit	C	IPR007763: NADH:ubiquinone oxidoreductase, 17.2kDa subunit;	GO:0008137: NADH dehydrogenase (ubiquinone activity; GO:0009055: electron carrier activity;	---	GO:0016020: membrane;	K11352	NADH dehydrogenase (ubiquinone) 1 alpha subcomplex subunit 12	-	---	---	-	-	-		22	1	1	1	1	1	1	1	1	Y	-	-	-	Y	Y
	AS219_02115	206	gi|752704117|ref|WP_041351469.1| 3'-5' exonuclease [Neorickettsia risticii]	COG0349: Ribonuclease D	J	IPR002562: 3'-5' exonuclease; IPR012337: Ribonuclease H-like;	GO:0003676: nucleic acid binding; GO:0008408: 3'-5' exonuclease activity;	GO:0006139: nucleobase, nucleoside, nucleotide and nucleic acid metabolic process;	GO:0005622: intracellular;	K03684	ribonuclease D	3.1.13.5	---	---	-	-	-		418	1	1	1	1	1	1	1	1	Y	-	-	-	Y	Y
	AS219_02120	327	gi|499771186|ref|WP_011451920.1| recombinase RecA [Neorickettsia sennetsu]	COG0468: RecA/RadA recombinase	L	IPR003593: ATPase, AAA+ type, core; IPR013765: DNA recombination and repair protein RecA; IPR020584: DNA recombination/repair protein RecA, conserved site; IPR020587: DNA recombination/repair protein RecA, monomer-monomer interface; IPR020588: DNA recombination/repair protein RecA/RadB, ATP-binding domain; IPR023400: DNA recombination and repair protein RecA, C-terminal;	GO:0000166: nucleotide binding; GO:0003677: DNA binding; GO:0003697: single-stranded DNA binding; GO:0005524: ATP binding; GO:0008094: DNA-dependent ATPase activity; GO:0017111: nucleoside-triphosphatase activity;	GO:0006259: DNA metabolic process; GO:0006281: DNA repair;	---	K03553	recombination protein RecA	-	---	---	-	-	-		200	1	1	1	1	1	1	1	1	Y	-	-	-	Y	Y
	AS219_02125	516	gi|506296600|ref|WP_015816375.1| histidine kinase [Neorickettsia risticii]	COG2205: K+-sensing histidine kinase KdpD	T	IPR003594: ATPase-like, ATP-binding domain; IPR003661: Signal transduction histidine kinase, subgroup 1, dimerisation/phosphoacceptor domain; IPR004358: Signal transduction histidine kinase-related protein, C-terminal; IPR005467: Signal transduction histidine kinase, core; IPR009082: Signal transduction histidine kinase, homodimeric;	GO:0000155: two-component sensor activity; GO:0004673: protein histidine kinase activity; GO:0004871: signal transducer activity; GO:0005524: ATP binding; GO:0016772: transferase activity, transferring phosphorus-containing groups;	GO:0007165: signal transduction; GO:0016310: phosphorylation; GO:0018106: peptidyl-histidine phosphorylation;	GO:0016020: membrane;	-	-	-	---	---	-	Y	-		788	0	0	0	0	1	1	1	1	-	-	Y	-	Y	Y
	AS219_02135	254	gi|506296602|ref|WP_015816377.1| succinate dehydrogenase iron-sulfur subunit [Neorickettsia risticii]	COG0479: Succinate dehydrogenase/fumarate reductase, Fe-S protein subunit	C	IPR001041: Ferredoxin; IPR004489: Succinate dehydrogenase/fumarate reductase iron-sulphur protein; IPR006058: 2Fe-2S ferredoxin, iron-sulphur binding site; IPR009051: Alpha-helical ferredoxin; IPR012285: Fumarate reductase, C-terminal; IPR012675: Beta-grasp fold, ferredoxin-type; IPR017900: 4Fe-4S ferredoxin, iron-sulphur binding, conserved site;	GO:0009055: electron carrier activity; GO:0016491: oxidoreductase activity; GO:0051536: iron-sulfur cluster binding; GO:0051537: 2 iron, 2 sulfur cluster binding;	GO:0006099: tricarboxylic acid cycle; GO:0055114: oxidation-reduction process;	---	K00235	succinate dehydrogenase (ubiquinone) iron-sulfur subunit	1.3.5.1	---	---	-	-	-		610	1	1	1	1	1	1	1	1	Y	-	-	-	Y	Y
	AS219_02140	379	gi|506296603|ref|WP_015816378.1| molecular chaperone DnaJ [Neorickettsia risticii]	COG0484: DnaJ-class molecular chaperone with C-terminal Zn finger domain	O	IPR001305: Heat shock protein DnaJ, cysteine-rich domain; IPR001623: Heat shock protein DnaJ, N-terminal; IPR002939: Chaperone DnaJ, C-terminal; IPR003095: Heat shock protein DnaJ; IPR008971: HSP40/DnaJ peptide-binding; IPR012724: Chaperone DnaJ; IPR018253: Heat shock protein DnaJ, conserved site;	GO:0005524: ATP binding; GO:0031072: heat shock protein binding; GO:0051082: unfolded protein binding;	GO:0006457: protein folding; GO:0009408: response to heat;	---	K03686	molecular chaperone DnaJ	-	---	---	-	-	-		499	1	1	1	1	1	1	1	1	Y	-	-	-	Y	Y
	AS219_02145	474	gi|752704119|ref|WP_041351470.1| ribosome-associated GTPase EngA [Neorickettsia risticii]	COG1160: Predicted GTPases	R	IPR001806: Ras GTPase; IPR002917: GTP-binding domain, HSR1-related; IPR005225: Small GTP-binding protein domain; IPR015946: K homology domain-like, alpha/beta; IPR016484: GTP-binding, EngA;	GO:0005525: GTP binding;	GO:0007264: small GTPase mediated signal transduction;	GO:0005622: intracellular;	-	-	-	---	---	-	-	-		276	1	1	1	1	1	1	1	1	Y	-	-	-	Y	Y
	AS219_02150	1047	gi|506296605|ref|WP_015816380.1| isoleucyl-tRNA synthetase [Neorickettsia risticii]	COG0060: Isoleucyl-tRNA synthetase	J	IPR001412: Aminoacyl-tRNA synthetase, class I, conserved site; IPR002300: Aminoacyl-tRNA synthetase, class Ia; IPR002301: Isoleucyl-tRNA synthetase; IPR009008: Valyl/Leucyl/Isoleucyl-tRNA synthetase, class Ia, editing domain; IPR009080: Aminoacyl-tRNA synthetase, class 1a, anticodon-binding; IPR013155: Valyl/Leucyl/Isoleucyl-tRNA synthetase, class I, anticodon-binding; IPR014729: Rossmann-like al…	GO:0000166: nucleotide binding; GO:0004812: aminoacyl-tRNA ligase activity; GO:0004822: isoleucine-tRNA ligase activity; GO:0005524: ATP binding;	GO:0006412: translation; GO:0006418: tRNA aminoacylation for protein translation; GO:0006428: isoleucyl-tRNA aminoacylation;	GO:0005737: cytoplasm;	K01870	isoleucyl-tRNA synthetase	6.1.1.5	---	---	-	-	-		508	1	1	1	1	1	1	1	1	Y	-	-	-	Y	Y
	AS219_02155	207	gi|499771193|ref|WP_011451927.1| orotate phosphoribosyltransferase [Neorickettsia sennetsu]	COG0461: Orotate phosphoribosyltransferase	F	IPR000836: Phosphoribosyltransferase; IPR006273: Orotate phosphoribosyltransferase, Thermus type; IPR023031: Orotate phosphoribosyltransferase;	GO:0004588: orotate phosphoribosyltransferase activity;	GO:0009116: nucleoside metabolic process; GO:0019856: pyrimidine base biosynthetic process;	---	K00762	orotate phosphoribosyltransferase	2.4.2.10	---	---	-	-	-		424	1	1	1	1	1	1	1	1	Y	-	-	-	Y	Y
	AS219_02160	323	gi|506296607|ref|WP_015816382.1| hypothetical protein [Neorickettsia risticii]	---	---	---	---	---	---	-	-	-	---	---	-	-	-		720	0	0	0	0	1	1	1	1	-	-	Y	-	Y	Y
	AS219_02165	449	gi|506296608|ref|WP_015816383.1| signal recognition particle protein [Neorickettsia risticii]	COG0541: Signal recognition particle GTPase	U	IPR000897: Signal recognition particle, SRP54 subunit, GTPase; IPR003593: ATPase, AAA+ type, core; IPR004125: Signal recognition particle, SRP54 subunit, M-domain; IPR004780: Signal recognition particle, SRP; IPR013822: Signal recognition particle, SRP54 subunit, helical bundle;	GO:0000166: nucleotide binding; GO:0005525: GTP binding; GO:0008312: 7S RNA binding; GO:0017111: nucleoside-triphosphatase activity;	GO:0006614: SRP-dependent cotranslational protein targeting to membrane;	GO:0048500: signal recognition particle;	K03106	signal recognition particle subunit SRP54	-	---	---	-	-	-		626	1	1	1	1	1	1	1	1	Y	-	-	-	Y	Y
	AS219_02170	465	gi|506296609|ref|WP_015816384.1| hypothetical protein [Neorickettsia risticii]	---	---	---	---	---	---	-	-	-	---	---	-	Y	-		762	0	0	0	0	1	1	1	1	-	-	Y	-	Y	Y
	AS219_02175	221	gi|506296610|ref|WP_015816385.1| transporter [Neorickettsia risticii]	COG1714: Uncharacterized membrane protein YckC, RDD family	S	IPR010432: RDD;	---	---	---	-	-	-	---	---	-	Y	-		527	1	1	1	1	1	1	1	1	Y	-	-	-	Y	Y
	AS219_02180	354	gi|499771198|ref|WP_011451932.1| methyltransferase [Neorickettsia sennetsu]	COG4976: Predicted methyltransferase, contains TPR repeat	R	IPR013216: Methyltransferase type 11;	GO:0008168: methyltransferase activity;	GO:0008152: metabolic process;	---	-	-	-	---	---	-	-	-		476	1	1	1	1	1	1	1	1	Y	-	-	-	Y	Y
	AS219_02185	326	gi|506296612|ref|WP_015816387.1| 2-nitropropane dioxygenase [Neorickettsia risticii]	COG2070: NAD(P)H-dependent flavin oxidoreductase YrpB, nitropropane dioxygenase family	R	IPR004136: 2-nitropropane dioxygenase, NPD; IPR013785: Aldolase-type TIM barrel;	GO:0003824: catalytic activity; GO:0018580: nitronate monooxygenase activity;	GO:0008152: metabolic process; GO:0055114: oxidation-reduction process;	---	-	-	-	---	---	-	-	-		57	1	1	1	1	1	1	1	1	Y	-	-	-	Y	Y
	AS219_02190	309	gi|499771200|ref|WP_011451934.1| cell division protein FtsY [Neorickettsia sennetsu]	COG0552: Signal recognition particle GTPase	U	IPR000897: Signal recognition particle, SRP54 subunit, GTPase; IPR003593: ATPase, AAA+ type, core; IPR004390: Cell division transporter substrate-binding protein FtsY; IPR013822: Signal recognition particle, SRP54 subunit, helical bundle;	GO:0000166: nucleotide binding; GO:0005525: GTP binding; GO:0017111: nucleoside-triphosphatase activity;	GO:0006614: SRP-dependent cotranslational protein targeting to membrane;	---	K03110	fused signal recognition particle receptor	-	---	---	-	-	-		182	1	1	1	1	1	1	1	1	Y	-	-	-	Y	Y
	AS219_02195	213	gi|752704277|ref|WP_041351621.1| 50S rRNA methyltransferase [Neorickettsia risticii]	COG0293: 23S rRNA U2552 (ribose-2'-O)-methylase RlmE/FtsJ	J	IPR002877: Ribosomal RNA methyltransferase RrmJ/FtsJ; IPR015507: Ribosomal RNA large subunit methyltransferase E;	GO:0003676: nucleic acid binding; GO:0008168: methyltransferase activity;	GO:0001510: RNA methylation; GO:0032259: methylation;	---	K02427	23S rRNA (uridine2552-2'-O)-methyltransferase	2.1.1.166	---	---	-	-	-		178	1	1	1	1	1	1	1	1	Y	-	-	-	Y	Y
	AS219_02200	199	gi|506296615|ref|WP_015816390.1| thymidylate kinase [Neorickettsia risticii]	COG0125: Thymidylate kinase	F	IPR018094: Thymidylate kinase; IPR018095: Thymidylate kinase, conserved site;	GO:0004798: thymidylate kinase activity; GO:0005524: ATP binding;	GO:0006233: dTDP biosynthetic process;	---	K00943	dTMP kinase	2.7.4.9	---	---	-	-	-		467	1	1	1	1	1	1	1	1	Y	-	-	-	Y	Y
	AS219_02205	426	gi|506296616|ref|WP_015816391.1| dihydrolipoamide succinyltransferase [Neorickettsia risticii]	COG0508: Pyruvate/2-oxoglutarate dehydrogenase complex, dihydrolipoamide acyltransferase (E2) component	C	IPR000089: Biotin/lipoyl attachment; IPR001078: 2-oxoacid dehydrogenase acyltransferase, catalytic domain; IPR003016: 2-oxo acid dehydrogenase, lipoyl-binding site; IPR004167: E3 binding; IPR006255: Dihydrolipoamide succinyltransferase; IPR011053: Single hybrid motif; IPR023213: Chloramphenicol acetyltransferase-like domain;	GO:0004149: dihydrolipoyllysine-residue succinyltransferase activity; GO:0008415: acyltransferase activity;	GO:0006099: tricarboxylic acid cycle; GO:0008152: metabolic process;	GO:0045252: oxoglutarate dehydrogenase complex;	K00658	2-oxoglutarate dehydrogenase E2 component (dihydrolipoamide succinyltransferase)	2.3.1.61	---	---	-	-	-		324	1	1	1	1	1	1	1	1	Y	-	-	-	Y	Y
	AS219_02215	186	gi|506296618|ref|WP_015816393.1| hypothetical protein [Neorickettsia risticii]	COG1999: Cytochrome oxidase Cu insertion factor, SCO1/SenC/PrrC family	O	IPR003782: Copper chaperone SCO1/SenC; IPR012335: Thioredoxin fold; IPR012336: Thioredoxin-like fold; IPR017936: Thioredoxin-like;	---	GO:0045454: cell redox homeostasis;	---	K07152	protein SCO1/2	-	---	---	Y	-	Y		346	1	1	1	1	1	1	1	1	Y	-	-	-	Y	Y
	AS219_02225	469	gi|752704123|ref|WP_041351474.1| DNA helicase, partial [Neorickettsia risticii]	COG0305: Replicative DNA helicase	L	IPR007692: DNA helicase, DnaB type; IPR007693: DNA helicase, DnaB-like, N-terminal; IPR007694: DNA helicase, DnaB-like, C-terminal; IPR016136: DNA helicase DnaB, N-terminal/DNA primase DnaG, C-terminal;	GO:0003677: DNA binding; GO:0003678: DNA helicase activity; GO:0005524: ATP binding;	GO:0006260: DNA replication;	---	K02314	replicative DNA helicase	3.6.4.12	---	---	-	-	-		44	1	1	1	1	0	0	0	1	-	-	-	Y	-	-
	AS219_02230	172	gi|254590146|gb|ACT69508.1| phage prohead protease, HK97 family [Neorickettsia risticii str. Illinois]	COG3740: Phage head maturation protease	X	IPR001847: Peptidase S21, herpesvirus maturational proteinase, assemblin; IPR006433: Peptidase U35, phage prohead HK97;	GO:0004252: serine-type endopeptidase activity;	GO:0006508: proteolysis;	---	-	-	-	S	---	-	-	-		441	0	1	1	1	1	1	0	1	-	-	-	-	-	Y
	AS219_02235	305	gi|506296621|ref|WP_015816396.1| ribosomal large subunit pseudouridine synthase C [Neorickettsia risticii]	COG0564: Pseudouridylate synthase, 23S rRNA- or tRNA-specific	J	IPR002942: RNA-binding S4; IPR006145: Pseudouridine synthase, RsuA and RluB/C/D/E/F; IPR006224: Pseudouridine synthase, RluC/RluD, conserved site; IPR006225: Pseudouridine synthase, RluC/RluD; IPR020103: Pseudouridine synthase, catalytic domain;	GO:0003723: RNA binding; GO:0009982: pseudouridine synthase activity;	GO:0001522: pseudouridine synthesis; GO:0009451: RNA modification;	---	K14655	tRNA pseudouridine synthase 8 / 2,5-diamino-6-(5-phospho-D-ribitylamino)-pyrimidin-4(3H)-one deaminase	-	---	---	-	-	-		131	1	1	1	1	1	1	1	1	Y	-	-	-	Y	Y
	AS219_02240	314	gi|506296622|ref|WP_015816397.1| thioredoxin reductase [Neorickettsia risticii]	COG0492: Thioredoxin reductase	O	IPR000103: Pyridine nucleotide-disulphide oxidoreductase, class-II; IPR001327: Pyridine nucleotide-disulphide oxidoreductase, NAD-binding domain; IPR005982: Thioredoxin reductase; IPR008255: Pyridine nucleotide-disulphide oxidoreductase, class-II, active site; IPR013027: FAD-dependent pyridine nucleotide-disulphide oxidoreductase; IPR023753: Pyridine nucleotide-disulphide oxidoreductase, ;	GO:0004791: thioredoxin-disulfide reductase activity; GO:0016491: oxidoreductase activity; GO:0050660: flavin adenine dinucleotide binding;	GO:0019430: removal of superoxide radicals; GO:0055114: oxidation-reduction process;	GO:0005737: cytoplasm;	K00384	thioredoxin reductase (NADPH)	1.8.1.9	---	---	-	-	-		565	1	1	1	1	1	1	1	1	Y	-	-	-	Y	Y
	AS219_02245	200	gi|752704283|ref|WP_041351627.1| alkyl hydroperoxide reductase [Neorickettsia risticii]	COG0450: Alkyl hydroperoxide reductase subunit AhpC (peroxiredoxin)	V	IPR000866: Alkyl hydroperoxide reductase subunit C/ Thiol specific antioxidant; IPR012335: Thioredoxin fold; IPR012336: Thioredoxin-like fold; IPR017936: Thioredoxin-like; IPR019479: Peroxiredoxin, C-terminal;	GO:0016209: antioxidant activity; GO:0016491: oxidoreductase activity; GO:0051920: peroxiredoxin activity;	GO:0045454: cell redox homeostasis;	---	K03386	peroxiredoxin (alkyl hydroperoxide reductase subunit C)	1.11.1.15	---	---	-	-	-		666	1	1	1	1	1	1	1	1	Y	-	-	-	Y	Y
	AS219_02250	139	gi|254590150|gb|ACT69512.1| nucleoside diphosphate kinase [Neorickettsia risticii str. Illinois]	COG0105: Nucleoside diphosphate kinase	F	IPR001564: Nucleoside diphosphate kinase; IPR023005: Nucleoside diphosphate kinase, active site;	GO:0004550: nucleoside diphosphate kinase activity; GO:0005524: ATP binding;	GO:0006165: nucleoside diphosphate phosphorylation; GO:0006183: GTP biosynthetic process; GO:0006228: UTP biosynthetic process; GO:0006241: CTP biosynthetic process;	---	K00940	nucleoside-diphosphate kinase	2.7.4.6	---	---	-	-	-		396	1	1	1	1	1	1	1	1	Y	-	-	-	Y	Y
	AS219_02255	82	gi|752704127|ref|WP_041351478.1| hypothetical protein [Neorickettsia risticii]	---	---	---	---	---	---	-	-	-	---	---	-	-	-		925	0	0	0	0	1	0	0	1	-	-	-	-	-	-
	AS219_02260	501	gi|506296625|ref|WP_015816400.1| membrane protein [Neorickettsia risticii]	COG0728: Peptidoglycan biosynthesis protein MviN/MurJ, putative lipid II flippase	M	IPR004268: Flagellin assembly, membrane protein MviN;	---	---	---	-	-	-	---	---	-	Y	-		687	1	1	0	1	1	1	1	1	-	-	-	-	Y	Y
	AS219_02265	474	gi|506296626|ref|WP_015816401.1| NADH-ubiquinone oxidoreductase [Neorickettsia risticii]	COG0651: Formate hydrogenlyase subunit 3/Multisubunit Na+/H+ antiporter, MnhD subunit	C P	IPR001750: NADH:ubiquinone/plastoquinone oxidoreductase;	GO:0008137: NADH dehydrogenase (ubiquinone activity;	GO:0042773: ATP synthesis coupled electron transport; GO:0055114: oxidation-reduction process;	---	-	-	-	---	---	-	Y	-		161	1	1	1	1	1	1	1	1	Y	-	-	-	Y	Y
	AS219_02270	214	gi|506296627|ref|WP_015816402.1| hypothetical protein [Neorickettsia risticii]	---	---	---	---	---	---	-	-	-	---	---	-	Y	-		707	1	1	1	1	1	1	1	1	Y	-	-	-	Y	Y
	AS219_02275	193	gi|506296628|ref|WP_015816403.1| hypothetical protein [Neorickettsia risticii]	---	---	---	---	---	---	-	-	-	---	---	-	Y	-		730	0	0	0	0	1	1	1	1	-	-	Y	-	Y	Y
	AS219_02280	388	gi|506296629|ref|WP_015816404.1| NADH dehydrogenase subunit D [Neorickettsia risticii]	COG0649: NADH:ubiquinone oxidoreductase 49 kD subunit (chain D)	C	IPR001135: NADH-quinone oxidoreductase, subunit D; IPR010219: NADH dehydrogenase I, subunit D; IPR014029: NADH:ubiquinone oxidoreductase, 49kDa subunit, conserved site; IPR022885: NAD(PH-quinone oxidoreductase subunit D/H;	GO:0016651: oxidoreductase activity, acting on NADH or NADPH; GO:0048038: quinone binding; GO:0051287: NAD binding;	GO:0055114: oxidation-reduction process;	---	K03935	NADH dehydrogenase (ubiquinone) Fe-S protein 2	1.6.99.3:1.6.5.3	---	---	-	-	-		656	1	1	1	1	1	1	1	1	Y	-	-	-	Y	Y
	AS219_02290	415	gi|506296633|ref|WP_015816408.1| seryl-tRNA synthetase [Neorickettsia risticii]	COG0172: Seryl-tRNA synthetase	J	IPR002314: Aminoacyl-tRNA synthetase, class II (G/ H/ P/ S, conserved domain; IPR002317: Seryl-tRNA synthetase, class IIa; IPR006195: Aminoacyl-tRNA synthetase, class II; IPR010978: tRNA-binding arm; IPR015866: Seryl-tRNA synthetase, class IIa, N-terminal;	GO:0000166: nucleotide binding; GO:0004812: aminoacyl-tRNA ligase activity; GO:0004828: serine-tRNA ligase activity; GO:0005524: ATP binding;	GO:0006412: translation; GO:0006418: tRNA aminoacylation for protein translation; GO:0006434: seryl-tRNA aminoacylation;	GO:0005737: cytoplasm;	K01875	seryl-tRNA synthetase	6.1.1.11	---	---	-	-	-		520	1	1	1	1	1	1	1	1	Y	-	-	-	Y	Y
	AS219_02295	305	gi|499771223|ref|WP_011451957.1| tRNA dimethylallyltransferase [Neorickettsia sennetsu]	COG0324: tRNA A37 N6-isopentenylltransferase MiaA	J	IPR002627: tRNA isopentenyltransferase; IPR018022: tRNA delta(2-isopentenylpyrophosphate transferase;	GO:0005524: ATP binding;	GO:0008033: tRNA processing;	---	-	-	-	---	---	-	-	-		173	1	1	1	1	1	1	1	1	Y	-	-	-	Y	Y
	AS219_02300	103	gi|506296635|ref|WP_015816410.1| hypothetical protein [Neorickettsia risticii]	---	---	---	---	---	---	-	-	-	---	---	-	-	-		726	0	0	0	0	1	1	1	1	-	-	Y	-	Y	Y
	AS219_02305	525	gi|254590164|gb|ACT69526.1| cytochrome c-type biogenesis protein, CcmF/CycK/CcsA family [Neorickettsia risticii str. Illinois]	COG1138: Cytochrome c biogenesis factor	C O	IPR002541: Cytochrome c assembly protein; IPR003567: Cytochrome c-type biogenesis protein;	GO:0015232: heme transporter activity;	GO:0006461: protein complex assembly; GO:0008535: respiratory chain complex IV assembly; GO:0015886: heme transport; GO:0017004: cytochrome complex assembly;	GO:0016020: membrane;	-	-	-	---	---	-	Y	-		246	1	1	1	1	1	1	1	1	Y	-	-	-	Y	Y
	AS219_02310	331	gi|254590163|gb|ACT69525.1| membrane protein, putative [Neorickettsia risticii str. Illinois]	---	---	---	---	---	---	-	-	-	---	---	-	Y	-		745	0	0	0	0	1	1	1	1	-	-	Y	-	Y	Y
	AS219_02315	193	gi|506296651|ref|WP_015816426.1| ATP-dependent DNA helicase RuvA [Neorickettsia risticii]	COG0632: Holliday junction resolvasome RuvABC DNA-binding subunit	L	IPR000085: Bacterial DNA recombination protein RuvA; IPR010994: RuvA domain 2-like; IPR011114: DNA helicase, Holliday junction RuvA type, domain III, C-terminal; IPR012340: Nucleic acid-binding, OB-fold; IPR013849: DNA helicase, Holliday junction RuvA type, domain I, bacterial; IPR016027: Nucleic acid-binding, OB-fold-like;	GO:0003678: DNA helicase activity; GO:0005524: ATP binding; GO:0009378: four-way junction helicase activity;	GO:0006281: DNA repair; GO:0006310: DNA recombination;	GO:0009379: Holliday junction helicase complex;	-	-	-	---	---	-	-	-		145	1	1	1	1	1	1	1	1	Y	-	-	-	Y	Y
	AS219_02320	337	gi|506296653|ref|WP_015816428.1| Holliday junction DNA helicase RuvB [Neorickettsia risticii]	COG2255: Holliday junction resolvasome RuvABC, ATP-dependent DNA helicase subunit	L	IPR000641: CbxX/CfqX; IPR003593: ATPase, AAA+ type, core; IPR004605: DNA helicase, Holliday junction RuvB type; IPR008823: DNA helicase, Holliday junction RuvB type, C-terminal; IPR008824: DNA helicase, Holliday junction RuvB type, N-terminal; IPR011991: Winged helix-turn-helix transcription repressor DNA-binding;	GO:0000166: nucleotide binding; GO:0003677: DNA binding; GO:0005524: ATP binding; GO:0009378: four-way junction helicase activity; GO:0017111: nucleoside-triphosphatase activity;	GO:0006281: DNA repair; GO:0006310: DNA recombination;	---	K03551	holliday junction DNA helicase RuvB	3.6.4.12	---	---	-	-	-		521	1	1	1	1	1	1	1	1	Y	-	-	-	Y	Y
	AS219_02325	903	gi|254590180|gb|ACT69542.1| oxoglutarate dehydrogenase (succinyl-transferring), E1 component [Neorickettsia risticii str. Illinois]	COG0567: 2-oxoglutarate dehydrogenase complex, dehydrogenase (E1) component, and related enzymes	C	IPR001017: Dehydrogenase, E1 component; IPR005475: Transketolase-like, pyrimidine-binding domain; IPR011603: 2-oxoglutarate dehydrogenase, E1 component;	GO:0004591: oxoglutarate dehydrogenase (succinyl-transferring activity; GO:0016624: oxidoreductase activity, acting on the aldehyde or oxo group of donors, disulfide as acceptor; GO:0030976: thiamine pyrophosphate binding;	GO:0006096: glycolysis; GO:0008152: metabolic process;	---	K00164	2-oxoglutarate dehydrogenase E1 component	1.2.4.2	---	---	-	-	-		69	1	1	1	1	1	1	1	1	Y	-	-	-	Y	Y
	AS219_02330	195	gi|506296655|ref|WP_015816430.1| translation factor Sua5 [Neorickettsia risticii]	COG0009: tRNA A37 threonylcarbamoyladenosine synthetase subunit TsaC/SUA5/YrdC	J	IPR004388: Sua5/YciO/YrdC/YwlC; IPR006070: Sua5/YciO/YrdC, N-terminal; IPR017945: DHBP synthase RibB-like alpha/beta domain;	---	---	---	K07566	L-threonylcarbamoyladenylate synthase	-	---	---	-	-	-		403	1	1	1	1	1	1	1	1	Y	-	-	-	Y	Y
	AS219_02335	264	gi|499771233|ref|WP_011451967.1| metallo-beta-lactamase [Neorickettsia sennetsu]	COG1235: Phosphoribosyl 1,2-cyclic phosphodiesterase	P	IPR001279: Beta-lactamase-like;	GO:0016787: hydrolase activity;	---	---	-	-	-	---	---	-	-	-		622	0	0	1	1	1	1	1	1	-	Y	-	-	Y	Y
	AS219_02340	67	gi|506296657|ref|WP_015816432.1| Protein iscX (ISC system FeS cluster assembly) [Neorickettsia risticii]	COG2975: Fe-S-cluster formation regulator IscX/YfhJ	O	IPR007479: ISC system FeS cluster assembly, IscX;	---	GO:0016226: iron-sulfur cluster assembly;	---	-	-	-	---	---	-	-	-		474	1	1	1	1	1	1	1	1	Y	-	-	-	Y	Y
	AS219_02350	205	gi|506296659|ref|WP_015816434.1| 30S ribosomal protein S4 [Neorickettsia risticii]	COG0522: Ribosomal protein S4 or related protein	J	IPR001912: Ribosomal protein S4/S9, N-terminal; IPR002942: RNA-binding S4; IPR005709: Ribosomal protein S4, bacterial-type; IPR022801: Ribosomal protein S4/S9;	GO:0003723: RNA binding; GO:0003735: structural constituent of ribosome; GO:0019843: rRNA binding;	GO:0006412: translation;	GO:0005622: intracellular; GO:0015935: small ribosomal subunit;	K02986	small subunit ribosomal protein S4	-	---	---	-	-	-		580	1	1	1	1	1	1	1	1	Y	-	-	-	Y	Y
	AS219_02360	180	gi|499771239|ref|WP_011451973.1| GTP cyclohydrolase [Neorickettsia sennetsu]	COG0302: GTP cyclohydrolase I	H	IPR020602: GTP cyclohydrolase I/Nitrile oxidoreductase;	---	---	---	K01495	GTP cyclohydrolase I	3.5.4.16	---	---	-	-	-		13	0	0	1	2	1	1	1	1	-	Y	-	-	Y	Y
	AS219_02365	245	gi|752704139|ref|WP_041351490.1| ATP synthase F1 subunit gamma [Neorickettsia risticii]	COG0224: FoF1-type ATP synthase, gamma subunit	C	IPR000131: ATPase, F1 complex, gamma subunit; IPR023633: ATPase, F1 complex, gamma subunit domain;	GO:0046933: hydrogen ion transporting ATP synthase activity, rotational mechanism; GO:0046961: proton-transporting ATPase activity, rotational mechanism;	GO:0015986: ATP synthesis coupled proton transport;	GO:0045261: proton-transporting ATP synthase complex, catalytic core F(1;	-	-	-	---	---	-	-	-		102	1	1	1	1	1	1	1	1	Y	-	-	-	Y	Y
	AS219_02370	282	gi|499771242|ref|WP_011451976.1| UDP-N-acetylenolpyruvoylglucosamine reductase [Neorickettsia sennetsu]	COG0812: UDP-N-acetylenolpyruvoylglucosamine reductase	M	IPR003170: UDP-N-acetylenolpyruvoylglucosamine reductase; IPR006094: FAD linked oxidase, N-terminal; IPR011601: UDP-N-acetylenolpyruvoylglucosamine reductase, C-terminal; IPR016166: FAD-binding, type 2; IPR016169: CO dehydrogenase flavoprotein-like, FAD-binding, subdomain 2;	GO:0003824: catalytic activity; GO:0008762: UDP-N-acetylmuramate dehydrogenase activity; GO:0016491: oxidoreductase activity; GO:0050660: flavin adenine dinucleotide binding;	GO:0055114: oxidation-reduction process;	---	-	-	-	---	---	-	-	-		688	1	1	0	1	1	1	1	1	-	-	-	-	Y	Y
	AS219_02375	452	gi|254590192|gb|ACT69554.1| conserved hypothetical protein [Neorickettsia risticii str. Illinois]	---	---	---	---	---	---	-	-	-	---	---	-	-	-		808	0	0	0	0	1	1	1	1	-	-	Y	-	Y	Y
	AS219_02380	310	gi|506296667|ref|WP_015816442.1| fructose 1,6-bisphosphatase [Neorickettsia risticii]	COG1494: Fructose-1,6-bisphosphatase/sedoheptulose 1,7-bisphosphatase or related protein	G	IPR004464: Fructose-1,6-bisphosphatase class 2/Sedoheputulose-1,7-bisphosphatase;	---	GO:0006071: glycerol metabolic process;	---	K02446	fructose-1,6-bisphosphatase II	3.1.3.11	---	---	-	-	-		493	1	1	1	1	1	1	1	1	Y	-	-	-	Y	Y
	AS219_02385	826	gi|506296669|ref|WP_015816444.1| DNA topoisomerase I [Neorickettsia risticii]	COG0550: DNA topoisomerase IA COG1754: Uncharacterized C-terminal domain of topoisomerase IA	L S	IPR000380: DNA topoisomerase, type IA; IPR003601: DNA topoisomerase, type IA, domain 2; IPR003602: DNA topoisomerase, type IA, DNA-binding; IPR005733: DNA topoisomerase I, bacterial-type; IPR006171: Toprim domain; IPR013497: DNA topoisomerase, type IA, central; IPR013498: DNA topoisomerase, type IA, zn finger; IPR013824: DNA topoisomerase, type IA, central region, subdomain 1; IPR013825: DNA topo…	GO:0003677: DNA binding; GO:0003916: DNA topoisomerase activity; GO:0003917: DNA topoisomerase type I activity;	GO:0006265: DNA topological change;	GO:0005694: chromosome;	K03168	DNA topoisomerase I	5.99.1.2	---	---	-	-	-		410	1	1	1	1	1	1	1	1	Y	-	-	-	Y	Y
	AS219_02390	428	gi|506296670|ref|WP_015816445.1| hypothetical protein [Neorickettsia risticii]	---	---	---	---	---	---	-	-	-	---	---	-	-	-		841	0	0	0	0	1	1	0	1	-	-	-	-	-	Y
	AS219_02395	209	gi|88600318|gb|ABD45786.1| O-methyltransferase family protein [Neorickettsia sennetsu str. Miyayama]	COG4122: Predicted O-methyltransferase YrrM	R	IPR002935: O-methyltransferase, family 3;	GO:0008171: O-methyltransferase activity;	---	---	K00599	methyltransferase-like protein 6	-	---	---	-	-	-		105	1	1	1	1	1	1	1	1	Y	-	-	-	Y	Y
	AS219_02400	908	gi|506296672|ref|WP_015816447.1| aconitate hydratase [Neorickettsia risticii]	COG1048: Aconitase A	C	IPR000573: Aconitase A/isopropylmalate dehydratase small subunit, swivel; IPR001030: Aconitase/3-isopropylmalate dehydratase large subunit, alpha/beta/alpha; IPR006249: Aconitase/iron regulatory protein 2; IPR015928: Aconitase/3-isopropylmalate dehydratase, swivel; IPR015931: Aconitase/3-isopropylmalate dehydratase large subunit, alpha/beta/alpha, subdomain 1/3; IPR015932: Aconitase/3-isopropylma…	GO:0051539: 4 iron, 4 sulfur cluster binding;	GO:0008152: metabolic process;	---	K01681	aconitate hydratase	4.2.1.3	---	---	-	-	-		86	1	1	1	1	1	1	1	1	Y	-	-	-	Y	Y
	AS219_02405	323	gi|506296673|ref|WP_015816448.1| ATP synthase subunit beta [Neorickettsia risticii]	COG1565: SAM-dependent methyltransferase, MidA family	R	IPR003788: Protein of unknown function DUF185;	---	---	---	-	-	-	---	---	-	-	-		567	1	1	1	1	1	1	1	1	Y	-	-	-	Y	Y
	AS219_02410	876	gi|506296674|ref|WP_015816449.1| valyl-tRNA synthetase [Neorickettsia risticii]	COG0525: Valyl-tRNA synthetase	J	IPR001412: Aminoacyl-tRNA synthetase, class I, conserved site; IPR002300: Aminoacyl-tRNA synthetase, class Ia; IPR002303: Valyl-tRNA synthetase; IPR009008: Valyl/Leucyl/Isoleucyl-tRNA synthetase, class Ia, editing domain; IPR009080: Aminoacyl-tRNA synthetase, class 1a, anticodon-binding; IPR013155: Valyl/Leucyl/Isoleucyl-tRNA synthetase, class I, anticodon-binding; IPR014729: Rossmann-like alpha/…	GO:0000166: nucleotide binding; GO:0004812: aminoacyl-tRNA ligase activity; GO:0004832: valine-tRNA ligase activity; GO:0005524: ATP binding;	GO:0006412: translation; GO:0006418: tRNA aminoacylation for protein translation; GO:0006438: valyl-tRNA aminoacylation;	GO:0005737: cytoplasm;	K01873	valyl-tRNA synthetase	6.1.1.9	---	---	-	-	-		473	1	1	1	1	1	1	1	1	Y	-	-	-	Y	Y
	AS219_02415	59	no hit	---	---	---	---	---	---	-	-	-	---	---	-	-	-		-	-	-	-	-	-	-	-	-	-	-	-	-	-	-
	AS219_02425	489	gi|506296677|ref|WP_015816452.1| hypothetical protein [Neorickettsia risticii]	---	---	---	---	---	---	-	-	-	---	---	-	-	-		831	0	0	0	0	1	1	0	1	-	-	-	-	-	Y
	AS219_02430	389	gi|752704146|ref|WP_041351497.1| hypothetical protein [Neorickettsia risticii]	---	---	---	---	---	---	-	-	-	---	---	-	-	-		928	0	0	0	0	1	0	0	1	-	-	-	-	-	-
	AS219_02435	387	gi|254590204|gb|ACT69566.1| conserved hypothetical protein [Neorickettsia risticii str. Illinois]	COG3266: Cell division protein DamX, binds to the septal ring, contains C-terminal SPOR domain COG4932: Uncharacterized surface anchored protein	D S	---	---	---	---	-	-	-	---	---	-	-	-		-	-	-	-	-	-	-	-	-	-	-	-	-	-	-
	AS219_02440	652	gi|506296640|ref|WP_015816415.1| DNA mismatch repair protein MutL [Neorickettsia risticii]	COG0323: DNA mismatch repair ATPase MutL	L	IPR002099: DNA mismatch repair protein; IPR003594: ATPase-like, ATP-binding domain; IPR013507: DNA mismatch repair protein, C-terminal; IPR014721: Ribosomal protein S5 domain 2-type fold, subgroup; IPR014762: DNA mismatch repair, conserved site; IPR014763: DNA mismatch repair protein, N-terminal; IPR014790: MutL, C-terminal, dimerisation; IPR020568: Ribosomal protein S5 domain 2-type fold; IPR020…	GO:0005524: ATP binding; GO:0030983: mismatched DNA binding;	GO:0006298: mismatch repair;	---	K03572	DNA mismatch repair protein MutL	-	---	---	-	-	-		647	1	2	1	1	1	1	0	1	-	-	-	-	-	Y
	AS219_02445	325	gi|506296681|ref|WP_015816456.1| biotin synthase [Neorickettsia risticii]	COG0502: Biotin synthase or related enzyme	H	IPR002684: Biotin synthase; IPR006638: Elongator protein 3/MiaB/NifB; IPR007197: Radical SAM; IPR010722: Biotin/thiamin synthesis-associated protein; IPR013785: Aldolase-type TIM barrel;	GO:0003824: catalytic activity; GO:0004076: biotin synthase activity; GO:0051536: iron-sulfur cluster binding;	GO:0008152: metabolic process; GO:0009102: biotin biosynthetic process; GO:0051186: cofactor metabolic process;	---	K01012	biotin synthase	2.8.1.6	---	---	-	-	-		670	0	0	1	1	1	1	1	1	-	Y	-	-	Y	Y
	AS219_02450	394	gi|506296683|ref|WP_015816458.1| 8-amino-7-oxononanoate synthase [Neorickettsia risticii]	COG0156: 7-keto-8-aminopelargonate synthetase or related enzyme	H	IPR001917: Aminotransferase, class-II, pyridoxal-phosphate binding site; IPR004839: Aminotransferase, class I/classII; IPR015421: Pyridoxal phosphate-dependent transferase, major region, subdomain 1; IPR015422: Pyridoxal phosphate-dependent transferase, major region, subdomain 2; IPR015424: Pyridoxal phosphate-dependent transferase, major domain;	GO:0003824: catalytic activity; GO:0016740: transferase activity; GO:0016769: transferase activity, transferring nitrogenous groups; GO:0030170: pyridoxal phosphate binding;	GO:0008152: metabolic process; GO:0009058: biosynthetic process;	---	K00652	8-amino-7-oxononanoate synthase	2.3.1.47	---	---	-	-	-		127	0	0	1	2	1	1	1	1	-	Y	-	-	Y	Y
	AS219_02455	215	gi|506296684|ref|WP_015816459.1| hypothetical protein [Neorickettsia risticii]	COG2267: Lysophospholipase, alpha-beta hydrolase superfamily	I	---	---	---	---	-	-	-	---	---	-	-	-		728	0	0	0	0	1	1	1	1	-	-	Y	-	Y	Y
	AS219_02460	250	gi|499771267|ref|WP_011452001.1| malonyl-CoA O-methyltransferase [Neorickettsia sennetsu]	COG2226: Ubiquinone/menaquinone biosynthesis C-methylase UbiE	H	IPR011814: Biotin biosynthesis protein BioC; IPR013216: Methyltransferase type 11;	GO:0008168: methyltransferase activity;	GO:0008152: metabolic process; GO:0009102: biotin biosynthetic process;	---	K00599	methyltransferase-like protein 6	-	---	---	-	-	-		597	0	0	1	1	1	1	1	1	-	Y	-	-	Y	Y
	AS219_02465	241	gi|254590212|gb|ACT69574.1| dethiobiotin synthase [Neorickettsia risticii str. Illinois]	COG0132: Dethiobiotin synthetase	H	IPR004472: Dethiobiotin synthase;	GO:0000287: magnesium ion binding; GO:0004141: dethiobiotin synthase activity; GO:0005524: ATP binding;	GO:0009102: biotin biosynthetic process;	---	-	-	-	---	---	-	-	-		136	0	0	1	1	0	1	1	1	-	-	-	-	-	-
	AS219_02470	447	gi|499771270|ref|WP_011452004.1| adenosylmethionine--8-amino-7-oxononanoate transaminase BioA [Neorickettsia sennetsu]	COG0161: Adenosylmethionine-8-amino-7-oxononanoate aminotransferase	H	IPR005814: Aminotransferase class-III; IPR005815: Adenosylmethionine--8-amino-7-oxononanoate aminotransferase; IPR015421: Pyridoxal phosphate-dependent transferase, major region, subdomain 1; IPR015422: Pyridoxal phosphate-dependent transferase, major region, subdomain 2; IPR015424: Pyridoxal phosphate-dependent transferase, major domain;	GO:0003824: catalytic activity; GO:0004015: adenosylmethionine-8-amino-7-oxononanoate transaminase activity; GO:0008483: transaminase activity; GO:0030170: pyridoxal phosphate binding;	GO:0009102: biotin biosynthetic process;	---	K00833	adenosylmethionine-8-amino-7-oxononanoate aminotransferase	2.6.1.62	---	---	-	-	-		385	0	0	1	1	1	1	1	1	-	Y	-	-	Y	Y
	AS219_02480	72	gi|499771271|ref|WP_011452005.1| hypothetical protein [Neorickettsia sennetsu]	---	---	---	---	---	---	-	-	-	---	---	-	-	-		837	0	0	0	0	1	1	0	1	-	-	-	-	-	Y
	AS219_02485	255	gi|506296689|ref|WP_015816464.1| cytochrome C oxidase subunit II [Neorickettsia risticii]	COG1622: Heme/copper-type cytochrome/quinol oxidase, subunit 2	C	IPR001505: Copper centre Cu(A; IPR002429: Cytochrome c oxidase subunit II C-terminal; IPR008972: Cupredoxin; IPR011759: Cytochrome C oxidase subunit II, transmembrane domain; IPR014222: Cytochrome c oxidase, subunit II; IPR015964: Cytochrome C oxidase subunit II-like, transmembrane domain;	GO:0004129: cytochrome-c oxidase activity; GO:0005507: copper ion binding; GO:0009055: electron carrier activity; GO:0016491: oxidoreductase activity; GO:0020037: heme binding;	GO:0022900: electron transport chain; GO:0022904: respiratory electron transport chain;	GO:0016020: membrane; GO:0016021: integral to membrane;	K02261	cytochrome c oxidase subunit 2	-	---	---	-	Y	-		272	1	1	1	1	1	1	1	1	Y	-	-	-	Y	Y
	AS219_02490	519	gi|506296690|ref|WP_015816465.1| cytochrome C oxidase subunit I [Neorickettsia risticii]	COG0843: Heme/copper-type cytochrome/quinol oxidase, subunit 1	C	IPR000883: Cytochrome c oxidase, subunit I; IPR014241: Cytochrome c oxidase, subunit I bacterial type; IPR023615: Cytochrome c oxidase, subunit I, copper-binding site; IPR023616: Cytochrome c oxidase, subunit I domain;	GO:0004129: cytochrome-c oxidase activity; GO:0005506: iron ion binding; GO:0005507: copper ion binding; GO:0009055: electron carrier activity; GO:0020037: heme binding;	GO:0006810: transport; GO:0009060: aerobic respiration; GO:0022900: electron transport chain; GO:0055114: oxidation-reduction process;	GO:0005886: plasma membrane; GO:0016021: integral to membrane;	K02256	cytochrome c oxidase subunit 1	1.9.3.1	---	---	-	Y	-		3	1	1	1	1	1	1	1	1	Y	-	-	-	Y	Y
	AS219_02495	302	gi|752704150|ref|WP_041351501.1| protoheme IX farnesyltransferase [Neorickettsia risticii]	COG0109: Polyprenyltransferase (heme O synthase)	H I	IPR000537: UbiA prenyltransferase family; IPR006369: Protohaem IX farnesyltransferase;	GO:0004659: prenyltransferase activity; GO:0008495: protoheme IX farnesyltransferase activity;	GO:0048034: heme O biosynthetic process;	GO:0016021: integral to membrane;	K02301	protoheme IX farnesyltransferase	-	---	---	-	Y	-		663	1	1	1	1	1	1	1	1	Y	-	-	-	Y	Y
	AS219_02500	173	gi|506296692|ref|WP_015816467.1| ubiquinol-cytochrome C reductase [Neorickettsia risticii]	COG0723: Rieske Fe-S protein	C	IPR005805: Rieske iron-sulphur protein, C-terminal; IPR006317: Ubiquinol-cytochrome c reductase, iron-sulphur subunit; IPR014349: Rieske iron-sulphur protein; IPR017941: Rieske [2Fe-2S] iron-sulphur domain; IPR019470: Ubiquitinol-cytochrome C reductase, Fe-S subunit, TAT signal;	GO:0008121: ubiquinol-cytochrome-c reductase activity; GO:0016491: oxidoreductase activity; GO:0016679: oxidoreductase activity, acting on diphenols and related substances as donors; GO:0051537: 2 iron, 2 sulfur cluster binding;	GO:0055114: oxidation-reduction process;	GO:0016020: membrane;	K00411	ubiquinol-cytochrome c reductase iron-sulfur subunit	1.10.2.2	---	---	-	Y	-		98	1	1	1	1	1	1	1	1	Y	-	-	-	Y	Y
	AS219_02505	410	gi|506296693|ref|WP_015816468.1| cytochrome B [Neorickettsia risticii]	COG1290: Cytochrome b subunit of the bc complex	C	IPR005797: Cytochrome b/b6, N-terminal; IPR005798: Cytochrome b/b6, C-terminal; IPR016174: Di-haem cytochrome, transmembrane; IPR016175: Cytochrome b/b6;	GO:0009055: electron carrier activity; GO:0016491: oxidoreductase activity;	GO:0022904: respiratory electron transport chain;	GO:0016020: membrane;	K00412	ubiquinol-cytochrome c reductase cytochrome b subunit	-	---	---	-	Y	-		129	1	1	1	1	1	1	1	1	Y	-	-	-	Y	Y
	AS219_02510	256	gi|254590167|gb|ACT69529.1| ubiquinol-Cytochrome c reductase, cytochrome c1 [Neorickettsia risticii str. Illinois]	COG2857: Cytochrome c1	C	IPR002326: Cytochrome c1; IPR009056: Cytochrome c domain; IPR021157: Cytochrome c1, transmembrane anchor, C-terminal;	GO:0005506: iron ion binding; GO:0009055: electron carrier activity; GO:0020037: heme binding;	---	---	K00413	ubiquinol-cytochrome c reductase cytochrome c1 subunit	-	---	---	Y	-	Y		88	1	1	1	1	1	1	1	1	Y	-	-	-	Y	Y
	AS219_02515	509	gi|506296694|ref|WP_015816469.1| protein-export membrane protein SecD [Neorickettsia risticii]	COG0342: Preprotein translocase subunit SecD	U	IPR005791: SecD export membrane protein; IPR022645: SecD/SecF/SecDF export membrane protein, bacteria; IPR022646: SecD/SecF/SecDF export membrane protein, conserved site; IPR022813: Preprotein translocase, SecD/SecF/SecDF;	GO:0015450: P-P-bond-hydrolysis-driven protein transmembrane transporter activity;	GO:0006886: intracellular protein transport;	---	K03072	preprotein translocase subunit SecD	-	---	---	-	Y	-		668	1	1	1	1	1	1	1	1	Y	-	-	-	Y	Y
	AS219_02520	229	gi|506296642|ref|WP_015816417.1| 3-demethylubiquinone-9 3-methyltransferase [Neorickettsia risticii]	COG2227: 2-polyprenyl-3-methyl-5-hydroxy-6-metoxy-1,4-benzoquinol methylase	H	IPR010233: Ubiquinone biosynthesis O-methyltransferase; IPR013216: Methyltransferase type 11;	GO:0008168: methyltransferase activity; GO:0008425: 2-polyprenyl-6-methoxy-1,4-benzoquinone methyltransferase activity;	GO:0006744: ubiquinone biosynthetic process; GO:0008152: metabolic process;	---	K00591	polyprenyldihydroxybenzoate methyltransferase / 3-demethylubiquinol 3-O-methyltransferase	2.1.1.114	---	---	-	-	-		517	1	1	1	1	1	1	1	1	Y	-	-	-	Y	Y
	AS219_02530	311	gi|506296696|ref|WP_015816471.1| 3-oxoacyl-ACP synthase [Neorickettsia risticii]	COG0332: 3-oxoacyl-[acyl-carrier-protein] synthase III	I	IPR004655: Beta-ketoacyl-acyl carrier protein synthase III (FabH; IPR013747: 3-Oxoacyl-[acyl-carrier-protein (ACP] synthase III C-terminal; IPR013751: 3-Oxoacyl-[acyl-carrier-protein (ACP] synthase III; IPR016038: Thiolase-like, subgroup; IPR016039: Thiolase-like;	GO:0003824: catalytic activity; GO:0004315: 3-oxoacyl-[acyl-carrier-protein] synthase activity; GO:0016747: transferase activity, transferring acyl groups other than amino-acyl groups;	GO:0006633: fatty acid biosynthetic process; GO:0008152: metabolic process; GO:0008610: lipid biosynthetic process;	---	K00648	3-oxoacyl-[acyl-carrier-protein] synthase III	2.3.1.180	---	---	-	-	-		160	1	1	1	1	1	1	1	1	Y	-	-	-	Y	Y
	AS219_02535	59	no hit	---	---	---	---	---	---	-	-	-	---	---	-	-	-		-	-	-	-	-	-	-	-	-	-	-	-	-	-	-
	AS219_02540	343	gi|254590170|gb|ACT69532.1| fatty acid/phospholipid synthesis protein PlsX [Neorickettsia risticii str. Illinois]	COG0416: Fatty acid/phospholipid biosynthesis enzyme	I	IPR003664: Fatty acid synthesis PlsX protein; IPR012281: Phospholipid biosynthesis protein, PlsX-like;	GO:0003824: catalytic activity;	GO:0006633: fatty acid biosynthetic process;	---	K03621	glycerol-3-phosphate acyltransferase PlsX	2.3.1.15	---	---	-	-	-		329	1	1	1	1	1	1	1	1	Y	-	-	-	Y	Y
	AS219_02545	63	gi|506296697|ref|WP_015816472.1| 50S ribosomal protein L32 [Neorickettsia risticii]	COG0333: Ribosomal protein L32	J	IPR002677: Ribosomal protein L32p; IPR011332: Ribosomal protein, zinc-binding domain;	GO:0003735: structural constituent of ribosome;	GO:0006412: translation;	GO:0005622: intracellular; GO:0005840: ribosome; GO:0015934: large ribosomal subunit;	K02911	large subunit ribosomal protein L32	-	---	---	-	-	-		603	1	1	1	1	1	0	1	1	-	-	-	-	-	-
	AS219_02550	790	gi|506296645|ref|WP_015816420.1| hypothetical protein [Neorickettsia risticii]	---	---	---	---	---	---	-	-	-	---	---	-	-	-		779	0	0	0	0	1	1	1	1	-	-	Y	-	Y	Y
	AS219_02555	172	gi|506296698|ref|WP_015816473.1| NADH dehydrogenase subunit E [Neorickettsia risticii]	COG1905: NADH:ubiquinone oxidoreductase 24 kD subunit (chain E)	C	IPR002023: NADH:ubiquinone oxidoreductase, 24kDa subunit; IPR012335: Thioredoxin fold; IPR012336: Thioredoxin-like fold;	GO:0016491: oxidoreductase activity; GO:0051287: NAD binding;	GO:0055114: oxidation-reduction process;	---	K03943	NADH dehydrogenase (ubiquinone) flavoprotein 2	1.6.99.3:1.6.5.3	---	---	-	-	-		223	1	1	1	1	1	1	1	1	Y	-	-	-	Y	Y
	AS219_02560	458	gi|506296646|ref|WP_015816421.1| ubiquinone biosynthesis protein [Neorickettsia risticii]	COG0661: Predicted unusual protein kinase regulating ubiquinone biosynthesis, AarF/ABC1/UbiB family	H T	IPR000719: Protein kinase, catalytic domain; IPR004147: ABC-1; IPR011009: Protein kinase-like domain;	GO:0004672: protein kinase activity; GO:0005524: ATP binding; GO:0016772: transferase activity, transferring phosphorus-containing groups;	GO:0006468: protein phosphorylation;	---	-	-	-	---	---	-	Y	-		36	1	1	1	1	1	1	1	1	Y	-	-	-	Y	Y
	AS219_02565	192	gi|506296647|ref|WP_015816422.1| hypothetical protein [Neorickettsia risticii]	---	---	---	---	---	---	-	-	-	---	---	Y	-	Y		770	1	1	0	0	1	1	1	1	-	-	-	-	Y	Y
	AS219_02570	81	no hit	---	---	---	---	---	---	-	-	-	---	---	-	Y	-		-	-	-	-	-	-	-	-	-	-	-	-	-	-	-
	AS219_02575	98	gi|506296648|ref|WP_015816423.1| DNA-binding protein [Neorickettsia risticii]	COG0776: Bacterial nucleoid DNA-binding protein	L	IPR000119: Histone-like bacterial DNA-binding protein; IPR010992: IHF-like DNA-binding; IPR023630: DNA-binding protein HU/Integration host factor;	GO:0003677: DNA binding;	---	---	-	-	-	---	---	-	-	-		712	0	0	0	0	1	1	1	1	-	-	Y	-	Y	Y
	AS219_02580	240	gi|506296701|ref|WP_015816476.1| transcriptional regulator [Neorickettsia risticii]	COG0217: Transcriptional and/or translational regulatory protein YebC/TACO1	J K	IPR002876: Protein of unknown function DUF28; IPR017856: Integrase, N-terminal zinc-binding domain-like;	---	---	---	-	-	-	---	---	-	-	-		608	1	1	1	1	1	1	1	1	Y	-	-	-	Y	Y
	AS219_02585	548	gi|499771292|ref|WP_011452026.1| molecular chaperone GroeL [Neorickettsia sennetsu]	COG0459: Chaperonin GroEL (HSP60 family)	O	IPR001844: Chaperonin Cpn60; IPR002423: Chaperonin Cpn60/TCP-1; IPR018370: Chaperonin Cpn60, conserved site;	GO:0005524: ATP binding;	GO:0006457: protein folding; GO:0042026: protein refolding; GO:0044267: cellular protein metabolic process;	GO:0005737: cytoplasm;	K04077	chaperonin GroEL	-	---	---	-	-	-		128	1	1	1	1	1	1	1	1	Y	-	-	-	Y	Y
	AS219_02590	98	gi|506296702|ref|WP_015816477.1| molecular chaperone GroES [Neorickettsia risticii]	COG0234: Co-chaperonin GroES (HSP10)	O	IPR011032: GroES-like; IPR020818: Chaperonin Cpn10;	---	GO:0006457: protein folding;	GO:0005737: cytoplasm;	K04078	chaperonin GroES	-	---	---	-	-	-		279	1	1	1	1	1	1	1	1	Y	-	-	-	Y	Y
	AS219_02595	314	gi|506296650|ref|WP_015816425.1| hypothetical protein [Neorickettsia risticii]	---	---	---	---	---	---	-	-	-	---	---	-	-	-		733	0	0	0	0	1	1	1	1	-	-	Y	-	Y	Y
	AS219_02600	594	gi|506296703|ref|WP_015816478.1| rotamase [Neorickettsia risticii]	COG0760: Parvulin-like peptidyl-prolyl isomerase	O	IPR008880: Trigger factor, C-terminal, bacterial;	---	GO:0006457: protein folding; GO:0015031: protein transport;	---	-	-	-	---	---	-	Y	-		630	1	1	1	1	1	1	1	1	Y	-	-	-	Y	Y
	AS219_02605	392	gi|506296704|ref|WP_015816479.1| poly(A) polymerase [Neorickettsia risticii]	COG0617: tRNA nucleotidyltransferase/poly(A) polymerase	J	IPR002646: Poly A polymerase, head domain;	GO:0003723: RNA binding; GO:0016779: nucleotidyltransferase activity;	GO:0006396: RNA processing;	---	-	-	-	---	---	-	-	-		55	1	1	1	1	1	1	1	1	Y	-	-	-	Y	Y
	AS219_02610	297	gi|506296714|ref|WP_015816489.1| hypothetical protein [Neorickettsia risticii]	---	---	---	---	---	---	-	-	-	---	---	-	-	-		711	0	1	1	0	1	1	1	1	-	-	-	-	Y	Y
	AS219_02615	210	gi|506296715|ref|WP_015816490.1| 3,4-Dihydroxy-2-butanone 4-phosphate synthase [Neorickettsia risticii]	COG0108: 3,4-dihydroxy-2-butanone 4-phosphate synthase	H	IPR000422: 3,4-dihydroxy-2-butanone 4-phosphate synthase, RibB; IPR017945: DHBP synthase RibB-like alpha/beta domain;	GO:0008686: 3,4-dihydroxy-2-butanone-4-phosphate synthase activity;	GO:0009231: riboflavin biosynthetic process;	---	K14652	3,4-dihydroxy 2-butanone 4-phosphate synthase / GTP cyclohydrolase II	4.1.99.12:3.5.4.25	---	---	-	-	-		550	1	1	1	1	1	1	1	1	Y	-	-	-	Y	Y
	AS219_02620	808	gi|88600679|gb|ABD46147.1| putative cell division protein FtsK [Neorickettsia sennetsu str. Miyayama]	COG1674: DNA segregation ATPase FtsK/SpoIIIE and related proteins	D	IPR002543: Cell division protein FtsK/SpoIIIE; IPR003593: ATPase, AAA+ type, core; IPR018541: DNA translocase FtsK gamma;	GO:0000166: nucleotide binding; GO:0003677: DNA binding; GO:0005524: ATP binding; GO:0017111: nucleoside-triphosphatase activity;	GO:0007049: cell cycle; GO:0007059: chromosome segregation; GO:0051301: cell division;	GO:0016021: integral to membrane;	K03466	DNA segregation ATPase FtsK/SpoIIIE, S-DNA-T family	-	---	---	-	Y	-		698	1	1	1	0	1	1	1	1	-	-	-	-	Y	Y
	AS219_02625	464	gi|506296708|ref|WP_015816483.1| hypothetical protein [Neorickettsia risticii]	---	---	---	---	---	---	-	-	-	---	---	-	-	-		929	0	0	0	0	1	0	0	1	-	-	-	-	-	-
	AS219_02630	61	no hit	---	---	---	---	---	---	-	-	-	---	---	-	-	-		-	-	-	-	-	-	-	-	-	-	-	-	-	-	-
	AS219_02635	99	no hit	---	---	---	---	---	---	-	-	-	---	---	-	Y	-		-	-	-	-	-	-	-	-	-	-	-	-	-	-	-
	AS219_02640	78	no hit	---	---	---	---	---	---	-	-	-	---	---	-	Y	-		-	-	-	-	-	-	-	-	-	-	-	-	-	-	-
	AS219_02645	125	no hit	---	---	---	---	---	---	-	-	-	---	---	-	-	-		819	0	0	0	0	1	1	0	1	-	-	-	-	-	Y
	AS219_02650	254	gi|506296721|ref|WP_015816496.1| acetyltransferase [Neorickettsia risticii]	COG0456: Ribosomal protein S18 acetylase RimI and related acetyltransferases	J	IPR000182: GCN5-related N-acetyltransferase (GNAT domain; IPR016181: Acyl-CoA N-acyltransferase;	GO:0008080: N-acetyltransferase activity;	GO:0008152: metabolic process;	---	-	-	-	---	---	-	-	-		205	1	1	1	1	1	1	1	1	Y	-	-	-	Y	Y
	AS219_02655	145	gi|506296722|ref|WP_015816497.1| hypothetical protein [Neorickettsia risticii]	---	---	---	---	---	---	-	-	-	---	---	-	-	-		749	0	0	0	0	1	1	1	1	-	-	Y	-	Y	Y
	AS219_02660	1243	gi|506296723|ref|WP_015816498.1| FAD-binding protein [Neorickettsia risticii]	COG0493: NADPH-dependent glutamate synthase beta chain or related oxidoreductase COG0543: NAD(P)H-flavin reductase	C E H R	IPR009051: Alpha-helical ferredoxin; IPR012285: Fumarate reductase, C-terminal; IPR013027: FAD-dependent pyridine nucleotide-disulphide oxidoreductase; IPR016040: NAD(P-binding domain; IPR017927: Ferredoxin reductase-type FAD-binding domain; IPR017938: Riboflavin synthase-like beta-barrel; IPR023753: Pyridine nucleotide-disulphide oxidoreductase, ;	GO:0005488: binding; GO:0016491: oxidoreductase activity; GO:0051536: iron-sulfur cluster binding;	GO:0055114: oxidation-reduction process;	---	K00264	glutamate synthase (NADPH/NADH)	1.4.1.13:1.4.1.14	---	---	-	-	-		373	0	1	1	1	1	1	1	1	-	-	-	-	Y	Y
	AS219_02665	151	gi|499771313|ref|WP_011452047.1| 3-hydroxyacyl-ACP dehydratase [Neorickettsia sennetsu]	COG0764: 3-hydroxymyristoyl/3-hydroxydecanoyl-(acyl carrier protein) dehydratase	I	IPR013114: Beta-hydroxyacyl-(acyl-carrier-protein dehydratase, FabA/FabZ;	---	---	---	K02372	3-hydroxyacyl-[acyl-carrier-protein] dehydratase	4.2.1.59	---	---	-	-	-		327	1	1	1	1	1	1	1	1	Y	-	-	-	Y	Y
	AS219_02670	203	gi|754506849|ref|WP_041917513.1| hypothetical protein [Neorickettsia sennetsu]	COG2825: Periplasmic chaperone for outer membrane proteins, Skp family	M O	IPR005632: Outer membrane chaperone Skp (OmpH;	GO:0051082: unfolded protein binding;	---	---	-	-	-	---	---	Y	-	Y		651	1	1	1	1	1	1	1	1	Y	-	-	-	Y	Y
	AS219_02675	246	gi|506296725|ref|WP_015816500.1| 3-oxoacyl-ACP synthase [Neorickettsia risticii]	COG1028: NAD(P)-dependent dehydrogenase, short-chain alcohol dehydrogenase family	I Q R	IPR002198: Short-chain dehydrogenase/reductase SDR; IPR002347: Glucose/ribitol dehydrogenase; IPR016040: NAD(P-binding domain; IPR020842: Polyketide synthase/Fatty acid synthase, KR; IPR020904: Short-chain dehydrogenase/reductase, conserved site;	GO:0005488: binding; GO:0016491: oxidoreductase activity;	GO:0008152: metabolic process; GO:0055114: oxidation-reduction process;	---	K00059	3-oxoacyl-[acyl-carrier protein] reductase	1.1.1.100	---	---	-	-	-		365	1	1	1	1	1	1	1	1	Y	-	-	-	Y	Y
	AS219_02680	151	gi|506296726|ref|WP_015816501.1| ribonuclease H [Neorickettsia risticii]	COG0328: Ribonuclease HI	L	IPR002156: Ribonuclease H domain; IPR012337: Ribonuclease H-like; IPR022892: Ribonuclease H;	GO:0003676: nucleic acid binding; GO:0004523: ribonuclease H activity;	---	---	K03469	ribonuclease HI	3.1.26.4	---	---	-	-	-		330	1	1	1	1	1	1	1	1	Y	-	-	-	Y	Y
	AS219_02685	259	gi|506296732|ref|WP_015816507.1| methyltransferase [Neorickettsia risticii]	COG2226: Ubiquinone/menaquinone biosynthesis C-methylase UbiE	H	IPR013216: Methyltransferase type 11;	GO:0008168: methyltransferase activity;	GO:0008152: metabolic process;	---	-	-	-	---	---	-	Y	-		138	0	0	1	1	1	1	1	1	-	Y	-	-	Y	Y
	AS219_02690	157	gi|506296727|ref|WP_015816502.1| transcription elongation factor GreA [Neorickettsia risticii]	COG0782: Transcription elongation factor, GreA/GreB family	K	IPR001437: Transcription elongation factor, GreA/GreB, C-terminal; IPR006359: Transcription elongation factor GreA; IPR018151: Transcription elongation factor, GreA/GreB, conserved site; IPR022691: Transcription elongation factor, GreA/GreB, N-terminal; IPR023459: Transcription elongation factor GreA/GreB;	GO:0003677: DNA binding; GO:0003711: transcription elongation regulator activity;	GO:0032784: regulation of transcription elongation, DNA-dependent;	---	K03624	transcription elongation factor GreA	-	---	---	-	-	-		317	1	1	1	1	1	1	1	1	Y	-	-	-	Y	Y
	AS219_02695	461	gi|506296742|ref|WP_015816517.1| dihydrolipoamide dehydrogenase [Neorickettsia risticii]	COG1249: Pyruvate/2-oxoglutarate dehydrogenase complex, dihydrolipoamide dehydrogenase (E3) component or related enzyme	C	IPR001327: Pyridine nucleotide-disulphide oxidoreductase, NAD-binding domain; IPR004099: Pyridine nucleotide-disulphide oxidoreductase, dimerisation; IPR006258: Dihydrolipoamide dehydrogenase; IPR012999: Pyridine nucleotide-disulphide oxidoreductase, class I, active site; IPR013027: FAD-dependent pyridine nucleotide-disulphide oxidoreductase; IPR016156: FAD/NAD-linked reductase, dimerisation; IPR…	GO:0004148: dihydrolipoyl dehydrogenase activity; GO:0016491: oxidoreductase activity; GO:0050660: flavin adenine dinucleotide binding;	GO:0045454: cell redox homeostasis; GO:0055114: oxidation-reduction process;	GO:0005737: cytoplasm;	K00382	dihydrolipoamide dehydrogenase	1.8.1.4	---	---	-	-	-		572	1	1	1	1	1	1	1	1	Y	-	-	-	Y	Y
	AS219_02700	214	gi|506296734|ref|WP_015816509.1| hypothetical protein [Neorickettsia risticii]	---	---	---	---	---	---	-	-	-	---	---	-	Y	-		724	0	0	0	0	1	1	1	1	-	-	Y	-	Y	Y
	AS219_02705	596	gi|499771323|ref|WP_011452057.1| GTP-binding protein TypA [Neorickettsia sennetsu]	COG1217: Predicted membrane GTPase involved in stress response	T	IPR000640: Translation elongation factor EFG/EF2, C-terminal; IPR000795: Protein synthesis factor, GTP-binding; IPR004161: Translation elongation factor EFTu/EF1A, domain 2; IPR005225: Small GTP-binding protein domain; IPR006298: GTP-binding protein TypA; IPR009000: Translation elongation/initiation factor/Ribosomal, beta-barrel; IPR009022: Elongation factor G/III/V;	GO:0003924: GTPase activity; GO:0005525: GTP binding;	---	GO:0005622: intracellular;	K06207	GTP-binding protein	-	---	---	-	-	-		27	1	1	1	1	1	1	1	1	Y	-	-	-	Y	Y
	AS219_02710	101	no hit	---	---	---	---	---	---	-	-	-	---	---	-	Y	-		-	-	-	-	-	-	-	-	-	-	-	-	-	-	-
	AS219_02715	816	gi|499771325|ref|WP_011452059.1| DNA polymerase I [Neorickettsia sennetsu]	COG0258: 5'-3' exonuclease COG0749: DNA polymerase I - 3'-5' exonuclease and polymerase domains	L	IPR001098: DNA-directed DNA polymerase, family A, palm domain; IPR002298: DNA polymerase A; IPR002421: 5'-3' exonuclease, N-terminal; IPR008918: Helix-hairpin-helix motif, class 2; IPR012337: Ribonuclease H-like; IPR020045: 5'-3' exonuclease, C-terminal subdomain; IPR020046: 5'-3' exonuclease, alpha-helical arch, N-terminal; IPR020047: 5'-3' exonuclease, SAM-fold domain;	GO:0003676: nucleic acid binding; GO:0003677: DNA binding; GO:0003824: catalytic activity; GO:0003887: DNA-directed DNA polymerase activity; GO:0008409: 5'-3' exonuclease activity;	GO:0006260: DNA replication;	---	K02335	DNA polymerase I	2.7.7.7	---	---	-	-	-		471	1	1	1	1	1	1	1	1	Y	-	-	-	Y	Y
	AS219_02720	274	gi|499771326|ref|WP_011452060.1| cytochrome C oxidase subunit III [Neorickettsia sennetsu]	COG1845: Heme/copper-type cytochrome/quinol oxidase, subunit 3	C	IPR000298: Cytochrome c oxidase, subunit III; IPR013833: Cytochrome c oxidase, subunit III, 4-helical bundle;	GO:0004129: cytochrome-c oxidase activity;	GO:0006123: mitochondrial electron transport, cytochrome c to oxygen; GO:0022904: respiratory electron transport chain;	GO:0016020: membrane;	K02262	cytochrome c oxidase subunit 3	-	---	---	-	Y	-		652	1	1	1	1	1	1	1	1	Y	-	-	-	Y	Y
	AS219_02725	1375	gi|499771327|ref|WP_011452061.1| DNA-directed RNA polymerase subunit beta' [Neorickettsia sennetsu]	COG0086: DNA-directed RNA polymerase, beta' subunit/160 kD subunit	K	IPR000722: RNA polymerase, alpha subunit; IPR006592: RNA polymerase, N-terminal; IPR007066: RNA polymerase Rpb1, domain 3; IPR007080: RNA polymerase Rpb1, domain 1; IPR007081: RNA polymerase Rpb1, domain 5; IPR007083: RNA polymerase Rpb1, domain 4; IPR012754: DNA-directed RNA polymerase, subunit beta-prime;	GO:0003677: DNA binding; GO:0003899: DNA-directed RNA polymerase activity;	GO:0006351: transcription, DNA-dependent;	---	K03046	DNA-directed RNA polymerase subunit beta'	2.7.7.6	---	---	-	-	-		144	1	1	1	1	0	1	1	1	-	-	-	-	-	-
	AS219_02730	1358	gi|499771328|ref|WP_011452062.1| DNA-directed RNA polymerase subunit beta [Neorickettsia sennetsu]	COG0085: DNA-directed RNA polymerase, beta subunit/140 kD subunit	K	IPR007120: DNA-directed RNA polymerase, subunit 2, domain 6; IPR007121: RNA polymerase, beta subunit, conserved site; IPR007641: RNA polymerase Rpb2, domain 7; IPR007642: RNA polymerase Rpb2, domain 2; IPR007644: RNA polymerase, beta subunit, protrusion; IPR007645: RNA polymerase Rpb2, domain 3; IPR010243: DNA-directed RNA polymerase, beta subunit, bacterial-type; IPR014724: RNA polymerase Rpb2, …	GO:0003677: DNA binding; GO:0003899: DNA-directed RNA polymerase activity; GO:0032549: ribonucleoside binding;	GO:0006351: transcription, DNA-dependent;	---	K13797	DNA-directed RNA polymerase subunit beta-beta'	2.7.7.6	---	---	-	-	-		568	0	0	1	1	1	1	1	1	-	Y	-	-	Y	Y
	AS219_02735	136	gi|499771329|ref|WP_011452063.1| 50S ribosomal protein L7/L12 [Neorickettsia sennetsu]	COG0222: Ribosomal protein L7/L12	J	IPR008932: Ribosomal protein L7/L12, oligomerisation; IPR013823: Ribosomal protein L7/L12, C-terminal; IPR014719: Ribosomal protein L7/L12, C-terminal/adaptor protein ClpS-like;	GO:0003735: structural constituent of ribosome;	GO:0006412: translation;	GO:0005622: intracellular; GO:0005840: ribosome;	K02935	large subunit ribosomal protein L7/L12	-	---	---	-	-	-		725	0	0	0	0	1	1	1	1	-	-	Y	-	Y	Y
	AS219_02740	174	gi|506296738|ref|WP_015816513.1| 50S ribosomal protein L10 [Neorickettsia risticii]	COG0244: Ribosomal protein L10	J	IPR001790: Ribosomal protein L10/acidic P0;	---	GO:0042254: ribosome biogenesis;	GO:0005622: intracellular;	-	-	-	---	---	-	-	-		377	1	1	1	1	1	1	1	1	Y	-	-	-	Y	Y
	AS219_02745	209	gi|499771331|ref|WP_011452065.1| 50S ribosomal protein L1 [Neorickettsia sennetsu]	COG0081: Ribosomal protein L1	J	IPR002143: Ribosomal protein L1; IPR016094: Ribosomal protein L1, 2-layer alpha/beta-sandwich; IPR016095: Ribosomal protein L1, 3-layer alpha/beta-sandwich; IPR023673: Ribosomal protein L1, conserved site; IPR023674: Ribosomal protein L1, superfamily;	GO:0003723: RNA binding; GO:0003735: structural constituent of ribosome;	GO:0006412: translation;	GO:0005622: intracellular; GO:0005840: ribosome; GO:0015934: large ribosomal subunit;	K02863	large subunit ribosomal protein L1	-	---	---	-	-	-		107	1	1	1	1	1	1	1	1	Y	-	-	-	Y	Y
	AS219_02750	140	gi|506296739|ref|WP_015816514.1| 50S ribosomal protein L11 [Neorickettsia risticii]	COG0080: Ribosomal protein L11	J	IPR000911: Ribosomal protein L11; IPR020783: Ribosomal protein L11, C-terminal domain; IPR020784: Ribosomal protein L11, N-terminal;	GO:0003735: structural constituent of ribosome;	GO:0006412: translation;	GO:0005840: ribosome;	K02867	large subunit ribosomal protein L11	-	---	---	-	-	-		280	1	1	1	1	1	1	1	1	Y	-	-	-	Y	Y
	AS219_02755	173	gi|506296748|ref|WP_015816523.1| transcription termination factor NusG [Neorickettsia risticii]	COG0250: Transcription antitermination factor NusG	K	IPR006645: Transcription antitermination protein, NusG, N-terminal; IPR008991: Translation protein SH3-like; IPR014722: Translation protein SH3-like, subgroup;	GO:0003711: transcription elongation regulator activity;	GO:0032968: positive regulation of transcription elongation from RNA polymerase II promoter;	---	-	-	-	---	---	-	-	-		185	1	1	1	1	1	1	1	1	Y	-	-	-	Y	Y
	AS219_02760	55	gi|754506852|ref|WP_041917516.1| preprotein translocase subunit SecE [Neorickettsia sennetsu]	COG0690: Preprotein translocase subunit SecE	U	IPR001901: Protein translocase complex, SecE/Sec61-gamma subunit; IPR005807: SecE subunit of protein translocation complex;	GO:0015450: P-P-bond-hydrolysis-driven protein transmembrane transporter activity;	GO:0006605: protein targeting; GO:0006886: intracellular protein transport; GO:0009306: protein secretion;	GO:0016020: membrane; GO:0016021: integral to membrane;	-	-	-	---	---	-	Y	-		736	0	0	0	0	1	1	1	1	-	-	Y	-	Y	Y
	AS219_02770	430	gi|506296749|ref|WP_015816524.1| elongation factor Tu [Neorickettsia risticii]	COG0050: Translation elongation factor EF-Tu, a GTPase	J	IPR000795: Protein synthesis factor, GTP-binding; IPR004160: Translation elongation factor EFTu/EF1A, C-terminal; IPR004161: Translation elongation factor EFTu/EF1A, domain 2; IPR004541: Translation elongation factor EFTu/EF1A, bacterial/organelle; IPR009000: Translation elongation/initiation factor/Ribosomal, beta-barrel; IPR009001: Translation elongation factor EF1A/initiation factor IF2gamma, …	GO:0003746: translation elongation factor activity; GO:0003924: GTPase activity; GO:0005525: GTP binding;	GO:0006414: translational elongation;	GO:0005622: intracellular;	K02358	elongation factor Tu	-	---	---	-	-	-		447	2	2	1	1	1	1	1	1	-	-	-	-	Y	Y
	AS219_02775	676	gi|506296741|ref|WP_015816516.1| elongation factor G [Neorickettsia risticii]	COG0480: Translation elongation factor EF-G, a GTPase	J	IPR000640: Translation elongation factor EFG/EF2, C-terminal; IPR000795: Protein synthesis factor, GTP-binding; IPR004161: Translation elongation factor EFTu/EF1A, domain 2; IPR004540: Translation elongation factor EFG/EF2; IPR005225: Small GTP-binding protein domain; IPR005517: Translation elongation factor EFG/EF2, domain IV; IPR009000: Translation elongation/initiation factor/Ribosomal, beta-b…	GO:0003746: translation elongation factor activity; GO:0003924: GTPase activity; GO:0005525: GTP binding;	GO:0006414: translational elongation;	GO:0005622: intracellular;	K02355	elongation factor G	-	---	---	-	-	-		529	1	1	1	1	1	1	1	1	Y	-	-	-	Y	Y
	AS219_02780	175	gi|506296750|ref|WP_015816525.1| 30S ribosomal protein S7 [Neorickettsia risticii]	COG0049: Ribosomal protein S7	J	IPR000235: Ribosomal protein S7; IPR005717: Ribosomal protein S7, bacterial-type; IPR020606: Ribosomal protein S7, conserved site; IPR023798: Ribosomal protein S7 domain;	GO:0003723: RNA binding; GO:0003735: structural constituent of ribosome;	GO:0006412: translation;	GO:0005622: intracellular; GO:0005840: ribosome; GO:0015935: small ribosomal subunit;	K02992	small subunit ribosomal protein S7	-	---	---	-	-	-		99	1	1	1	1	1	1	1	1	Y	-	-	-	Y	Y
	AS219_02785	122	gi|88600826|gb|ABD46294.1| ribosomal protein S12 [Neorickettsia sennetsu str. Miyayama]	COG0048: Ribosomal protein S12	J	IPR005679: Ribosomal protein S12, bacteria; IPR006032: Ribosomal protein S12/S23; IPR012340: Nucleic acid-binding, OB-fold; IPR016027: Nucleic acid-binding, OB-fold-like;	GO:0003735: structural constituent of ribosome;	GO:0006412: translation;	GO:0005622: intracellular; GO:0005840: ribosome; GO:0015935: small ribosomal subunit;	K02950	small subunit ribosomal protein S12	-	---	---	-	-	-		108	1	1	1	1	1	1	1	1	Y	-	-	-	Y	Y
	AS219_02790	675	gi|506296751|ref|WP_015816526.1| ATP-dependent DNA helicase RecG [Neorickettsia risticii]	COG1200: RecG-like helicase	L	IPR001650: Helicase, C-terminal; IPR011545: DNA/RNA helicase, DEAD/DEAH box type, N-terminal; IPR014001: DEAD-like helicase; IPR016027: Nucleic acid-binding, OB-fold-like;	GO:0003676: nucleic acid binding; GO:0004386: helicase activity; GO:0005524: ATP binding; GO:0008026: ATP-dependent helicase activity;	---	---	K03655	ATP-dependent DNA helicase RecG	3.6.4.12	---	---	-	-	-		491	1	1	1	1	1	1	1	1	Y	-	-	-	Y	Y
	AS219_02795	371	gi|752704294|ref|WP_041351637.1| NADH dehydrogenase [Neorickettsia risticii]	COG1008: NADH:ubiquinone oxidoreductase subunit 4 (chain M)	C	IPR001750: NADH:ubiquinone/plastoquinone oxidoreductase; IPR003918: NADH:ubiquinone oxidoreductase; IPR010227: NADH-quinone oxidoreductase, chain M/4;	GO:0008137: NADH dehydrogenase (ubiquinone activity;	GO:0042773: ATP synthesis coupled electron transport; GO:0055114: oxidation-reduction process;	---	K00342	NADH-quinone oxidoreductase subunit M	1.6.5.3	---	---	-	Y	-		665	1	1	1	1	1	1	1	1	Y	-	-	-	Y	Y
	AS219_02800	458	gi|506296752|ref|WP_015816527.1| NADH-quinone oxidoreductase subunit N [Neorickettsia risticii]	COG1007: NADH:ubiquinone oxidoreductase subunit 2 (chain N)	C	IPR001750: NADH:ubiquinone/plastoquinone oxidoreductase; IPR010096: NAD(PH-quinone oxidoreductase, subunit N/subunit 2;	GO:0008137: NADH dehydrogenase (ubiquinone activity;	GO:0042773: ATP synthesis coupled electron transport; GO:0055114: oxidation-reduction process;	---	-	-	-	---	---	-	Y	-		690	1	1	0	1	1	1	1	1	-	-	-	-	Y	Y
	AS219_02805	226	gi|506296756|ref|WP_015816531.1| biotin-(acetyl-CoA carboxylase) ligase [Neorickettsia risticii]	COG0340: Biotin-(acetyl-CoA carboxylase) ligase	H	IPR004143: Biotin/lipoate A/B protein ligase; IPR004408: Biotin--acetyl-CoA-carboxylase ligase;	GO:0003824: catalytic activity; GO:0004077: biotin-[acetyl-CoA-carboxylase] ligase activity;	GO:0006464: protein modification process;	---	K01947	biotin-[acetyl-CoA-carboxylase] ligase / type III pantothenate kinase	6.3.4.15:2.7.1.33	---	---	-	-	-		549	1	1	1	1	1	1	1	1	Y	-	-	-	Y	Y
	AS219_02810	256	gi|506296753|ref|WP_015816528.1| geranyltranstransferase [Neorickettsia risticii]	COG0142: Geranylgeranyl pyrophosphate synthase	H	IPR000092: Polyprenyl synthetase; IPR008949: Terpenoid synthase; IPR017446: Polyprenyl synthetase-related;	---	GO:0008299: isoprenoid biosynthetic process;	---	K13789	geranylgeranyl diphosphate synthase, type II	2.5.1.29:2.5.1.10:2.5.1.1	---	---	-	-	-		415	1	1	1	1	1	1	1	1	Y	-	-	-	Y	Y
	AS219_02820	272	gi|506296754|ref|WP_015816529.1| glutamine synthetase [Neorickettsia risticii]	COG0174: Glutamine synthetase	E	IPR008146: Glutamine synthetase, catalytic domain; IPR014746: Glutamine synthetase/guanido kinase, catalytic domain;	GO:0003824: catalytic activity; GO:0004356: glutamate-ammonia ligase activity;	GO:0006807: nitrogen compound metabolic process;	---	-	-	-	---	---	-	-	-		71	1	1	1	1	1	1	1	1	Y	-	-	-	Y	Y
	AS219_02825	250	gi|506296767|ref|WP_015816542.1| ABC transporter permease [Neorickettsia risticii]	COG0767: ABC-type transporter Mla maintaining outer membrane lipid asymmetry, permease component MlaE	M	IPR003453: Domain of unknown function DUF140;	---	---	---	K02066	phospholipid/cholesterol/gamma-HCH transport system permease protein	-	---	---	-	Y	-		323	1	1	1	1	1	1	1	1	Y	-	-	-	Y	Y
	AS219_02830	242	gi|506296768|ref|WP_015816543.1| ABC transporter ATP-binding protein [Neorickettsia risticii]	COG1127: ABC-type transporter Mla maintaining outer membrane lipid asymmetry, ATPase component MlaF	M	IPR003439: ABC transporter-like; IPR003593: ATPase, AAA+ type, core; IPR017871: ABC transporter, conserved site;	GO:0000166: nucleotide binding; GO:0005524: ATP binding; GO:0016887: ATPase activity; GO:0017111: nucleoside-triphosphatase activity;	---	---	K02065	phospholipid/cholesterol/gamma-HCH transport system ATP-binding protein	-	---	---	-	-	-		9	1	1	1	1	1	1	1	1	Y	-	-	-	Y	Y
	AS219_02835	290	gi|499771347|ref|WP_011452081.1| ABC transporter ATP-binding protein [Neorickettsia sennetsu]	COG1121: ABC-type Mn2+/Zn2+ transport system, ATPase component COG4133: ABC-type transport system involved in cytochrome c biogenesis, ATPase component	O P	IPR003439: ABC transporter-like; IPR017871: ABC transporter, conserved site;	GO:0005524: ATP binding; GO:0016887: ATPase activity;	---	---	-	-	-	---	---	-	Y	-		78	2	2	2	2	1	1	1	1	-	-	-	-	Y	Y
	AS219_02840	138	gi|506296770|ref|WP_015816545.1| hypothetical protein [Neorickettsia risticii]	COG0802: tRNA A37 threonylcarbamoyladenosine biosynthesis protein TsaE	J	IPR003442: Uncharacterised protein family UPF0079, ATPase bacteria;	---	---	---	K06925	tRNA threonylcarbamoyladenosine biosynthesis protein TsaE	-	---	---	-	-	-		536	0	0	1	1	1	1	1	1	-	Y	-	-	Y	Y
	AS219_02845	195	gi|506296771|ref|WP_015816546.1| ribonuclease HII [Neorickettsia risticii]	COG0164: Ribonuclease HII	L	IPR001352: Ribonuclease HII/HIII; IPR012337: Ribonuclease H-like;	GO:0003676: nucleic acid binding; GO:0003723: RNA binding; GO:0004523: ribonuclease H activity;	---	---	K03470	ribonuclease HII	3.1.26.4	---	---	-	-	-		408	1	1	1	1	1	1	1	1	Y	-	-	-	Y	Y
	AS219_02850	155	gi|499771351|ref|WP_011452085.1| hypothetical protein [Neorickettsia sennetsu]	---	---	---	---	---	---	-	-	-	---	---	-	-	-		750	0	0	0	0	1	1	1	1	-	-	Y	-	Y	Y
	AS219_02855	751	gi|506296773|ref|WP_015816548.1| transketolase [Neorickettsia risticii]	COG0021: Transketolase	G	IPR005474: Transketolase, N-terminal; IPR005475: Transketolase-like, pyrimidine-binding domain; IPR009014: Transketolase, C-terminal/Pyruvate-ferredoxin oxidoreductase, domain II; IPR015941: Transketolase-like, C-terminal;	GO:0003824: catalytic activity;	GO:0008152: metabolic process;	---	K00615	transketolase	2.2.1.1	---	---	-	-	-		81	1	1	1	1	1	1	1	1	Y	-	-	-	Y	Y
	AS219_02860	458	gi|506296775|ref|WP_015816550.1| NADH-ubiquinone oxidoreductase [Neorickettsia risticii]	COG0651: Formate hydrogenlyase subunit 3/Multisubunit Na+/H+ antiporter, MnhD subunit	C P	IPR001750: NADH:ubiquinone/plastoquinone oxidoreductase;	GO:0008137: NADH dehydrogenase (ubiquinone activity;	GO:0042773: ATP synthesis coupled electron transport; GO:0055114: oxidation-reduction process;	---	-	-	-	---	---	-	Y	-		420	1	1	1	1	1	1	1	1	Y	-	-	-	Y	Y
	AS219_02865	612	gi|754506912|ref|WP_041917576.1| tRNA uridine 5-carboxymethylaminomethyl modification protein, partial [Neorickettsia sennetsu]	COG0445: tRNA U34 5-carboxymethylaminomethyl modifying enzyme MnmG/GidA	J	IPR002218: Glucose-inhibited division protein A-related; IPR004416: Glucose-inhibited division protein A; IPR020595: Glucose-inhibited division protein A-related, conserved site;	GO:0050660: flavin adenine dinucleotide binding;	GO:0002098: tRNA wobble uridine modification; GO:0008033: tRNA processing;	---	K03495	tRNA uridine 5-carboxymethylaminomethyl modification enzyme	-	---	---	-	-	-		62	1	1	1	1	1	1	1	1	Y	-	-	-	Y	Y
	AS219_02870	206	gi|506296776|ref|WP_015816551.1| hypothetical protein [Neorickettsia risticii]	---	---	---	---	---	---	-	-	-	---	---	-	-	-		713	0	0	0	0	1	1	1	1	-	-	Y	-	Y	Y
	AS219_02875	109	gi|740774575|ref|WP_038559859.1| hypothetical protein [Neorickettsia helminthoeca]	---	---	---	---	---	---	K05721	FYVE, RhoGEF and PH domain containing 2	-	---	---	-	-	-		756	0	0	0	0	1	1	1	1	-	-	Y	-	Y	Y
	AS219_02880	183	gi|506296778|ref|WP_015816553.1| membrane protein [Neorickettsia risticii]	COG2834: Outer membrane lipoprotein-sorting protein	M	IPR004564: Outer membrane lipoprotein carrier protein LolA;	---	GO:0015031: protein transport;	GO:0030288: outer membrane-bounded periplasmic space;	-	-	-	---	---	Y	-	Y		754	0	0	0	0	1	1	1	1	-	-	Y	-	Y	Y
	AS219_02885	182	gi|88600714|gb|ABD46182.1| putative nicotinate (nicotinamide) nucleotide adenylyltransferase [Neorickettsia sennetsu str. Miyayama]	COG1057: Nicotinic acid mononucleotide adenylyltransferase	H	IPR004820: Cytidylyltransferase; IPR004821: Cytidyltransferase-related; IPR005248: Probable nicotinate-nucleotide adenylyltransferase; IPR014729: Rossmann-like alpha/beta/alpha sandwich fold;	GO:0003824: catalytic activity; GO:0016779: nucleotidyltransferase activity;	GO:0009058: biosynthetic process; GO:0009435: NAD biosynthetic process;	---	-	-	-	---	---	-	-	-		629	0	0	1	1	1	1	1	1	-	Y	-	-	Y	Y
	AS219_02890	578	gi|506296780|ref|WP_015816555.1| recombination protein RecJ [Neorickettsia risticii]	COG0608: Single-stranded DNA-specific exonuclease, DHH superfamily, may be involved in archaeal DNA replication intiation	L	IPR001667: Phosphoesterase, RecJ-like; IPR003156: Phosphoesterase, DHHA1; IPR004610: Bacterial RecJ exonuclease;	GO:0003676: nucleic acid binding; GO:0008409: 5'-3' exonuclease activity; GO:0016787: hydrolase activity; GO:0030145: manganese ion binding;	GO:0006281: DNA repair; GO:0006310: DNA recombination;	---	K07462	single-stranded-DNA-specific exonuclease	-	---	---	-	-	-		361	1	1	1	1	1	1	1	1	Y	-	-	-	Y	Y
	AS219_02895	85	no hit	---	---	---	---	---	---	-	-	-	---	---	-	Y	-		-	-	-	-	-	-	-	-	-	-	-	-	-	-	-
	AS219_02900	413	gi|499771362|ref|WP_011452096.1| NADH dehydrogenase [Neorickettsia sennetsu]	COG1894: NADH:ubiquinone oxidoreductase, NADH-binding 51 kD subunit (chain F)	C	IPR001949: NADH:ubiquinone oxidoreductase, 51kDa subunit, conserved site; IPR011537: NADH ubiquinone oxidoreductase, F subunit; IPR011538: NADH:ubiquinone oxidoreductase, 51kDa subunit; IPR019554: Soluble ligand binding domain; IPR019575: NADH ubiquinone oxidoreductase, F subunit, iron sulphur binding;	GO:0008137: NADH dehydrogenase (ubiquinone activity; GO:0010181: FMN binding; GO:0016651: oxidoreductase activity, acting on NADH or NADPH; GO:0051287: NAD binding; GO:0051539: 4 iron, 4 sulfur cluster binding;	GO:0055114: oxidation-reduction process;	---	K03942	NADH dehydrogenase (ubiquinone) flavoprotein 1	1.6.99.3:1.6.5.3	---	---	-	-	-		270	1	1	1	1	1	1	1	1	Y	-	-	-	Y	Y
	AS219_02905	407	gi|754506854|ref|WP_041917518.1| folylpolyglutamate synthase [Neorickettsia sennetsu]	COG0285: Folylpolyglutamate synthase/Dihydropteroate synthase	H	IPR001645: Folylpolyglutamate synthetase; IPR004101: Mur ligase, C-terminal; IPR013221: Mur ligase, central;	GO:0004326: tetrahydrofolylpolyglutamate synthase activity; GO:0005524: ATP binding; GO:0016874: ligase activity;	GO:0009058: biosynthetic process; GO:0009396: folic acid-containing compound biosynthetic process;	---	K11754	dihydrofolate synthase / folylpolyglutamate synthase	6.3.2.12:6.3.2.17	---	---	-	-	-		411	0	1	1	1	1	1	1	1	-	-	-	-	Y	Y
	AS219_02910	550	gi|499771365|ref|WP_011452099.1| tRNA modification GTPase MnmE [Neorickettsia sennetsu]	COG0486: tRNA U34 5-carboxymethylaminomethyl modifying GTPase MnmE/TrmE	J	IPR002917: GTP-binding domain, HSR1-related; IPR004520: tRNA modification GTPase TrmE; IPR005225: Small GTP-binding protein domain; IPR018948: GTP-binding protein TrmE, N-terminal;	GO:0003924: GTPase activity; GO:0005525: GTP binding;	GO:0006184: GTP catabolic process; GO:0006400: tRNA modification;	GO:0005622: intracellular;	K03650	tRNA modification GTPase	-	---	---	-	-	-		237	1	1	1	1	1	1	1	1	Y	-	-	-	Y	Y
	AS219_02915	738	gi|506296785|ref|WP_015816560.1| outer membrane protein assembly factor BamA [Neorickettsia risticii]	COG4775: Outer membrane protein assembly factor BamA	M	IPR000184: Bacterial surface antigen (D15; IPR010827: Surface antigen variable number; IPR016474: Outer membrane YaeT/YfiO complex, YaeT-related;	---	---	GO:0019867: outer membrane;	-	-	-	---	---	-	-	-		556	1	1	1	1	1	1	1	1	Y	-	-	-	Y	Y
	AS219_02920	366	gi|506296786|ref|WP_015816561.1| peptidase [Neorickettsia risticii]	COG0750: Membrane-associated protease RseP, regulator of RpoE activity	K O	IPR001478: PDZ/DHR/GLGF; IPR004387: Peptidase M50, putative membrane-associated zinc metallopeptidase; IPR008915: Peptidase M50;	GO:0004222: metalloendopeptidase activity; GO:0005515: protein binding;	GO:0006508: proteolysis;	GO:0016021: integral to membrane;	-	-	-	M	---	-	Y	-		352	1	1	1	1	1	1	1	1	Y	-	-	-	Y	Y
	AS219_02925	279	gi|506296787|ref|WP_015816562.1| 4-diphosphocytidyl-2C-methyl-D-erythritol kinase [Neorickettsia risticii]	COG1947: 4-diphosphocytidyl-2C-methyl-D-erythritol kinase	I	IPR004424: 4-diphosphocytidyl-2C-methyl-D-erythritol kinase; IPR006204: GHMP kinase; IPR014721: Ribosomal protein S5 domain 2-type fold, subgroup; IPR020568: Ribosomal protein S5 domain 2-type fold;	GO:0005524: ATP binding; GO:0016301: kinase activity; GO:0050515: 4-(cytidine 5'-diphospho-2-C-methyl-D-erythritol kinase activity;	GO:0016114: terpenoid biosynthetic process; GO:0016310: phosphorylation;	---	-	-	-	---	---	-	-	-		40	1	1	1	1	1	1	1	1	Y	-	-	-	Y	Y
	AS219_02930	784	gi|752704162|ref|WP_041351511.1| DNA gyrase subunit B [Neorickettsia risticii]	COG0187: DNA gyrase/topoisomerase IV, subunit B	L	IPR000565: DNA topoisomerase, type IIA, subunit B; IPR001241: DNA topoisomerase, type IIA, subunit B/N-terminal; IPR002288: DNA topoisomerase, type IIA, subunit B, C-terminal; IPR003594: ATPase-like, ATP-binding domain; IPR006171: Toprim domain; IPR011557: DNA gyrase, subunit B; IPR013506: DNA topoisomerase, type IIA, subunit B, domain 2; IPR013759: DNA topoisomerase, type IIA, subunit B/N-termin…	GO:0003677: DNA binding; GO:0003918: DNA topoisomerase (ATP-hydrolyzing activity; GO:0005524: ATP binding;	GO:0006265: DNA topological change;	GO:0005694: chromosome;	K02470	DNA gyrase subunit B	5.99.1.3	---	---	-	-	-		667	1	1	1	1	1	1	1	1	Y	-	-	-	Y	Y
	AS219_02935	162	gi|506296789|ref|WP_015816564.1| peroxiredoxin [Neorickettsia risticii]	COG1225: Peroxiredoxin	O	IPR000866: Alkyl hydroperoxide reductase subunit C/ Thiol specific antioxidant; IPR012335: Thioredoxin fold; IPR012336: Thioredoxin-like fold; IPR017936: Thioredoxin-like;	GO:0016209: antioxidant activity; GO:0016491: oxidoreductase activity;	GO:0045454: cell redox homeostasis;	---	K03564	peroxiredoxin Q/BCP	1.11.1.15	---	---	-	-	-		492	1	1	1	1	1	1	1	1	Y	-	-	-	Y	Y
	AS219_02940	468	gi|506296790|ref|WP_015816565.1| sodium:proline symporter [Neorickettsia risticii]	COG0591: Na+/proline symporter	E	IPR001734: Sodium/solute symporter;	GO:0005215: transporter activity;	GO:0006810: transport; GO:0055085: transmembrane transport;	GO:0016020: membrane;	-	-	-	---	---	-	Y	-		721	0	0	0	0	1	1	1	1	-	-	Y	-	Y	Y
	AS219_02945	551	gi|254590320|gb|ACT69682.1| pentapeptide repeat domain protein [Neorickettsia risticii str. Illinois]	COG1357: Uncharacterized protein YjbI, contains pentapeptide repeats	S	IPR001646: Pentapeptide repeat;	---	---	---	-	-	-	---	---	Y	-	Y		213	1	1	1	1	1	1	1	1	Y	-	-	-	Y	Y
	AS219_02950	206	gi|506296792|ref|WP_015816567.1| guanylate kinase [Neorickettsia risticii]	COG0194: Guanylate kinase	F	IPR008144: Guanylate kinase; IPR008145: Guanylate kinase/L-type calcium channel; IPR017665: Guanylate kinase, sub-group; IPR020590: Guanylate kinase, conserved site;	GO:0004385: guanylate kinase activity; GO:0005515: protein binding;	GO:0006163: purine nucleotide metabolic process;	---	K00942	guanylate kinase	2.7.4.8	---	---	-	-	-		633	1	1	1	1	1	1	1	1	Y	-	-	-	Y	Y
	AS219_02955	133	gi|254590322|gb|ACT69684.1| conserved hypothetical protein [Neorickettsia risticii str. Illinois]	---	---	---	---	---	---	-	-	-	---	---	-	Y	-		68	1	1	1	1	1	1	1	1	Y	-	-	-	Y	Y
	AS219_02960	241	gi|506296759|ref|WP_015816534.1| hypothetical protein [Neorickettsia risticii]	COG0725: ABC-type molybdate transport system, periplasmic component	P	---	---	---	---	-	-	-	---	---	-	Y	-		778	0	0	0	0	1	1	1	1	-	-	Y	-	Y	Y
	AS219_02965	398	gi|506296795|ref|WP_015816570.1| citrate synthase [Neorickettsia risticii]	COG0372: Citrate synthase	C	IPR002020: Citrate synthase-like; IPR016141: Citrate synthase-like, core; IPR016142: Citrate synthase-like, large alpha subdomain; IPR016143: Citrate synthase-like, small alpha subdomain; IPR019810: Citrate synthase active site;	GO:0046912: transferase activity, transferring acyl groups, acyl groups converted into alkyl on transfer;	GO:0006099: tricarboxylic acid cycle; GO:0044262: cellular carbohydrate metabolic process;	---	K01647	citrate synthase	2.3.3.1	---	---	-	-	-		654	1	1	1	1	1	1	1	1	Y	-	-	-	Y	Y
	AS219_02970	307	gi|506296796|ref|WP_015816571.1| hypothetical protein [Neorickettsia risticii]	---	---	IPR008880: Trigger factor, C-terminal, bacterial;	---	GO:0006457: protein folding; GO:0015031: protein transport;	---	K09578	peptidyl-prolyl cis-trans isomerase NIMA-interacting 1	5.2.1.8	---	---	Y	-	Y		767	0	0	0	0	1	1	1	1	-	-	Y	-	Y	Y
	AS219_02975	413	gi|506296797|ref|WP_015816572.1| enolase [Neorickettsia risticii]	COG0148: Enolase	G	IPR000941: Enolase; IPR020809: Enolase, conserved site; IPR020810: Enolase, C-terminal; IPR020811: Enolase, N-terminal;	GO:0000287: magnesium ion binding; GO:0004634: phosphopyruvate hydratase activity;	GO:0006096: glycolysis;	GO:0000015: phosphopyruvate hydratase complex;	K01689	enolase	4.2.1.11	---	---	-	-	-		110	1	1	1	1	1	1	1	1	Y	-	-	-	Y	Y
	AS219_02980	172	gi|506296798|ref|WP_015816573.1| inorganic pyrophosphatase [Neorickettsia risticii]	COG0221: Inorganic pyrophosphatase	C P	IPR008162: Inorganic pyrophosphatase;	GO:0000287: magnesium ion binding; GO:0004427: inorganic diphosphatase activity;	GO:0006796: phosphate metabolic process;	GO:0005737: cytoplasm;	K01507	inorganic pyrophosphatase	3.6.1.1	---	---	-	-	-		334	1	1	1	1	1	1	1	1	Y	-	-	-	Y	Y
	AS219_02985	272	gi|88600860|gb|ABD46328.1| conserved hypothetical protein [Neorickettsia sennetsu str. Miyayama]	COG3298: Predicted 3'-5' exonuclease related to the exonuclease domain of PolB	L	IPR012337: Ribonuclease H-like; IPR019288: Predicted 3'-5' exonuclease, PolB-like;	GO:0003676: nucleic acid binding;	---	---	K02324	DNA polymerase epsilon subunit 1	2.7.7.7	---	---	-	-	-		32	1	1	1	1	0	1	1	1	-	-	-	-	-	-
	AS219_02990	409	gi|506296800|ref|WP_015816575.1| glutamyl-tRNA synthetase [Neorickettsia risticii]	COG0008: Glutamyl- or glutaminyl-tRNA synthetase	J	IPR000924: Glutamyl/glutaminyl-tRNA synthetase, class Ic; IPR001412: Aminoacyl-tRNA synthetase, class I, conserved site; IPR008925: Aminoacyl-tRNA synthetase, class I, anticodon-binding; IPR014729: Rossmann-like alpha/beta/alpha sandwich fold; IPR020058: Glutamyl/glutaminyl-tRNA synthetase, class Ic, catalytic domain; IPR020061: Glutamyl/glutaminyl-tRNA synthetase, class Ic, alpha-bundle domain; …	GO:0000166: nucleotide binding; GO:0004812: aminoacyl-tRNA ligase activity; GO:0005524: ATP binding; GO:0016876: ligase activity, forming aminoacyl-tRNA and related compounds;	GO:0006412: translation; GO:0006418: tRNA aminoacylation for protein translation; GO:0043039: tRNA aminoacylation;	GO:0005737: cytoplasm;	K01885	glutamyl-tRNA synthetase	6.1.1.17	---	---	-	-	-		547	1	1	1	1	1	1	1	1	Y	-	-	-	Y	Y
	AS219_02995	185	gi|506296801|ref|WP_015816576.1| glycerol-3-phosphate acyltransferase [Neorickettsia risticii]	COG0344: Phospholipid biosynthesis protein PlsY, probable glycerol-3-phosphate acyltransferase	I	IPR003811: Glycerol-3-phosphate acyltransferase, bacteria;	---	---	GO:0005886: plasma membrane;	-	-	-	---	---	-	Y	-		316	1	1	1	1	1	1	1	1	Y	-	-	-	Y	Y
	AS219_03000	641	gi|506296802|ref|WP_015816577.1| type IV secretion system protein VirD4 [Neorickettsia risticii]	COG3505: Type IV secretory pathway, VirD4 component, TraG/TraD family ATPase	U	IPR003688: Ti-type conjugative transfer system, TraG-like;	---	GO:0009291: unidirectional conjugation;	GO:0016020: membrane;	-	-	-	---	---	-	Y	-		169	1	1	1	1	1	1	1	1	Y	-	-	-	Y	Y
	AS219_03005	331	gi|506296803|ref|WP_015816578.1| type VI secretion protein [Neorickettsia risticii]	COG0630: Type IV secretory pathway ATPase VirB11/Archaellum biosynthesis ATPase	U	IPR001482: Type II secretion system protein E; IPR014155: ATPase, P-type DNA transfer, VirB11;	GO:0005524: ATP binding;	GO:0006810: transport; GO:0009405: pathogenesis;	GO:0005622: intracellular; GO:0005737: cytoplasm;	-	-	-	---	---	-	-	-		193	1	1	1	1	1	1	1	1	Y	-	-	-	Y	Y
	AS219_03010	414	gi|499771389|ref|WP_011452123.1| type VI secretion protein [Neorickettsia sennetsu]	COG2948: Type IV secretory pathway, VirB10 components	U	IPR005498: Type IV secretion system, VirB10 / TraB / TrbI;	---	---	---	-	-	-	---	---	-	-	-		273	1	1	1	1	1	1	1	1	Y	-	-	-	Y	Y
	AS219_03015	240	gi|506296806|ref|WP_015816581.1| type VI secretion protein [Neorickettsia risticii]	COG3504: Type IV secretory pathway, VirB9 components	U	IPR010258: Conjugal transfer, TrbG/VirB9/CagX; IPR014148: P-type conjugative transfer protein VirB9;	---	---	---	-	-	-	---	---	Y	Y	-		383	1	1	1	1	1	1	1	1	Y	-	-	-	Y	Y
	AS219_03020	225	gi|752704300|ref|WP_041351643.1| conjugal transfer protein TraJ [Neorickettsia risticii]	COG3736: Type IV secretory pathway, component VirB8	U	IPR007430: VirB8;	---	---	GO:0016020: membrane;	-	-	-	---	---	-	Y	-		133	1	1	1	1	1	1	1	1	Y	-	-	-	Y	Y
	AS219_03025	353	gi|506296760|ref|WP_015816535.1| GTP cyclohydrolase [Neorickettsia risticii]	COG0807: GTP cyclohydrolase II	H	IPR000926: GTP cyclohydrolase II, RibA;	GO:0003935: GTP cyclohydrolase II activity;	GO:0009231: riboflavin biosynthetic process;	---	K01497	GTP cyclohydrolase II	3.5.4.25	---	---	-	-	-		115	1	1	1	1	1	1	1	1	Y	-	-	-	Y	Y
	AS219_03030	332	gi|506296808|ref|WP_015816583.1| pyruvate dehydrogenase subunit beta [Neorickettsia risticii]	COG0022: Pyruvate/2-oxoglutarate/acetoin dehydrogenase complex, dehydrogenase (E1) component	C	IPR005475: Transketolase-like, pyrimidine-binding domain; IPR005476: Transketolase, C-terminal; IPR009014: Transketolase, C-terminal/Pyruvate-ferredoxin oxidoreductase, domain II; IPR015941: Transketolase-like, C-terminal;	GO:0003824: catalytic activity;	GO:0008152: metabolic process;	---	K00162	pyruvate dehydrogenase E1 component beta subunit	1.2.4.1	---	---	-	-	-		331	1	1	1	1	1	1	1	1	Y	-	-	-	Y	Y
	AS219_03035	85	gi|499771396|ref|WP_011452130.1| hypothetical protein [Neorickettsia sennetsu]	---	---	---	---	---	---	-	-	-	---	---	-	-	-		787	0	0	0	0	1	1	1	1	-	-	Y	-	Y	Y
	AS219_03040	107	gi|506296809|ref|WP_015816584.1| hypothetical protein [Neorickettsia risticii]	---	---	IPR007838: Cell division protein ZapA-like;	---	---	---	-	-	-	---	---	-	-	-		791	0	0	0	0	1	1	1	1	-	-	Y	-	Y	Y
	AS219_03050	433	gi|499771398|ref|WP_011452132.1| trigger factor [Neorickettsia sennetsu]	COG0544: FKBP-type peptidyl-prolyl cis-trans isomerase (trigger factor)	O	IPR001179: Peptidyl-prolyl cis-trans isomerase, FKBP-type, domain; IPR005215: Trigger factor; IPR008880: Trigger factor, C-terminal, bacterial; IPR008881: Trigger factor, ribosome-binding, bacterial;	---	GO:0006457: protein folding; GO:0015031: protein transport;	---	-	-	-	---	---	-	-	-		673	1	1	1	1	1	1	1	1	Y	-	-	-	Y	Y
	AS219_03055	201	gi|254590339|gb|ACT69701.1| Clp protease [Neorickettsia risticii str. Illinois]	COG0740: ATP-dependent protease ClpP, protease subunit	O	IPR001907: Peptidase S14, ClpP; IPR018215: Peptidase S14, ClpP, active site; IPR023562: Peptidase S14/S49;	GO:0004252: serine-type endopeptidase activity;	GO:0006508: proteolysis;	---	K01358	ATP-dependent Clp protease, protease subunit	3.4.21.92	S	---	-	-	-		381	1	1	1	1	1	1	1	1	Y	-	-	-	Y	Y
	AS219_03060	400	gi|506296763|ref|WP_015816538.1| ATP-dependent protease [Neorickettsia risticii]	COG1219: ATP-dependent protease Clp, ATPase subunit	O	IPR003593: ATPase, AAA+ type, core; IPR004487: Clp protease, ATP-binding subunit ClpX; IPR010603: Zinc finger, C4-type; IPR013093: ATPase, AAA-2; IPR019489: Clp ATPase, C-terminal;	GO:0000166: nucleotide binding; GO:0005524: ATP binding; GO:0008270: zinc ion binding; GO:0016887: ATPase activity; GO:0017111: nucleoside-triphosphatase activity; GO:0046983: protein dimerization activity; GO:0051082: unfolded protein binding;	GO:0006200: ATP catabolic process; GO:0006457: protein folding; GO:0019538: protein metabolic process;	---	K03544	ATP-dependent Clp protease ATP-binding subunit ClpX	-	---	---	-	-	-		470	1	1	1	1	1	1	1	1	Y	-	-	-	Y	Y
	AS219_03065	99	gi|499771402|ref|WP_011452136.1| MULTISPECIES: hypothetical protein [Neorickettsia]	---	---	---	---	---	---	-	-	-	---	---	-	-	-		254	0	1	1	1	1	1	0	1	-	-	-	-	-	Y
	AS219_03070	696	gi|499771403|ref|WP_011452137.1| glycyl-tRNA synthetase subunit beta [Neorickettsia sennetsu]	COG0751: Glycyl-tRNA synthetase, beta subunit	J	IPR006194: Glycyl-tRNA synthetase, class II, heterodimeric; IPR008909: DALR anticodon binding; IPR015944: Glycyl-tRNA synthetase, class IIc, beta subunit;	GO:0000166: nucleotide binding; GO:0004814: arginine-tRNA ligase activity; GO:0004820: glycine-tRNA ligase activity; GO:0005524: ATP binding;	GO:0006412: translation; GO:0006420: arginyl-tRNA aminoacylation; GO:0006426: glycyl-tRNA aminoacylation;	GO:0005737: cytoplasm;	-	-	-	---	---	-	-	-		675	1	1	1	1	1	1	1	1	Y	-	-	-	Y	Y
	AS219_03075	287	gi|754506917|ref|WP_041917581.1| glycyl-tRNA synthetase subunit alpha [Neorickettsia sennetsu]	COG0752: Glycyl-tRNA synthetase, alpha subunit	J	IPR002310: Glycyl-tRNA synthetase, class IIc, alpha subunit; IPR006194: Glycyl-tRNA synthetase, class II, heterodimeric;	GO:0000166: nucleotide binding; GO:0004820: glycine-tRNA ligase activity; GO:0005524: ATP binding;	GO:0006412: translation; GO:0006426: glycyl-tRNA aminoacylation;	GO:0005737: cytoplasm;	K01878	glycyl-tRNA synthetase alpha chain	6.1.1.14	---	---	-	-	-		481	1	1	1	1	1	1	1	1	Y	-	-	-	Y	Y
	AS219_03080	397	gi|499771405|ref|WP_011452139.1| aspartate aminotransferase [Neorickettsia sennetsu]	COG0436: Aspartate/methionine/tyrosine aminotransferase	E	IPR001176: 1-aminocyclopropane-1-carboxylate synthase; IPR004838: Aminotransferases, class-I, pyridoxal-phosphate-binding site; IPR004839: Aminotransferase, class I/classII; IPR015421: Pyridoxal phosphate-dependent transferase, major region, subdomain 1; IPR015422: Pyridoxal phosphate-dependent transferase, major region, subdomain 2; IPR015424: Pyridoxal phosphate-dependent transferase, major dom…	GO:0003824: catalytic activity; GO:0016769: transferase activity, transferring nitrogenous groups; GO:0016847: 1-aminocyclopropane-1-carboxylate synthase activity; GO:0030170: pyridoxal phosphate binding;	GO:0009058: biosynthetic process; GO:0042218: 1-aminocyclopropane-1-carboxylate biosynthetic process;	---	K00812	aspartate aminotransferase	2.6.1.1	---	---	-	-	-		502	1	1	1	1	1	1	1	1	Y	-	-	-	Y	Y
	AS219_03085	151	gi|499771406|ref|WP_011452140.1| single-stranded DNA-binding protein [Neorickettsia sennetsu]	COG0629: Single-stranded DNA-binding protein	L	IPR000424: Primosome PriB/single-strand DNA-binding; IPR011344: Single-strand DNA-binding; IPR012340: Nucleic acid-binding, OB-fold; IPR016027: Nucleic acid-binding, OB-fold-like;	GO:0003697: single-stranded DNA binding;	GO:0006260: DNA replication;	---	K03111	single-strand DNA-binding protein	-	---	---	-	-	-		19	1	1	1	1	1	1	1	1	Y	-	-	-	Y	Y
	AS219_03090	196	gi|506296765|ref|WP_015816540.1| RpsU-divergently transcribed protein [Neorickettsia risticii]	COG5590: Ubiquinone biosynthesis protein COQ9	H	IPR012762: Ubiquinone biosynthesis protein COQ9; IPR013718: COQ9;	---	GO:0006744: ubiquinone biosynthetic process;	---	-	-	-	---	---	-	-	-		51	1	1	1	1	1	1	1	1	Y	-	-	-	Y	Y
	AS219_03095	214	gi|506296814|ref|WP_015816589.1| transaldolase [Neorickettsia risticii]	COG0176: Transaldolase	G	IPR001585: Transaldolase; IPR004731: Transaldolase 3A/3B; IPR013785: Aldolase-type TIM barrel; IPR018225: Transaldolase, active site;	GO:0003824: catalytic activity;	GO:0005975: carbohydrate metabolic process; GO:0008152: metabolic process;	---	K00616	transaldolase	2.2.1.2	---	---	-	-	-		165	1	1	1	1	1	1	1	1	Y	-	-	-	Y	Y
	AS219_03100	111	gi|506296766|ref|WP_015816541.1| ATP synthase F1 subunit epsilon [Neorickettsia risticii]	COG0355: FoF1-type ATP synthase, epsilon subunit	C	IPR020546: ATPase, F1 complex, delta/epsilon subunit, N-terminal;	GO:0046933: hydrogen ion transporting ATP synthase activity, rotational mechanism; GO:0046961: proton-transporting ATPase activity, rotational mechanism;	GO:0015986: ATP synthesis coupled proton transport;	GO:0045261: proton-transporting ATP synthase complex, catalytic core F(1;	K02134	F-type H+-transporting ATPase subunit delta	3.6.3.14	---	---	-	-	-		439	1	1	1	1	1	1	1	1	Y	-	-	-	Y	Y
	AS219_03105	474	gi|506296815|ref|WP_015816590.1| F0F1 ATP synthase subunit beta [Neorickettsia risticii]	COG0055: FoF1-type ATP synthase, beta subunit	C	IPR000194: ATPase, alpha/beta subunit, nucleotide-binding domain; IPR000793: ATPase, F1/V1/A1 complex, alpha/beta subunit, C-terminal; IPR003593: ATPase, AAA+ type, core; IPR004100: ATPase, F1/V1/A1 complex, alpha/beta subunit, N-terminal; IPR005722: ATPase, F1 complex, beta subunit; IPR018118: ATPase, F1/A1 complex, alpha/beta subunit, N-terminal;	GO:0000166: nucleotide binding; GO:0005524: ATP binding; GO:0008553: hydrogen-exporting ATPase activity, phosphorylative mechanism; GO:0016820: hydrolase activity, acting on acid anhydrides, catalyzing transmembrane movement of substances; GO:0017111: nucleoside-triphosphatase activity; GO:0046933: hydrogen ion transporting ATP synthase activity, rotational mechanism; GO:0046961: proton-transport…	GO:0015986: ATP synthesis coupled proton transport; GO:0015991: ATP hydrolysis coupled proton transport; GO:0015992: proton transport; GO:0046034: ATP metabolic process;	GO:0016469: proton-transporting two-sector ATPase complex; GO:0033178: proton-transporting two-sector ATPase complex, catalytic domain; GO:0045261: proton-transporting ATP synthase complex, catalytic core F(1;	K02133	F-type H+-transporting ATPase subunit beta	3.6.3.14	---	---	-	-	-		660	1	1	1	1	1	1	1	1	Y	-	-	-	Y	Y
	AS219_03110	840	gi|752704166|ref|WP_041351514.1| hypothetical protein [Neorickettsia risticii]	---	---	---	---	---	---	-	-	-	---	---	Y	-	Y		792	0	0	0	0	1	1	1	1	-	-	Y	-	Y	Y
	AS219_03115	713	gi|506296816|ref|WP_015816591.1| type VI secretion protein [Neorickettsia risticii]	COG3451: Type IV secretory pathway, VirB4 component	U	IPR018145: CagE, TrbE, VirB component of type IV transporter system, central domain;	GO:0005524: ATP binding;	---	---	-	-	-	---	---	-	-	-		765	0	0	0	0	1	1	1	1	-	-	Y	-	Y	Y
	AS219_03120	121	gi|499771415|ref|WP_011452149.1| type VI secretion protein [Neorickettsia sennetsu]	COG3838: Type IV secretory pathway, VirB2 components (pilins)	U	IPR007039: Conjugal transfer,TrbC;	---	---	---	-	-	-	---	---	Y	-	Y		738	0	0	0	0	1	1	1	1	-	-	Y	-	Y	Y
	AS219_03125	115	gi|499771417|ref|WP_011452151.1| type VI secretion protein [Neorickettsia sennetsu]	COG3838: Type IV secretory pathway, VirB2 components (pilins)	U	IPR007039: Conjugal transfer,TrbC;	---	---	---	-	-	-	---	---	Y	Y	-		820	0	0	0	0	1	1	0	1	-	-	-	-	-	Y
	AS219_03130	596	gi|506296818|ref|WP_015816593.1| elongation factor 4 [Neorickettsia risticii]	COG0481: Translation elongation factor EF-4, membrane-bound GTPase	J	IPR000640: Translation elongation factor EFG/EF2, C-terminal; IPR000795: Protein synthesis factor, GTP-binding; IPR004161: Translation elongation factor EFTu/EF1A, domain 2; IPR005225: Small GTP-binding protein domain; IPR006297: GTP-binding protein LepA; IPR009000: Translation elongation/initiation factor/Ribosomal, beta-barrel; IPR009022: Elongation factor G/III/V; IPR013842: GTP-binding protei…	GO:0003924: GTPase activity; GO:0005525: GTP binding;	---	---	K03596	GTP-binding protein LepA	-	---	---	-	-	-		348	1	1	1	1	1	1	1	1	Y	-	-	-	Y	Y
	AS219_03135	505	gi|506296820|ref|WP_015816595.1| lysyl-tRNA synthetase [Neorickettsia risticii]	COG1384: Lysyl-tRNA synthetase, class I	J	IPR001412: Aminoacyl-tRNA synthetase, class I, conserved site; IPR002904: Lysyl-tRNA synthetase, class I; IPR008925: Aminoacyl-tRNA synthetase, class I, anticodon-binding; IPR014729: Rossmann-like alpha/beta/alpha sandwich fold; IPR020751: Aminoacyl-tRNA synthetase, class I, anticodon-binding domain, subdomain 2; IPR020754: Lysyl-tRNA synthetase, class Ic;	GO:0000166: nucleotide binding; GO:0004812: aminoacyl-tRNA ligase activity; GO:0004824: lysine-tRNA ligase activity; GO:0005524: ATP binding;	GO:0006412: translation; GO:0006418: tRNA aminoacylation for protein translation; GO:0006430: lysyl-tRNA aminoacylation;	GO:0005737: cytoplasm;	-	-	-	---	---	-	-	-		351	1	1	1	1	1	1	1	1	Y	-	-	-	Y	Y
	AS219_03140	158	gi|506296821|ref|WP_015816596.1| hypothetical protein [Neorickettsia risticii]	---	---	---	---	---	---	-	-	-	---	---	-	-	-		805	0	0	0	0	1	1	1	1	-	-	Y	-	Y	Y
	AS219_03145	245	gi|752704303|ref|WP_041351646.1| molybdopterin biosynthesis protein MoeB [Neorickettsia risticii]	COG0476: Molybdopterin or thiamine biosynthesis adenylyltransferase	H	IPR000594: UBA/THIF-type NAD/FAD binding fold; IPR007901: MoeZ/MoeB; IPR009036: Molybdenum cofactor biosynthesis, MoeB; IPR016040: NAD(P-binding domain;	GO:0003824: catalytic activity; GO:0005488: binding;	---	---	K11996	adenylyltransferase and sulfurtransferase	-	---	---	-	Y	-		113	0	0	1	1	1	1	1	1	-	Y	-	-	Y	Y
	AS219_03150	333	gi|506296825|ref|WP_015816600.1| ferredoxin--NADP reductase [Neorickettsia risticii]	COG0492: Thioredoxin reductase	O	IPR000103: Pyridine nucleotide-disulphide oxidoreductase, class-II; IPR001327: Pyridine nucleotide-disulphide oxidoreductase, NAD-binding domain; IPR013027: FAD-dependent pyridine nucleotide-disulphide oxidoreductase; IPR022890: Ferredoxin--NADP reductase, type 2; IPR023753: Pyridine nucleotide-disulphide oxidoreductase, ;	GO:0004324: ferredoxin-NADP+ reductase activity; GO:0016491: oxidoreductase activity; GO:0050660: flavin adenine dinucleotide binding;	GO:0055114: oxidation-reduction process;	---	K00384	thioredoxin reductase (NADPH)	1.8.1.9	---	---	-	Y	-		513	1	1	1	1	1	1	1	1	Y	-	-	-	Y	Y
	AS219_03155	413	gi|506296838|ref|WP_015816613.1| histidyl-tRNA synthetase [Neorickettsia risticii]	COG0124: Histidyl-tRNA synthetase	J	IPR002314: Aminoacyl-tRNA synthetase, class II (G/ H/ P/ S, conserved domain; IPR004154: Anticodon-binding; IPR004516: Histidyl-tRNA synthetase, class IIa; IPR006195: Aminoacyl-tRNA synthetase, class II; IPR015807: Histidyl-tRNA synthetase, class IIa, subgroup;	GO:0000166: nucleotide binding; GO:0004812: aminoacyl-tRNA ligase activity; GO:0004821: histidine-tRNA ligase activity; GO:0005524: ATP binding;	GO:0006412: translation; GO:0006418: tRNA aminoacylation for protein translation; GO:0006427: histidyl-tRNA aminoacylation;	GO:0005737: cytoplasm;	K01892	histidyl-tRNA synthetase	6.1.1.21	---	---	-	-	-		244	1	1	1	1	1	1	1	1	Y	-	-	-	Y	Y
	AS219_03160	95	gi|506296826|ref|WP_015816601.1| BolA family transcriptional regulator [Neorickettsia risticii]	COG0271: Stress-induced morphogen (activity unknown)	T	IPR002634: BolA protein;	---	---	---	K05527	BolA protein	-	---	---	-	-	-		585	1	1	1	1	1	1	1	1	Y	-	-	-	Y	Y
	AS219_03165	413	gi|506296839|ref|WP_015816614.1| MFS transporter [Neorickettsia risticii]	COG0477: MFS family permease	E G P R	IPR005828: General substrate transporter; IPR005829: Sugar transporter, conserved site; IPR016196: Major facilitator superfamily domain, general substrate transporter; IPR020846: Major facilitator superfamily domain;	GO:0005215: transporter activity; GO:0022857: transmembrane transporter activity;	GO:0006810: transport; GO:0055085: transmembrane transport;	GO:0016020: membrane; GO:0016021: integral to membrane;	-	-	-	---	---	-	Y	-		91	2	2	1	1	1	1	1	1	-	-	-	-	Y	Y
	AS219_03170	252	gi|499771431|ref|WP_011452165.1| signal peptidase [Neorickettsia sennetsu]	COG0681: Signal peptidase I	U	IPR000223: Peptidase S26A, signal peptidase I; IPR011056: Peptidase S24/S26A/S26B/S26C, beta-ribbon domain; IPR015927: Peptidase S24/S26A/S26B/S26C; IPR019757: Peptidase S26A, signal peptidase I, lysine active site; IPR019758: Peptidase S26A, signal peptidase I, conserved site; IPR019759: Peptidase S24/S26A/S26B;	GO:0008236: serine-type peptidase activity;	GO:0006508: proteolysis;	GO:0016020: membrane; GO:0016021: integral to membrane;	-	-	-	S	---	-	Y	-		642	1	1	1	1	1	1	1	1	Y	-	-	-	Y	Y
	AS219_03175	416	gi|506296840|ref|WP_015816615.1| tRNA modifying enzyme [Neorickettsia risticii]	COG0621: tRNA A37 methylthiotransferase MiaB	J	IPR005839: Methylthiotransferase; IPR006467: MiaB-like tRNA modifying enzyme; IPR006638: Elongator protein 3/MiaB/NifB; IPR007197: Radical SAM; IPR013848: Methylthiotransferase, N-terminal; IPR020612: Methylthiotransferase, conserved site; IPR023404: Radical SAM, alpha/beta horseshoe; IPR023970: Methylthiotransferase/B12-binding/radical SAM-type;	GO:0003824: catalytic activity; GO:0016740: transferase activity; GO:0051536: iron-sulfur cluster binding; GO:0051539: 4 iron, 4 sulfur cluster binding;	GO:0009451: RNA modification; GO:0043412: macromolecule modification;	GO:0005575: cellular_component;	-	-	-	---	---	-	-	-		706	1	1	1	0	1	1	1	1	-	-	-	-	Y	Y
	AS219_03180	445	gi|88600737|gb|ABD46205.1| hypothetical protein NSE_0787 [Neorickettsia sennetsu str. Miyayama]	---	---	---	---	---	---	-	-	-	---	---	-	-	-		807	0	0	0	0	1	1	1	1	-	-	Y	-	Y	Y
	AS219_03185	178	gi|506296829|ref|WP_015816604.1| hypothetical protein [Neorickettsia risticii]	---	---	---	---	---	---	-	-	-	---	---	-	Y	-		731	0	0	0	0	1	1	1	1	-	-	Y	-	Y	Y
	AS219_03190	273	gi|506296842|ref|WP_015816617.1| hypothetical protein [Neorickettsia risticii]	---	---	---	---	---	---	-	-	-	---	---	-	-	-		777	0	0	0	0	1	1	1	1	-	-	Y	-	Y	Y
	AS219_03195	326	gi|506296830|ref|WP_015816605.1| ferrochelatase [Neorickettsia risticii]	COG0276: Protoheme ferro-lyase (ferrochelatase)	H	IPR001015: Ferrochelatase; IPR019772: Ferrochelatase, active site;	GO:0004325: ferrochelatase activity;	GO:0006783: heme biosynthetic process;	---	K01772	ferrochelatase	4.99.1.1	---	---	-	-	-		449	1	1	1	1	1	1	1	1	Y	-	-	-	Y	Y
	AS219_03200	326	gi|499771438|ref|WP_011452172.1| hypothetical protein [Neorickettsia sennetsu]	---	---	---	---	---	---	-	-	-	---	---	Y	-	Y		752	0	0	0	0	1	1	1	1	-	-	Y	-	Y	Y
	AS219_03205	87	gi|499771439|ref|WP_011452173.1| 30S ribosomal protein S20 [Neorickettsia sennetsu]	COG0268: Ribosomal protein S20	J	IPR002583: Ribosomal protein S20;	GO:0003723: RNA binding; GO:0003735: structural constituent of ribosome;	GO:0006412: translation;	GO:0005622: intracellular; GO:0005840: ribosome;	K02968	small subunit ribosomal protein S20	-	---	---	-	-	-		353	1	1	1	1	1	1	1	1	Y	-	-	-	Y	Y
	AS219_03210	228	gi|506296832|ref|WP_015816607.1| orotidine 5-phosphate decarboxylase [Neorickettsia risticii]	COG0284: Orotidine-5'-phosphate decarboxylase	F	IPR001754: Orotidine 5'-phosphate decarboxylase domain; IPR011060: Ribulose-phosphate binding barrel; IPR013785: Aldolase-type TIM barrel; IPR014732: Orotidine 5'-phosphate decarboxylase; IPR018089: Orotidine 5'-phosphate decarboxylase, active site;	GO:0003824: catalytic activity; GO:0004590: orotidine-5'-phosphate decarboxylase activity;	GO:0006207: 'de novo' pyrimidine base biosynthetic process; GO:0008152: metabolic process; GO:0044205: 'de novo' UMP biosynthetic process;	---	K01591	orotidine-5'-phosphate decarboxylase	4.1.1.23	---	---	-	-	-		148	1	1	1	1	1	1	1	1	Y	-	-	-	Y	Y
	AS219_03215	233	gi|506296845|ref|WP_015816620.1| membrane protein [Neorickettsia risticii]	COG0861: Membrane protein TerC, possibly involved in tellurium resistance	P	IPR005496: Integral membrane protein TerC;	---	---	GO:0016021: integral to membrane;	-	-	-	---	---	-	Y	-		163	1	1	1	1	1	1	1	1	Y	-	-	-	Y	Y
	AS219_03220	502	gi|506296846|ref|WP_015816621.1| methylmalonyl-CoA carboxyltransferase [Neorickettsia risticii]	COG4799: Acetyl-CoA carboxylase, carboxyltransferase component	I	IPR000022: Carboxyl transferase; IPR011762: Acetyl-coenzyme A carboxyltransferase, N-terminal; IPR011763: Acetyl-coenzyme A carboxyltransferase, C-terminal;	GO:0016874: ligase activity;	---	---	K01966	propionyl-CoA carboxylase beta chain	6.4.1.3	---	---	-	-	-		637	1	1	1	1	1	1	1	1	Y	-	-	-	Y	Y
	AS219_03225	182	gi|506296834|ref|WP_015816609.1| hypothetical protein [Neorickettsia risticii]	---	---	---	---	---	---	-	-	-	---	---	-	Y	-		774	0	0	0	0	1	1	1	1	-	-	Y	-	Y	Y
	AS219_03230	436	gi|752704168|ref|WP_041351516.1| transporter [Neorickettsia risticii]	COG1538: Outer membrane protein TolC	M	IPR003423: Outer membrane efflux protein;	GO:0005215: transporter activity;	GO:0006810: transport;	---	-	-	-	---	---	-	Y	-		542	1	1	1	1	1	1	1	1	Y	-	-	-	Y	Y
	AS219_03235	414	gi|506296835|ref|WP_015816610.1| 4-hydroxy-3-methylbut-2-en-1-yl diphosphate synthase [Neorickettsia risticii]	COG0821: 4-hydroxy-3-methylbut-2-en-1-yl diphosphate synthase IspG/GcpE	I	IPR004588: 4-hydroxy-3-methylbut-2-en-1-yl diphosphate synthase, bacterial-type;	GO:0046429: 4-hydroxy-3-methylbut-2-en-1-yl diphosphate synthase activity;	GO:0016114: terpenoid biosynthetic process; GO:0055114: oxidation-reduction process;	---	K03526	(E)-4-hydroxy-3-methylbut-2-enyl-diphosphate synthase	1.17.7.1	---	---	-	-	-		146	1	1	1	1	1	1	1	1	Y	-	-	-	Y	Y
	AS219_03240	235	gi|506296848|ref|WP_015816623.1| inositol monophosphatase [Neorickettsia risticii]	COG0483: Archaeal fructose-1,6-bisphosphatase or related enzyme of inositol monophosphatase family	G	IPR000760: Inositol monophosphatase;	GO:0004437: inositol or phosphatidylinositol phosphatase activity;	---	---	-	-	-	---	---	-	-	-		516	1	1	1	1	1	1	1	1	Y	-	-	-	Y	Y
	AS219_03245	322	gi|754506861|ref|WP_041917525.1| pyruvate dehydrogenase [Neorickettsia sennetsu]	COG1071: TPP-dependent pyruvate or acetoin dehydrogenase subunit alpha	C	IPR001017: Dehydrogenase, E1 component; IPR017597: Pyruvate dehydrogenase (acetyl-transferring E1 component, alpha subunit, subgroup y;	GO:0004739: pyruvate dehydrogenase (acetyl-transferring activity; GO:0016624: oxidoreductase activity, acting on the aldehyde or oxo group of donors, disulfide as acceptor;	GO:0006096: glycolysis; GO:0008152: metabolic process; GO:0055114: oxidation-reduction process;	GO:0043231: intracellular membrane-bounded organelle;	K00161	pyruvate dehydrogenase E1 component alpha subunit	1.2.4.1	---	---	-	-	-		409	1	1	1	1	1	1	1	1	Y	-	-	-	Y	Y
	AS219_03260	280	gi|506296852|ref|WP_015816627.1| 4-hydroxybenzoate polyprenyltransferase [Neorickettsia risticii]	COG0382: 4-hydroxybenzoate polyprenyltransferase	H	IPR000537: UbiA prenyltransferase family;	GO:0004659: prenyltransferase activity;	---	GO:0016021: integral to membrane;	K06125	4-hydroxybenzoate polyprenyltransferase	-	---	---	-	Y	-		158	1	1	1	1	1	1	1	1	Y	-	-	-	Y	Y
	AS219_03265	152	gi|506296850|ref|WP_015816625.1| flavin reductase [Neorickettsia risticii]	COG1853: NADH-FMN oxidoreductase RutF, flavin reductase (DIM6/NTAB) family	C	IPR002563: Flavin reductase-like, FMN-binding; IPR009002: FMN-binding split barrel-related; IPR012349: FMN-binding split barrel;	GO:0010181: FMN binding; GO:0042602: flavin reductase activity;	---	---	-	-	-	---	---	-	-	-		374	0	0	1	1	1	1	1	1	-	Y	-	-	Y	Y
	AS219_03270	255	gi|499771453|ref|WP_011452187.1| phosphate ABC transporter ATP-binding protein [Neorickettsia sennetsu]	COG1117: ABC-type phosphate transport system, ATPase component	P	IPR003439: ABC transporter-like; IPR003593: ATPase, AAA+ type, core; IPR005670: Phosphate transport system permease protein 1; IPR017871: ABC transporter, conserved site;	GO:0000166: nucleotide binding; GO:0005315: inorganic phosphate transmembrane transporter activity; GO:0005524: ATP binding; GO:0016887: ATPase activity; GO:0017111: nucleoside-triphosphatase activity;	GO:0035435: phosphate transmembrane transport;	GO:0016020: membrane;	K02036	phosphate transport system ATP-binding protein	3.6.3.27	---	---	-	-	-		336	1	1	1	1	1	1	1	1	Y	-	-	-	Y	Y
	AS219_03280	147	gi|506296854|ref|WP_015816629.1| single-stranded DNA-binding protein [Neorickettsia risticii]	COG0691: tmRNA-binding protein	O	IPR000037: SsrA-binding protein; IPR020081: SsrA-binding protein, conserved site; IPR023620: Small protein B;	GO:0003723: RNA binding;	GO:0006412: translation;	---	K03664	SsrA-binding protein	-	---	---	-	-	-		558	1	1	1	1	1	1	1	1	Y	-	-	-	Y	Y
	AS219_03285	946	gi|506296866|ref|WP_015816641.1| phosphoribosylformylglycinamidine synthase [Neorickettsia risticii]	COG0046: Phosphoribosylformylglycinamidine (FGAM) synthase, synthetase domain	F	IPR000728: AIR synthase-related protein; IPR010074: Phosphoribosylformylglycinamidine synthase II; IPR010918: AIR synthase-related protein, C-terminal; IPR016188: PurM, N-terminal-like;	GO:0003824: catalytic activity; GO:0004642: phosphoribosylformylglycinamidine synthase activity;	GO:0006189: 'de novo' IMP biosynthetic process;	GO:0005737: cytoplasm;	-	-	-	---	---	-	-	-		132	1	1	1	1	1	1	1	1	Y	-	-	-	Y	Y
	AS219_03290	78	no hit	---	---	---	---	---	---	-	-	-	---	---	-	-	-		-	-	-	-	-	-	-	-	-	-	-	-	-	-	-
	AS219_03295	423	gi|499771458|ref|WP_011452192.1| permease [Neorickettsia sennetsu]	COG2814: Predicted arabinose efflux permease, MFS family	G	IPR011701: Major facilitator superfamily; IPR016196: Major facilitator superfamily domain, general substrate transporter; IPR020846: Major facilitator superfamily domain;	---	GO:0055085: transmembrane transport;	GO:0016021: integral to membrane;	-	-	-	---	---	-	Y	-		785	0	0	0	0	1	1	1	1	-	-	Y	-	Y	Y
	AS219_03300	652	gi|506296856|ref|WP_015816631.1| propionyl-CoA carboxylase [Neorickettsia risticii]	COG4770: Acetyl/propionyl-CoA carboxylase, alpha subunit	I	IPR000089: Biotin/lipoyl attachment; IPR001882: Biotin-binding site; IPR005479: Carbamoyl-phosphate synthetase, large subunit, ATP-binding; IPR005481: Carbamoyl-phosphate synthase, large subunit, N-terminal; IPR005482: Biotin carboxylase, C-terminal; IPR011053: Single hybrid motif; IPR011054: Rudiment single hybrid motif; IPR011761: ATP-grasp fold; IPR011764: Biotin carboxylation domain; IPR01381…	GO:0003824: catalytic activity; GO:0004075: biotin carboxylase activity; GO:0005524: ATP binding; GO:0016874: ligase activity; GO:0046872: metal ion binding;	GO:0008152: metabolic process;	---	K01965	propionyl-CoA carboxylase alpha chain	6.4.1.3	---	---	-	-	-		641	1	1	1	1	1	1	1	1	Y	-	-	-	Y	Y
	AS219_03305	303	gi|752704174|ref|WP_041351522.1| ribose-phosphate pyrophosphokinase [Neorickettsia risticii]	COG0462: Phosphoribosylpyrophosphate synthetase	E F	IPR000836: Phosphoribosyltransferase; IPR005946: Ribose-phosphate diphosphokinase;	GO:0000287: magnesium ion binding; GO:0004749: ribose phosphate diphosphokinase activity;	GO:0009116: nucleoside metabolic process; GO:0009165: nucleotide biosynthetic process;	---	K00948	ribose-phosphate pyrophosphokinase	2.7.6.1	---	---	-	-	-		305	1	1	1	1	1	1	1	1	Y	-	-	-	Y	Y
	AS219_03310	180	gi|506296869|ref|WP_015816644.1| iron transporter [Neorickettsia risticii]	COG0694: Fe-S cluster biogenesis protein NfuA, 4Fe-4S-binding domain	O	IPR001075: NIF system FeS cluster assembly, NifU, C-terminal; IPR014824: NIF system FeS cluster assembly, NifU-like scaffold, N-terminal;	GO:0005506: iron ion binding; GO:0051536: iron-sulfur cluster binding;	GO:0016226: iron-sulfur cluster assembly;	---	-	-	-	---	---	-	-	-		219	1	1	1	1	1	1	1	1	Y	-	-	-	Y	Y
	AS219_03315	81	gi|752704308|ref|WP_041351651.1| hypothetical protein [Neorickettsia risticii]	COG2214: Curved DNA-binding protein CbpA, contains a DnaJ-like domain	K	IPR001623: Heat shock protein DnaJ, N-terminal; IPR003095: Heat shock protein DnaJ;	GO:0031072: heat shock protein binding; GO:0051082: unfolded protein binding;	GO:0006457: protein folding;	---	K09535	DnaJ homolog subfamily C member 15	-	---	---	-	-	-		309	0	2	1	1	1	1	1	1	-	-	-	-	Y	Y
	AS219_03320	160	gi|506296859|ref|WP_015816634.1| NADH dehydrogenase subunit I [Neorickettsia risticii]	COG1143: Formate hydrogenlyase subunit 6/NADH:ubiquinone oxidoreductase 23 kD subunit (chain I)	C	IPR001450: 4Fe-4S binding domain; IPR010226: NADH-quinone oxidoreductase, chain I; IPR012285: Fumarate reductase, C-terminal; IPR017896: 4Fe-4S ferredoxin, iron-sulpur binding domain; IPR017900: 4Fe-4S ferredoxin, iron-sulphur binding, conserved site;	GO:0009055: electron carrier activity; GO:0016491: oxidoreductase activity; GO:0016651: oxidoreductase activity, acting on NADH or NADPH; GO:0051536: iron-sulfur cluster binding; GO:0051539: 4 iron, 4 sulfur cluster binding;	GO:0055114: oxidation-reduction process;	GO:0016020: membrane;	K03941	NADH dehydrogenase (ubiquinone) Fe-S protein 8	1.6.99.3:1.6.5.3	---	---	-	-	-		258	1	1	1	1	1	1	1	1	Y	-	-	-	Y	Y
	AS219_03325	295	gi|752704176|ref|WP_041351524.1| methenyltetrahydrofolate cyclohydrolase [Neorickettsia risticii]	COG0190: 5,10-methylene-tetrahydrofolate dehydrogenase/Methenyl tetrahydrofolate cyclohydrolase	H	IPR000672: Tetrahydrofolate dehydrogenase/cyclohydrolase; IPR016040: NAD(P-binding domain; IPR020630: Tetrahydrofolate dehydrogenase/cyclohydrolase, catalytic domain; IPR020631: Tetrahydrofolate dehydrogenase/cyclohydrolase, NAD(P-binding domain; IPR020867: Tetrahydrofolate dehydrogenase/cyclohydrolase, conserved site;	GO:0003824: catalytic activity; GO:0005488: binding;	GO:0009396: folic acid-containing compound biosynthetic process; GO:0055114: oxidation-reduction process;	---	K01491	methylenetetrahydrofolate dehydrogenase (NADP+) / methenyltetrahydrofolate cyclohydrolase	1.5.1.5:3.5.4.9	---	---	-	-	-		362	1	1	1	1	1	1	1	1	Y	-	-	-	Y	Y
	AS219_03335	608	gi|88600307|gb|ABD45775.1| hypothetical protein NSE_0823 [Neorickettsia sennetsu str. Miyayama]	COG0457: Tetratricopeptide (TPR) repeat COG1729: Periplasmic TolA-binding protein (function unknown) COG4105: Outer membrane protein assembly factor BamD, BamD/ComL family	M R	---	---	---	---	K03135	transcription initiation factor TFIID subunit 11	-	---	---	-	-	-		-	-	-	-	-	-	-	-	-	-	-	-	-	-	-
	AS219_03340	362	gi|506296861|ref|WP_015816636.1| serine/threonine protein phosphatase [Neorickettsia risticii]	COG1409: 3',5'-cyclic AMP phosphodiesterase CpdA	T	IPR004843: Metallo-dependent phosphatase;	GO:0016787: hydrolase activity;	---	---	K04431	mitogen-activated protein kinase kinase 7	2.7.12.2	---	---	-	Y	-		699	1	1	1	0	1	1	1	1	-	-	-	-	Y	Y
	AS219_03350	406	gi|506296862|ref|WP_015816637.1| 5-aminolevulinate synthase [Neorickettsia risticii]	COG0156: 7-keto-8-aminopelargonate synthetase or related enzyme	H	IPR001917: Aminotransferase, class-II, pyridoxal-phosphate binding site; IPR004839: Aminotransferase, class I/classII; IPR010961: Tetrapyrrole biosynthesis, 5-aminolevulinic acid synthase; IPR015421: Pyridoxal phosphate-dependent transferase, major region, subdomain 1; IPR015422: Pyridoxal phosphate-dependent transferase, major region, subdomain 2; IPR015424: Pyridoxal phosphate-dependent transfe…	GO:0003824: catalytic activity; GO:0003870: 5-aminolevulinate synthase activity; GO:0016740: transferase activity; GO:0016769: transferase activity, transferring nitrogenous groups; GO:0030170: pyridoxal phosphate binding;	GO:0008152: metabolic process; GO:0009058: biosynthetic process; GO:0033014: tetrapyrrole biosynthetic process;	---	K00643	5-aminolevulinate synthase	2.3.1.37	---	---	-	-	-		455	1	1	1	1	1	1	1	1	Y	-	-	-	Y	Y
	AS219_03355	64	gi|499771469|ref|WP_011452203.1| MULTISPECIES: 30S ribosomal protein S21 [Neorickettsia]	COG0828: Ribosomal protein S21	J	IPR001911: Ribosomal protein S21;	GO:0003735: structural constituent of ribosome;	GO:0006412: translation;	GO:0005622: intracellular; GO:0005840: ribosome;	-	-	-	---	---	-	-	-		77	0	0	1	1	1	1	1	1	-	Y	-	-	Y	Y
	AS219_03360	135	gi|499771470|ref|WP_011452204.1| cytochrome c-type biogenesis protein CcmE [Neorickettsia sennetsu]	COG2332: Cytochrome c-type biogenesis protein CcmE	C O	IPR004329: CcmE/CycJ protein; IPR012340: Nucleic acid-binding, OB-fold;	---	GO:0017003: protein-heme linkage; GO:0017004: cytochrome complex assembly;	GO:0005886: plasma membrane;	-	-	-	---	---	-	Y	-		47	1	1	1	1	1	1	1	1	Y	-	-	-	Y	Y
	AS219_03365	542	gi|506296874|ref|WP_015816649.1| metallo-beta-lactamase [Neorickettsia risticii]	COG0595: mRNA degradation ribonuclease J1/J2	J	IPR001279: Beta-lactamase-like; IPR011108: RNA-metabolising metallo-beta-lactamase;	GO:0016787: hydrolase activity;	---	---	K14403	cleavage and polyadenylation specificity factor subunit 3	-	---	---	-	-	-		12	1	1	1	1	1	1	1	1	Y	-	-	-	Y	Y
	AS219_03370	444	gi|752704310|ref|WP_041351653.1| (dimethylallyl)adenosine tRNA methylthiotransferase [Neorickettsia risticii]	COG0621: tRNA A37 methylthiotransferase MiaB	J	IPR005839: Methylthiotransferase; IPR006463: tRNA-i(6A37 modification enzyme MiaB; IPR006638: Elongator protein 3/MiaB/NifB; IPR007197: Radical SAM; IPR013848: Methylthiotransferase, N-terminal; IPR020612: Methylthiotransferase, conserved site; IPR023404: Radical SAM, alpha/beta horseshoe; IPR023970: Methylthiotransferase/B12-binding/radical SAM-type;	GO:0003824: catalytic activity; GO:0016740: transferase activity; GO:0051536: iron-sulfur cluster binding; GO:0051539: 4 iron, 4 sulfur cluster binding;	GO:0006400: tRNA modification; GO:0009451: RNA modification; GO:0043412: macromolecule modification;	GO:0005575: cellular_component; GO:0005737: cytoplasm;	K06168	tRNA-2-methylthio-N6-dimethylallyladenosine synthase	-	---	---	-	-	-		452	1	1	1	1	1	1	1	1	Y	-	-	-	Y	Y
	AS219_03380	472	gi|506296876|ref|WP_015816651.1| deoxyribodipyrimidine photolyase [Neorickettsia risticii]	COG0415: Deoxyribodipyrimidine photolyase	L	IPR002081: Cryptochrome/DNA photolyase, class 1; IPR005101: DNA photolyase, FAD-binding/Cryptochrome, C-terminal; IPR006050: DNA photolyase, N-terminal; IPR014729: Rossmann-like alpha/beta/alpha sandwich fold;	GO:0003913: DNA photolyase activity;	GO:0006281: DNA repair;	---	K01669	deoxyribodipyrimidine photo-lyase	4.1.99.3	---	---	-	-	-		810	0	0	0	0	1	1	0	1	-	-	-	-	-	Y
	AS219_03385	184	gi|506296878|ref|WP_015816653.1| hypothetical protein [Neorickettsia risticii]	---	---	---	---	---	---	-	-	-	---	---	-	-	-		927	0	0	0	0	1	0	0	1	-	-	-	-	-	-
	AS219_03390	145	gi|506296879|ref|WP_015816654.1| 30S ribosomal protein S9 [Neorickettsia risticii]	COG0103: Ribosomal protein S9	J	IPR000754: Ribosomal protein S9; IPR014721: Ribosomal protein S5 domain 2-type fold, subgroup; IPR020568: Ribosomal protein S5 domain 2-type fold; IPR020574: Ribosomal protein S9, conserved site;	GO:0003735: structural constituent of ribosome;	GO:0006412: translation;	GO:0005622: intracellular; GO:0005840: ribosome;	K02996	small subunit ribosomal protein S9	-	---	---	-	-	-		515	1	1	1	1	1	1	1	1	Y	-	-	-	Y	Y
	AS219_03395	152	gi|506296880|ref|WP_015816655.1| 50S ribosomal protein L13 [Neorickettsia risticii]	COG0102: Ribosomal protein L13	J	IPR005822: Ribosomal protein L13; IPR005823: Ribosomal protein L13, bacterial-type; IPR023564: Ribosomal protein L13 domain;	GO:0003735: structural constituent of ribosome;	GO:0006412: translation;	GO:0005840: ribosome;	K02871	large subunit ribosomal protein L13	-	---	---	-	-	-		620	1	1	1	1	1	1	1	1	Y	-	-	-	Y	Y
	AS219_03400	210	gi|506296881|ref|WP_015816656.1| colicin V production CvpA [Neorickettsia risticii]	COG1286: Uncharacterized membrane protein, required for colicin V production	S	IPR003825: Colicin V production, CvpA;	---	GO:0009403: toxin biosynthetic process;	GO:0016020: membrane;	-	-	-	---	---	-	Y	-		469	1	1	1	1	1	1	1	1	Y	-	-	-	Y	Y
	AS219_03405	829	gi|254590414|gb|ACT69776.1| trap transporter, 4tm/12tm fusion protein [Neorickettsia risticii str. Illinois]	COG4666: TRAP-type uncharacterized transport system, fused permease components	R	IPR010656: TRAP C4-dicarboxylate transport system permease DctM subunit; IPR011853: TRAP transporter, 4TM/12TM fusion protein; IPR021814: Protein of unknown function DUF3394;	---	---	---	-	-	-	---	---	-	Y	-		507	0	0	1	1	1	1	1	1	-	Y	-	-	Y	Y
	AS219_03410	205	gi|506296883|ref|WP_015816658.1| superoxide dismutase [Neorickettsia risticii]	COG0605: Superoxide dismutase	P	IPR001189: Manganese/iron superoxide dismutase; IPR019831: Manganese/iron superoxide dismutase, N-terminal; IPR019832: Manganese/iron superoxide dismutase, C-terminal; IPR019833: Manganese/iron superoxide dismutase, binding site;	GO:0004784: superoxide dismutase activity; GO:0046872: metal ion binding;	GO:0006801: superoxide metabolic process; GO:0055114: oxidation-reduction process;	---	K04564	superoxide dismutase, Fe-Mn family	1.15.1.1	---	---	-	-	-		631	1	1	1	1	1	1	1	1	Y	-	-	-	Y	Y
	AS219_03415	196	gi|506296884|ref|WP_015816659.1| glycoprotease [Neorickettsia risticii]	COG1214: tRNA A37 threonylcarbamoyladenosine modification protein TsaB	J	IPR000905: Peptidase M22, glycoprotease;	GO:0004222: metalloendopeptidase activity;	GO:0006508: proteolysis;	---	-	-	-	---	---	-	-	-		371	1	1	1	1	1	1	1	1	Y	-	-	-	Y	Y
	AS219_03420	380	gi|506296885|ref|WP_015816660.1| branched-chain amino acid ABC transporter [Neorickettsia risticii]	COG1114: Branched-chain amino acid permeases	E	IPR004685: Branched-chain amino acid transport system II carrier protein;	GO:0015658: branched-chain aliphatic amino acid transmembrane transporter activity;	GO:0015803: branched-chain aliphatic amino acid transport;	GO:0016021: integral to membrane;	-	-	-	---	---	-	Y	-		812	0	0	0	0	1	1	0	1	-	-	-	-	-	Y
	AS219_03425	399	gi|499771486|ref|WP_011452220.1| MFS transporter [Neorickettsia sennetsu]	COG2271: Sugar phosphate permease	G	IPR011701: Major facilitator superfamily; IPR016196: Major facilitator superfamily domain, general substrate transporter; IPR020846: Major facilitator superfamily domain;	---	GO:0055085: transmembrane transport;	GO:0016021: integral to membrane;	-	-	-	---	---	-	Y	-		632	1	2	1	1	1	1	1	1	-	-	-	-	Y	Y
	AS219_03430	337	gi|499771487|ref|WP_011452221.1| mechanosensitive ion channel protein [Neorickettsia sennetsu]	COG0668: Small-conductance mechanosensitive channel	M	IPR006685: Mechanosensitive ion channel MscS; IPR010920: Like-Sm ribonucleoprotein (LSM-related domain; IPR011014: Mechanosensitive ion channel MscS, transmembrane-2;	---	GO:0055085: transmembrane transport;	GO:0016020: membrane;	-	-	-	---	---	-	Y	-		763	0	0	0	0	1	1	1	1	-	-	Y	-	Y	Y
	AS219_03440	235	gi|88600528|gb|ABD45996.1| class II aldolase/adducin domain protein [Neorickettsia sennetsu str. Miyayama]	COG0235: Ribulose-5-phosphate 4-epimerase/Fuculose-1-phosphate aldolase	G	IPR001303: Class II aldolase/adducin, N-terminal;	GO:0046872: metal ion binding;	---	---	-	-	-	---	---	-	-	-		748	0	1	0	0	1	1	1	1	-	-	-	-	Y	Y
	AS219_03445	389	gi|499771489|ref|WP_011452223.1| acetylornithine aminotransferase [Neorickettsia sennetsu]	COG4992: Acetylornithine/succinyldiaminopimelate/putrescine aminotransferase	E	IPR004636: Acetylornithine/Succinylornithine aminotransferase; IPR005814: Aminotransferase class-III; IPR015421: Pyridoxal phosphate-dependent transferase, major region, subdomain 1; IPR015422: Pyridoxal phosphate-dependent transferase, major region, subdomain 2; IPR015424: Pyridoxal phosphate-dependent transferase, major domain;	GO:0003824: catalytic activity; GO:0008483: transaminase activity; GO:0030170: pyridoxal phosphate binding;	GO:0006525: arginine metabolic process;	---	K00818	acetylornithine aminotransferase	2.6.1.11	---	---	-	-	-		635	1	2	1	1	1	1	1	1	-	-	-	-	Y	Y
	AS219_03450	219	gi|506296891|ref|WP_015816666.1| peptidyl-prolyl cis-trans isomerase [Neorickettsia risticii]	COG0652: Peptidyl-prolyl cis-trans isomerase (rotamase) - cyclophilin family	O	IPR002130: Peptidyl-prolyl cis-trans isomerase, cyclophilin-type; IPR015891: Cyclophilin-like; IPR020892: Peptidyl-prolyl cis-trans isomerase, cyclophilin-type, conserved site;	GO:0003755: peptidyl-prolyl cis-trans isomerase activity;	GO:0006457: protein folding;	---	K01802	peptidylprolyl isomerase	5.2.1.8	---	---	-	Y	-		780	0	0	0	0	1	1	1	1	-	-	Y	-	Y	Y
	AS219_03455	240	gi|506296890|ref|WP_015816665.1| phosphoribosylaminoimidazole-succinocarboxamide synthase [Neorickettsia risticii]	COG0152: Phosphoribosylaminoimidazole-succinocarboxamide synthase	F	IPR001636: SAICAR synthetase; IPR013816: ATP-grasp fold, subdomain 2; IPR018236: SAICAR synthetase, conserved site;	GO:0004639: phosphoribosylaminoimidazolesuccinocarboxamide synthase activity; GO:0005524: ATP binding; GO:0016874: ligase activity;	GO:0006164: purine nucleotide biosynthetic process;	---	K01923	phosphoribosylaminoimidazole-succinocarboxamide synthase	6.3.2.6	---	---	-	-	-		524	1	1	1	1	1	1	1	1	Y	-	-	-	Y	Y
	AS219_03460	200	gi|506296892|ref|WP_015816667.1| riboflavin synthase subunit alpha [Neorickettsia risticii]	COG0307: Riboflavin synthase alpha chain	H	IPR001783: Lumazine-binding protein; IPR017938: Riboflavin synthase-like beta-barrel; IPR023366: ATPase, F1/A1 complex, alpha subunit, N-terminal;	GO:0004746: riboflavin synthase activity;	GO:0009231: riboflavin biosynthetic process;	---	K00793	riboflavin synthase	2.5.1.9	---	---	-	-	-		638	1	1	1	1	1	1	1	1	Y	-	-	-	Y	Y
	AS219_03465	266	gi|254590425|gb|ACT69787.1| prolipoprotein diacylglyceryl transferase [Neorickettsia risticii str. Illinois]	COG0682: Prolipoprotein diacylglyceryltransferase	M	IPR001640: Prolipoprotein diacylglyceryl transferase;	GO:0016757: transferase activity, transferring glycosyl groups;	GO:0009249: protein lipoylation; GO:0042158: lipoprotein biosynthetic process;	GO:0016020: membrane;	K13292	phosphatidylglycerol:prolipoprotein diacylglycerol transferase	-	---	---	-	Y	-		228	1	1	1	1	1	1	1	1	Y	-	-	-	Y	Y
	AS219_03470	325	gi|254590426|gb|ACT69788.1| cytochrome c oxidase assembly protein [Neorickettsia risticii str. Illinois]	COG1612: Heme A synthase	H	IPR003780: Heme A synthase/Protoheme IX farnesyltransferase; IPR023754: Heme A synthase, type 2;	---	GO:0006461: protein complex assembly; GO:0006784: heme a biosynthetic process;	GO:0016020: membrane;	K02259	cytochrome c oxidase assembly protein subunit 15	-	---	---	-	Y	-		431	1	1	1	1	1	1	1	1	Y	-	-	-	Y	Y
	AS219_03475	74	gi|254590427|gb|ACT69789.1| ribonuclease P protein component [Neorickettsia risticii str. Illinois]	COG0594: RNase P protein component	J	IPR000100: Ribonuclease P; IPR014721: Ribosomal protein S5 domain 2-type fold, subgroup; IPR020539: Ribonuclease P, conserved site; IPR020568: Ribosomal protein S5 domain 2-type fold;	GO:0000049: tRNA binding; GO:0004526: ribonuclease P activity;	GO:0008033: tRNA processing;	---	K03536	ribonuclease P protein component	3.1.26.5	---	---	-	-	-		242	0	0	1	1	1	1	1	1	-	Y	-	-	Y	Y
	AS219_03480	1049	gi|506296897|ref|WP_015816672.1| type IV secretion system protein, VirB6 family [Neorickettsia risticii]	COG3704: Type IV secretory pathway, VirB6 components	U	IPR007688: Conjugal transfer, TrbL/VirB6;	---	GO:0030255: protein secretion by the type IV secretion system;	---	-	-	-	---	---	-	Y	-		261	1	1	1	1	1	1	1	1	Y	-	-	-	Y	Y
	AS219_03485	1244	gi|752704318|ref|WP_041351660.1| type VI secretion protein [Neorickettsia risticii]	COG3704: Type IV secretory pathway, VirB6 components	U	IPR007688: Conjugal transfer, TrbL/VirB6;	---	GO:0030255: protein secretion by the type IV secretion system;	---	-	-	-	---	---	-	Y	-		65	1	1	1	1	1	1	1	1	Y	-	-	-	Y	Y
	AS219_03490	840	gi|506296899|ref|WP_015816674.1| type VI secretion protein [Neorickettsia risticii]	COG3704: Type IV secretory pathway, VirB6 components	U	IPR007688: Conjugal transfer, TrbL/VirB6;	---	GO:0030255: protein secretion by the type IV secretion system;	---	-	-	-	---	---	Y	-	Y		532	1	1	1	1	1	1	1	1	Y	-	-	-	Y	Y
	AS219_03495	846	gi|506296900|ref|WP_015816675.1| conjugal transfer protein TraH [Neorickettsia risticii]	COG3704: Type IV secretory pathway, VirB6 components	U	IPR007688: Conjugal transfer, TrbL/VirB6;	---	GO:0030255: protein secretion by the type IV secretion system;	---	-	-	-	---	---	-	Y	-		217	0	1	1	1	1	1	1	1	-	-	-	-	Y	Y
	AS219_03500	802	gi|506296901|ref|WP_015816676.1| transporter [Neorickettsia risticii]	COG3451: Type IV secretory pathway, VirB4 component	U	IPR003593: ATPase, AAA+ type, core; IPR004346: CagE, TrbE, VirB component of type IV transporter system; IPR018145: CagE, TrbE, VirB component of type IV transporter system, central domain;	GO:0000166: nucleotide binding; GO:0005524: ATP binding; GO:0017111: nucleoside-triphosphatase activity;	---	---	-	-	-	---	---	-	-	-		345	1	1	1	1	1	1	1	1	Y	-	-	-	Y	Y
	AS219_03505	98	gi|506296902|ref|WP_015816677.1| type VI secretion protein [Neorickettsia risticii]	COG3702: Type IV secretory pathway, VirB3 components	U	IPR007792: Type IV secretion system, VirB3 / TrbD / AvhB;	---	---	---	-	-	-	---	---	-	Y	-		190	1	1	1	1	1	1	1	1	Y	-	-	-	Y	Y
	AS219_03510	587	gi|752704183|ref|WP_041351530.1| ABC transporter ATP-binding protein [Neorickettsia risticii]	COG5265: ABC-type transport system involved in Fe-S cluster assembly, permease and ATPase components	O	IPR001140: ABC transporter, transmembrane domain; IPR003439: ABC transporter-like; IPR003593: ATPase, AAA+ type, core; IPR011527: ABC transporter, transmembrane domain, type 1; IPR017871: ABC transporter, conserved site; IPR017940: ABC transporter, integral membrane type 1;	GO:0000166: nucleotide binding; GO:0005524: ATP binding; GO:0016887: ATPase activity; GO:0017111: nucleoside-triphosphatase activity; GO:0042626: ATPase activity, coupled to transmembrane movement of substances;	GO:0006810: transport; GO:0055085: transmembrane transport;	GO:0016021: integral to membrane;	K05662	ATP-binding cassette, subfamily B (MDR/TAP), member 7	-	---	---	-	Y	-		786	0	1	0	0	1	1	1	1	-	-	-	-	Y	Y
	AS219_03515	355	gi|506296904|ref|WP_015816679.1| patatin [Neorickettsia risticii]	COG1752: Predicted acylesterase/phospholipase RssA, containd patatin domain	R	IPR002641: Patatin/Phospholipase A2-related; IPR016035: Acyl transferase/acyl hydrolase/lysophospholipase;	---	GO:0006629: lipid metabolic process; GO:0008152: metabolic process;	---	-	-	-	---	---	-	-	-		832	0	0	0	0	1	1	0	1	-	-	-	-	-	Y
	AS219_03520	288	gi|499771508|ref|WP_011452242.1| hypothetical protein [Neorickettsia sennetsu]	---	---	---	---	---	---	-	-	-	---	---	-	Y	-		742	0	0	0	0	1	1	1	1	-	-	Y	-	Y	Y
	AS219_03525	287	gi|506296907|ref|WP_015816682.1| alpha/beta hydrolase [Neorickettsia risticii]	COG2267: Lysophospholipase, alpha-beta hydrolase superfamily	I	IPR000073: Alpha/beta hydrolase fold-1;	---	---	---	-	-	-	S	---	-	-	-		303	0	0	1	1	1	1	1	1	-	Y	-	-	Y	Y
	AS219_03530	256	gi|506296908|ref|WP_015816683.1| Wsp-like surface protein [Neorickettsia risticii]	---	---	IPR011250: Outer membrane protein, beta-barrel;	---	---	GO:0009279: cell outer membrane; GO:0016021: integral to membrane;	-	-	-	---	---	Y	-	Y		735	0	0	0	0	1	1	1	1	-	-	Y	-	Y	Y
	AS219_03535	308	gi|340806184|gb|AEK71067.1| surface protein 2 [Neorickettsia risticii]	---	---	IPR002566: Surface antigen msp4; IPR011250: Outer membrane protein, beta-barrel;	---	---	GO:0009279: cell outer membrane; GO:0016021: integral to membrane;	-	-	-	---	---	Y	-	Y		798	0	0	0	0	1	1	1	1	-	-	Y	-	Y	Y
	AS219_03540	254	gi|340806186|gb|AEK71069.1| surface protein 3 [Neorickettsia risticii]	COG3637: Opacity protein and related surface antigens	M	IPR002566: Surface antigen msp4; IPR011250: Outer membrane protein, beta-barrel;	---	---	GO:0009279: cell outer membrane; GO:0016021: integral to membrane;	-	-	-	---	---	Y	-	Y		195	2	2	22	27	1	1	1	1	-	-	-	-	Y	Y
	AS219_03545	107	gi|506296912|ref|WP_015816687.1| preprotein translocase subunit SecG [Neorickettsia risticii]	COG1314: Preprotein translocase subunit SecG	U	IPR004692: Preprotein translocase SecG subunit;	GO:0015450: P-P-bond-hydrolysis-driven protein transmembrane transporter activity;	GO:0009306: protein secretion;	GO:0016021: integral to membrane;	-	-	-	---	---	-	Y	-		764	0	0	0	0	1	1	1	1	-	-	Y	-	Y	Y
	AS219_03550	551	gi|254590445|gb|ACT69807.1| CTP synthase [Neorickettsia risticii str. Illinois]	COG0504: CTP synthase (UTP-ammonia lyase)	F	IPR004468: CTP synthase; IPR017456: CTP synthase, N-terminal; IPR017926: Glutamine amidotransferase type 1;	GO:0003883: CTP synthase activity;	GO:0006221: pyrimidine nucleotide biosynthetic process;	---	K01937	CTP synthase	6.3.4.2	C	---	-	-	-		46	1	1	1	1	1	1	1	1	Y	-	-	-	Y	Y
	AS219_03560	665	gi|752704185|ref|WP_041351532.1| hypothetical protein [Neorickettsia risticii]	---	---	---	---	---	---	-	-	-	---	---	-	-	-		771	0	0	0	0	1	1	1	1	-	-	Y	-	Y	Y
	AS219_03565	141	gi|506296915|ref|WP_015816690.1| nitrogen utilization protein B [Neorickettsia risticii]	COG0781: Transcription termination factor NusB	K	IPR006027: NusB/RsmB/TIM44;	GO:0003723: RNA binding;	GO:0006355: regulation of transcription, DNA-dependent;	---	-	-	-	---	---	-	-	-		31	1	1	1	1	1	1	1	1	Y	-	-	-	Y	Y
	AS219_03570	206	gi|754506864|ref|WP_041917528.1| septum formation inhibitor Maf [Neorickettsia sennetsu]	COG0424: Predicted house-cleaning NTP pyrophosphatase, Maf/HAM1 superfamily	Q	IPR003697: Maf-like protein;	---	---	GO:0005737: cytoplasm;	K06287	septum formation protein	-	---	---	-	-	-		118	1	1	1	1	1	1	1	1	Y	-	-	-	Y	Y
	AS219_03575	93	gi|506296931|ref|WP_015816706.1| translation initiation factor IF-1 [Neorickettsia risticii]	COG0361: Translation initiation factor IF-1	J	IPR004368: Translation initiation factor IF-1; IPR006196: RNA-binding domain, S1, IF1 type; IPR012340: Nucleic acid-binding, OB-fold; IPR016027: Nucleic acid-binding, OB-fold-like;	GO:0003723: RNA binding; GO:0003743: translation initiation factor activity;	GO:0006413: translational initiation;	---	K02518	translation initiation factor IF-1	-	---	---	-	-	-		350	1	1	1	1	1	1	1	1	Y	-	-	-	Y	Y
	AS219_03580	176	gi|499771522|ref|WP_011452256.1| alkyl hydroperoxide reductase [Neorickettsia sennetsu]	COG0526: Thiol-disulfide isomerase or thioredoxin	O	IPR000866: Alkyl hydroperoxide reductase subunit C/ Thiol specific antioxidant; IPR012335: Thioredoxin fold; IPR012336: Thioredoxin-like fold; IPR017936: Thioredoxin-like;	GO:0016209: antioxidant activity; GO:0016491: oxidoreductase activity;	GO:0045454: cell redox homeostasis;	---	-	-	-	---	---	-	-	-		570	1	1	1	1	1	1	1	1	Y	-	-	-	Y	Y
	AS219_03585	573	gi|506296919|ref|WP_015816694.1| potassium transporter [Neorickettsia risticii]	COG0475: Kef-type K+ transport system, membrane component KefB COG1226: Voltage-gated potassium channel Kch	P	IPR003148: Regulator of K+ conductance, N-terminal; IPR004771: K+/H+ exchanger; IPR006153: Cation/H+ exchanger; IPR016040: NAD(P-binding domain;	GO:0005488: binding; GO:0008324: cation transmembrane transporter activity; GO:0015299: solute:hydrogen antiporter activity;	GO:0006812: cation transport; GO:0006813: potassium ion transport; GO:0055085: transmembrane transport;	GO:0016021: integral to membrane;	-	-	-	---	---	-	Y	-		300	1	1	1	1	1	1	1	1	Y	-	-	-	Y	Y
	AS219_03590	519	gi|506296933|ref|WP_015816708.1| GMP synthase [Neorickettsia risticii]	COG0518: GMP synthase - Glutamine amidotransferase domain COG0519: GMP synthase, PP-ATPase domain/subunit	F	IPR001674: GMP synthase, C-terminal; IPR004739: GMP synthase, N-terminal; IPR011702: Glutamine amidotransferase superfamily; IPR014729: Rossmann-like alpha/beta/alpha sandwich fold; IPR017926: Glutamine amidotransferase type 1;	GO:0003824: catalytic activity; GO:0003922: GMP synthase (glutamine-hydrolyzing activity; GO:0005524: ATP binding;	GO:0006164: purine nucleotide biosynthetic process; GO:0006177: GMP biosynthetic process; GO:0006541: glutamine metabolic process;	---	K01951	GMP synthase (glutamine-hydrolysing)	6.3.5.2	C	---	-	-	-		615	1	1	1	1	1	1	1	1	Y	-	-	-	Y	Y
	AS219_03595	246	gi|506296920|ref|WP_015816695.1| ATP-binding protein [Neorickettsia risticii]	COG0489: Chromosome partitioning ATPase, Mrp family, contains Fe-S cluster	D	IPR000808: Mrp, conserved site; IPR019591: ATPase-like, ParA/MinD;	GO:0005524: ATP binding;	---	---	K03593	ATP-binding protein involved in chromosome partitioning	-	---	---	-	-	-		29	1	1	1	1	1	1	1	1	Y	-	-	-	Y	Y
	AS219_03600	196	gi|499771527|ref|WP_011452261.1| peptidoglycan-associated lipoprotein [Neorickettsia sennetsu]	COG2885: Outer membrane protein OmpA and related peptidoglycan-associated (lipo)proteins	M	IPR006665: Outer membrane protein, OmpA/MotB, C-terminal;	---	---	GO:0009279: cell outer membrane;	-	-	-	---	---	Y	-	Y		723	0	0	0	0	1	1	1	1	-	-	Y	-	Y	Y
	AS219_03605	281	gi|506296921|ref|WP_015816696.1| hypothetical protein [Neorickettsia risticii]	COG1729: Periplasmic TolA-binding protein (function unknown)	R	IPR011990: Tetratricopeptide-like helical;	GO:0005488: binding;	---	---	-	-	-	---	---	-	Y	-		797	0	0	0	0	1	1	1	1	-	-	Y	-	Y	Y
	AS219_03610	490	gi|506296935|ref|WP_015816710.1| phosphoglyceromutase [Neorickettsia risticii]	COG0696: Phosphoglycerate mutase (BPG-independent, AlkP superfamily)	G	IPR005995: Phosphoglycerate mutase, 2,3-bisphosphoglycerate-independent; IPR006124: Metalloenzyme; IPR011258: BPG-independent PGAM, N-terminal; IPR017849: Alkaline phosphatase-like, alpha/beta/alpha; IPR017850: Alkaline-phosphatase-like, core domain;	GO:0003824: catalytic activity; GO:0004619: phosphoglycerate mutase activity; GO:0030145: manganese ion binding; GO:0046872: metal ion binding;	GO:0006007: glucose catabolic process; GO:0008152: metabolic process;	GO:0005737: cytoplasm;	K15633	2,3-bisphosphoglycerate-independent phosphoglycerate mutase	5.4.2.12	---	---	-	-	-		384	1	1	1	1	1	1	1	1	Y	-	-	-	Y	Y
	AS219_03615	246	gi|752704187|ref|WP_041351534.1| hypothetical protein [Neorickettsia risticii]	COG2945: Alpha/beta superfamily hydrolase	R	IPR000383: Peptidase S9/S15;	GO:0004177: aminopeptidase activity;	GO:0006508: proteolysis;	---	-	-	-	---	---	-	-	-		241	1	1	1	1	1	1	1	1	Y	-	-	-	Y	Y
	AS219_03620	503	gi|254590469|gb|ACT69831.1| methionyl-tRNA synthetase [Neorickettsia risticii str. Illinois]	COG0143: Methionyl-tRNA synthetase	J	IPR009080: Aminoacyl-tRNA synthetase, class 1a, anticodon-binding; IPR013155: Valyl/Leucyl/Isoleucyl-tRNA synthetase, class I, anticodon-binding; IPR014729: Rossmann-like alpha/beta/alpha sandwich fold; IPR014758: Methionyl-tRNA synthetase; IPR015413: Aminoacyl-tRNA synthetase, class I (M; IPR023457: Methionyl-tRNA synthetase, type 2;	GO:0000166: nucleotide binding; GO:0004812: aminoacyl-tRNA ligase activity; GO:0004825: methionine-tRNA ligase activity; GO:0005524: ATP binding;	GO:0006412: translation; GO:0006418: tRNA aminoacylation for protein translation; GO:0006431: methionyl-tRNA aminoacylation;	GO:0005737: cytoplasm;	K01874	methionyl-tRNA synthetase	6.1.1.10	---	---	-	-	-		380	1	1	1	1	1	1	1	1	Y	-	-	-	Y	Y
	AS219_03625	102	gi|506296923|ref|WP_015816698.1| thioredoxin [Neorickettsia risticii]	COG3118: Negative regulator of GroEL, contains thioredoxin-like and TPR-like domains	O	IPR005746: Thioredoxin; IPR012335: Thioredoxin fold; IPR012336: Thioredoxin-like fold; IPR013766: Thioredoxin domain; IPR017936: Thioredoxin-like; IPR017937: Thioredoxin, conserved site;	GO:0009055: electron carrier activity; GO:0015035: protein disulfide oxidoreductase activity;	GO:0006662: glycerol ether metabolic process; GO:0045454: cell redox homeostasis;	---	K03671	thioredoxin 1	-	---	---	-	-	-		535	1	1	1	1	1	1	1	1	Y	-	-	-	Y	Y
	AS219_03630	120	gi|506296937|ref|WP_015816712.1| 50S ribosomal protein L19 [Neorickettsia risticii]	COG0335: Ribosomal protein L19	J	IPR001857: Ribosomal protein L19; IPR008991: Translation protein SH3-like; IPR018257: Ribosomal protein L19, conserved site;	GO:0003735: structural constituent of ribosome;	GO:0006412: translation;	GO:0005622: intracellular; GO:0005840: ribosome;	K02884	large subunit ribosomal protein L19	-	---	---	-	-	-		125	1	1	1	1	1	1	1	1	Y	-	-	-	Y	Y
	AS219_03635	225	gi|119370977|sp|Q2GCN4.1|TRMD_NEOSM RecName: Full=tRNA (guanine-N(1)-)-methyltransferase; AltName: Full=M1G-methyltransferase; AltName: Full=tRNA [GM37] methyltransferase [Neorickettsia sennetsu str. Miyayama]	COG0336: tRNA G37 N-methylase TrmD	J	IPR002649: tRNA (guanine-N1--methyltransferase, bacteria; IPR016009: tRNA (guanine-N1--methyltransferase; IPR023148: tRNA (guanine-N1--methyltransferase, C-terminal;	GO:0003723: RNA binding; GO:0009019: tRNA (guanine-N1--methyltransferase activity;	GO:0008033: tRNA processing;	---	K00554	tRNA (guanine37-N1)-methyltransferase	2.1.1.228	---	---	-	-	-		286	1	1	1	1	1	1	1	1	Y	-	-	-	Y	Y
	AS219_03640	82	gi|499771535|ref|WP_011452269.1| 50S ribosomal protein L27 [Neorickettsia sennetsu]	COG0211: Ribosomal protein L27	J	IPR001684: Ribosomal protein L27; IPR018261: Ribosomal protein L27, conserved site;	GO:0003735: structural constituent of ribosome;	GO:0006412: translation;	GO:0005622: intracellular; GO:0005840: ribosome;	K02899	large subunit ribosomal protein L27	-	---	---	-	-	-		259	1	1	1	1	1	1	1	1	Y	-	-	-	Y	Y
	AS219_03645	99	gi|752704321|ref|WP_041351663.1| 50S ribosomal protein L21 [Neorickettsia risticii]	COG0261: Ribosomal protein L21	J	IPR001787: Ribosomal protein L21; IPR018258: Ribosomal protein L21, conserved site;	GO:0003723: RNA binding; GO:0003735: structural constituent of ribosome;	GO:0006412: translation;	GO:0005622: intracellular; GO:0005840: ribosome;	K02888	large subunit ribosomal protein L21	-	---	---	-	-	-		672	1	1	1	1	1	1	1	1	Y	-	-	-	Y	Y
	AS219_03650	196	gi|506296939|ref|WP_015816714.1| recombinase RecR [Neorickettsia risticii]	COG0353: Recombinational DNA repair protein RecR	L	IPR000093: DNA recombination protein RecR; IPR006171: Toprim domain; IPR023627: Recombination protein RecR; IPR023628: Recombination protein RecR, C4-type zinc finger;	GO:0003677: DNA binding;	GO:0006281: DNA repair; GO:0006310: DNA recombination;	---	K06187	recombination protein RecR	-	---	---	-	-	-		117	1	1	1	1	1	1	1	1	Y	-	-	-	Y	Y
	AS219_03655	236	gi|506296926|ref|WP_015816701.1| hypothetical protein [Neorickettsia risticii]	COG1651: Protein-disulfide isomerase	O	IPR012335: Thioredoxin fold; IPR012336: Thioredoxin-like fold;	---	---	---	-	-	-	---	---	-	Y	-		207	1	1	1	1	1	1	1	1	Y	-	-	-	Y	Y
	AS219_03660	257	gi|499771539|ref|WP_011452273.1| peptide permease [Neorickettsia sennetsu]	COG1651: Protein-disulfide isomerase	O	IPR001853: DSBA-like thioredoxin domain; IPR012335: Thioredoxin fold; IPR012336: Thioredoxin-like fold; IPR017936: Thioredoxin-like;	GO:0015035: protein disulfide oxidoreductase activity;	GO:0045454: cell redox homeostasis;	GO:0030288: outer membrane-bounded periplasmic space;	-	-	-	---	---	-	Y	-		367	1	1	1	1	1	1	1	1	Y	-	-	-	Y	Y
	AS219_03665	110	gi|506296927|ref|WP_015816702.1| hypothetical protein [Neorickettsia risticii]	---	---	---	---	---	---	-	-	-	---	---	-	-	-		743	0	0	0	0	1	1	1	1	-	-	Y	-	Y	Y
	AS219_03670	197	gi|88600891|gb|ABD46359.1| strain-specific surface antigen [Neorickettsia sennetsu str. Miyayama]	---	---	---	---	---	---	-	-	-	---	---	-	-	-		799	0	0	0	0	3	2	1	2	-	-	Y	-	-	Y
	AS219_03675	344	gi|340806166|gb|AEK71056.1| strain-specific antigen 1 [Neorickettsia risticii]	---	---	---	---	---	---	-	-	-	---	---	-	-	-		799	0	0	0	0	3	2	1	2	-	-	Y	-	-	Y
	AS219_03685	350	gi|506296929|ref|WP_015816704.1| GTP-binding protein YchF [Neorickettsia risticii]	COG0012: Ribosome-binding ATPase YchF, GTP1/OBG family	J	IPR002917: GTP-binding domain, HSR1-related; IPR004396: Conserved hypothetical protein CHP00092; IPR006073: GTP1/OBG; IPR012675: Beta-grasp fold, ferredoxin-type; IPR012676: TGS-like; IPR013029: Domain of unknown function DUF933; IPR023192: TGS-like domain;	GO:0005525: GTP binding;	---	GO:0005622: intracellular;	K06942	NO DESCRIPTION	-	---	---	-	-	-		566	1	1	1	1	1	1	1	1	Y	-	-	-	Y	Y
	AS219_03690	66	gi|754506869|ref|WP_041917533.1| hypothetical protein [Neorickettsia sennetsu]	---	---	---	---	---	---	-	-	-	---	---	-	-	-		931	0	0	0	0	0	1	0	1	-	-	-	-	-	-
	AS219_03700	448	gi|506296943|ref|WP_015816718.1| peptidase M16 [Neorickettsia risticii]	COG0612: Predicted Zn-dependent peptidase	R	IPR007863: Peptidase M16, C-terminal; IPR011237: Peptidase M16, core; IPR011249: Metalloenzyme, LuxS/M16 peptidase-like, metal-binding; IPR011765: Peptidase M16, N-terminal;	GO:0003824: catalytic activity; GO:0004222: metalloendopeptidase activity; GO:0008270: zinc ion binding; GO:0046872: metal ion binding;	GO:0006508: proteolysis;	---	-	-	-	---	---	Y	-	Y		407	1	1	1	1	1	1	1	1	Y	-	-	-	Y	Y
	AS219_03705	437	gi|506296945|ref|WP_015816720.1| peptidase M16 [Neorickettsia risticii]	COG0612: Predicted Zn-dependent peptidase	R	IPR001431: Peptidase M16, zinc-binding site; IPR007863: Peptidase M16, C-terminal; IPR011237: Peptidase M16, core; IPR011249: Metalloenzyme, LuxS/M16 peptidase-like, metal-binding; IPR011765: Peptidase M16, N-terminal;	GO:0003824: catalytic activity; GO:0004222: metalloendopeptidase activity; GO:0008270: zinc ion binding; GO:0046872: metal ion binding;	GO:0006508: proteolysis;	---	-	-	-	M	---	Y	-	Y		543	1	1	1	1	1	1	1	1	Y	-	-	-	Y	Y
	AS219_03710	173	gi|506296944|ref|WP_015816719.1| peptidase A8 [Neorickettsia risticii]	COG0597: Lipoprotein signal peptidase	M U	IPR001872: Peptidase A8, signal peptidase II;	GO:0004190: aspartic-type endopeptidase activity;	GO:0006508: proteolysis;	GO:0016020: membrane;	K03101	signal peptidase II	3.4.23.36	A	---	-	Y	-		166	1	1	1	1	1	1	1	1	Y	-	-	-	Y	Y
	AS219_03715	451	gi|506296946|ref|WP_015816721.1| carboxypeptidase [Neorickettsia risticii]	COG2317: Zn-dependent carboxypeptidase, M32 family	E	IPR001333: Peptidase M32, carboxypeptidase Taq metallopeptidase;	GO:0004181: metallocarboxypeptidase activity;	GO:0006508: proteolysis;	---	-	-	-	M	---	-	-	-		571	1	1	1	1	1	1	1	1	Y	-	-	-	Y	Y
	AS219_03720	229	gi|754506870|ref|WP_041917534.1| hypothetical protein [Neorickettsia sennetsu]	---	---	---	---	---	---	-	-	-	---	---	Y	-	Y		761	0	0	0	0	1	1	1	1	-	-	Y	-	Y	Y
	AS219_03725	222	gi|506296959|ref|WP_015816734.1| ribonuclease III [Neorickettsia risticii]	COG0571: dsRNA-specific ribonuclease	K	IPR000999: Ribonuclease III; IPR001159: Double-stranded RNA-binding; IPR011907: Ribonuclease III, bacterial; IPR014720: Double-stranded RNA-binding-like;	GO:0003723: RNA binding; GO:0003725: double-stranded RNA binding; GO:0004525: ribonuclease III activity;	GO:0006396: RNA processing; GO:0016075: rRNA catabolic process;	GO:0005622: intracellular;	K03685	ribonuclease III	3.1.26.3	---	---	-	-	-		387	1	1	1	1	1	1	1	1	Y	-	-	-	Y	Y
	AS219_03730	110	gi|88601014|gb|ABD46482.1| iojap-related protein [Neorickettsia sennetsu str. Miyayama]	COG0799: Ribosomal silencing factor RsfS, regulates association of 30S and 50S subunits	J	IPR004394: Ribosome-associated, Iojap-like;	---	---	---	K09710	ribosome-associated protein	-	---	---	-	-	-		479	1	1	1	1	1	1	1	1	Y	-	-	-	Y	Y
	AS219_03735	296	gi|499771557|ref|WP_011452291.1| ribosomal RNA small subunit methyltransferase H [Neorickettsia sennetsu]	COG0275: 16S rRNA C1402 N4-methylase RsmH	J	IPR002903: S-adenosyl-L-methionine-dependent methyltransferase, MraW; IPR023397: S-adenosyl-L-methionine-dependent methyltransferase, MraW, recognition domain;	GO:0008168: methyltransferase activity;	---	---	K03438	16S rRNA (cytosine1402-N4)-methyltransferase	2.1.1.199	---	---	-	-	-		208	1	1	1	1	1	1	1	1	Y	-	-	-	Y	Y
	AS219_03740	217	gi|506296949|ref|WP_015816724.1| tRNA (guanine-N(7)-)-methyltransferase [Neorickettsia risticii]	COG0220: tRNA G46 methylase TrmB	J	IPR003358: tRNA (guanine-N-7 methyltransferase;	GO:0008176: tRNA (guanine-N7--methyltransferase activity;	GO:0006400: tRNA modification;	---	-	-	-	---	---	-	-	-		821	0	1	0	0	1	1	0	1	-	-	-	-	-	Y
	AS219_03745	227	gi|506296961|ref|WP_015816736.1| competence protein ComL [Neorickettsia risticii]	COG4105: Outer membrane protein assembly factor BamD, BamD/ComL family	M	IPR011990: Tetratricopeptide-like helical; IPR017689: Outer membrane YaeT/YfiO complex, YfiO;	GO:0005488: binding;	---	---	-	-	-	---	---	-	-	-		514	1	1	1	1	1	1	1	1	Y	-	-	-	Y	Y
	AS219_03750	429	gi|254590484|gb|ACT69846.1| phosphoribosylamine--glycine ligase [Neorickettsia risticii str. Illinois]	COG0151: Phosphoribosylamine-glycine ligase	F	IPR000115: Phosphoribosylglycinamide synthetase; IPR011054: Rudiment single hybrid motif; IPR011761: ATP-grasp fold; IPR013815: ATP-grasp fold, subdomain 1; IPR013816: ATP-grasp fold, subdomain 2; IPR013817: Pre-ATP-grasp fold; IPR016185: PreATP-grasp-like fold; IPR020559: Phosphoribosylglycinamide synthetase, conserved site; IPR020560: Phosphoribosylglycinamide synthetase, C-domain; IPR020561: P…	GO:0003824: catalytic activity; GO:0004637: phosphoribosylamine-glycine ligase activity; GO:0005524: ATP binding; GO:0016874: ligase activity; GO:0046872: metal ion binding;	GO:0009113: purine base biosynthetic process;	---	K01945	phosphoribosylamine--glycine ligase	6.3.4.13	---	---	-	-	-		42	1	1	1	1	1	1	1	1	Y	-	-	-	Y	Y
	AS219_03755	254	gi|506296962|ref|WP_015816737.1| hypothetical protein [Neorickettsia risticii]	---	---	IPR018108: Mitochondrial substrate/solute carrier; IPR023395: Mitochondrial carrier domain;	---	---	---	-	-	-	---	---	-	Y	-		716	0	0	0	0	1	1	1	1	-	-	Y	-	Y	Y
	AS219_03760	248	gi|506296951|ref|WP_015816726.1| hypothetical protein [Neorickettsia risticii]	---	---	---	---	---	---	-	-	-	---	---	-	Y	-		753	0	0	0	0	1	1	1	1	-	-	Y	-	Y	Y
	AS219_03765	308	gi|506296963|ref|WP_015816738.1| dihydrodipicolinate synthase [Neorickettsia risticii]	COG0329: Dihydrodipicolinate synthase/N-acetylneuraminate lyase	E M	IPR002220: Dihydrodipicolinate synthetase-like; IPR005263: Dihydrodipicolinate synthase, DapA; IPR013785: Aldolase-type TIM barrel;	GO:0003824: catalytic activity; GO:0008840: dihydrodipicolinate synthase activity; GO:0016829: lyase activity;	GO:0008152: metabolic process; GO:0009089: lysine biosynthetic process via diaminopimelate;	---	-	-	-	---	---	-	-	-		702	1	1	1	0	1	1	1	1	-	-	-	-	Y	Y
	AS219_03770	142	gi|254590498|gb|ACT69860.1| cytochrome b561 family protein [Neorickettsia risticii str. Illinois]	COG3038: Cytochrome b561	C	IPR005797: Cytochrome b/b6, N-terminal; IPR016174: Di-haem cytochrome, transmembrane;	GO:0009055: electron carrier activity; GO:0016491: oxidoreductase activity;	GO:0022904: respiratory electron transport chain;	GO:0016020: membrane;	-	-	-	---	---	-	Y	-		700	1	1	1	0	1	1	1	1	-	-	-	-	Y	Y
	AS219_03775	214	gi|506296953|ref|WP_015816728.1| haloacid dehalogenase [Neorickettsia risticii]	COG0546: Phosphoglycolate phosphatase, HAD superfamily	C	IPR005834: Haloacid dehalogenase-like hydrolase; IPR023214: HAD-like domain;	GO:0003824: catalytic activity;	GO:0008152: metabolic process;	---	-	-	-	---	---	-	-	-		417	1	1	1	1	1	1	1	1	Y	-	-	-	Y	Y
	AS219_03780	253	gi|506296965|ref|WP_015816740.1| uracil-DNA glycosylase [Neorickettsia risticii]	COG1573: Uracil-DNA glycosylase	L	IPR005122: Uracil-DNA glycosylase-like; IPR005273: Uracil-DNA glycosylase, family 4 domain;	---	---	---	K02334	DNA polymerase bacteriophage-type	2.7.7.7	---	---	-	-	-		221	1	1	1	1	1	1	1	1	Y	-	-	-	Y	Y
	AS219_03785	255	gi|506296954|ref|WP_015816729.1| ABC transporter [Neorickettsia risticii]	COG2853: ABC-type transporter Mla maintaining outer membrane lipid asymmetry, lipoprotein component MlaA	M	IPR007428: VacJ-like lipoprotein;	---	---	GO:0016020: membrane;	-	-	-	---	---	-	Y	-		802	0	0	0	0	1	1	1	1	-	-	Y	-	Y	Y
	AS219_03790	199	gi|506296966|ref|WP_015816741.1| hypothetical protein [Neorickettsia risticii]	COG2854: ABC-type transporter Mla maintaining outer membrane lipid asymmetry, periplasmic MlaC component	I	IPR008869: Toluene tolerance Ttg2;	---	---	---	-	-	-	---	---	Y	-	Y		715	0	0	0	0	1	1	1	1	-	-	Y	-	Y	Y
	AS219_03795	100	gi|752704197|ref|WP_041351544.1| hypothetical protein [Neorickettsia risticii]	---	---	IPR021277: Protein of unknown function DUF2610;	---	---	---	-	-	-	---	---	-	-	-		595	1	1	1	1	1	1	1	1	Y	-	-	-	Y	Y
	AS219_03800	494	gi|254590501|gb|ACT69863.1| secretion protein, HlyD family [Neorickettsia risticii str. Illinois]	COG0845: Multidrug efflux pump subunit AcrA (membrane-fusion protein)	M V	IPR003997: RTX secretion protein D, Gram-negative bacteria; IPR006143: Secretion protein HlyD; IPR006144: Secretion protein HlyD, conserved site; IPR010129: Type I secretion membrane fusion protein, HlyD;	GO:0008565: protein transporter activity;	GO:0009306: protein secretion; GO:0015031: protein transport;	GO:0009276: Gram-negative-bacterium-type cell wall; GO:0016020: membrane; GO:0016021: integral to membrane;	-	-	-	---	---	-	-	-		412	1	1	1	1	1	1	1	1	Y	-	-	-	Y	Y
	AS219_03805	379	gi|752704200|ref|WP_041351547.1| gycerol-1-phosphate dehydrogenase [Neorickettsia risticii]	COG0371: Glycerol dehydrogenase or related enzyme, iron-containing ADH family	C	---	---	---	---	-	-	-	---	---	-	-	-		96	0	1	1	1	1	1	1	1	-	-	-	-	Y	Y
	AS219_03810	82	gi|506296968|ref|WP_015816743.1| hypothetical protein [Neorickettsia risticii]	COG2938: Succinate dehydrogenase flavin-adding protein, antitoxin component of the CptAB toxin-antitoxin module	O	IPR005631: Protein of unknown function DUF339;	---	---	---	-	-	-	---	---	-	-	-		659	1	1	1	1	1	1	1	1	Y	-	-	-	Y	Y
	AS219_03815	205	gi|506296957|ref|WP_015816732.1| phosphatidate cytidylyltransferase [Neorickettsia risticii]	COG4589: Predicted CDP-diglyceride synthetase/phosphatidate cytidylyltransferase	R	IPR000374: Phosphatidate cytidylyltransferase;	GO:0016772: transferase activity, transferring phosphorus-containing groups;	---	GO:0016020: membrane;	K00981	phosphatidate cytidylyltransferase	2.7.7.41	---	---	-	Y	-		25	1	1	1	1	1	1	1	1	Y	-	-	-	Y	Y
	AS219_03820	230	gi|506296969|ref|WP_015816744.1| UDP diphosphate synthase [Neorickettsia risticii]	COG0020: Undecaprenyl pyrophosphate synthase	I	IPR001441: Di-trans-poly-cis-decaprenylcistransferase-like; IPR018520: Di-trans-poly-cis-decaprenylcistransferase-like, conserved site;	GO:0016765: transferase activity, transferring alkyl or aryl (other than methyl groups;	---	---	K00806	undecaprenyl diphosphate synthase	2.5.1.31	---	---	-	Y	-		717	1	1	0	0	1	1	1	1	-	-	-	-	Y	Y
	AS219_03825	184	gi|506296972|ref|WP_015816747.1| ribosome recycling factor [Neorickettsia risticii]	COG0233: Ribosome recycling factor	J	IPR002661: Ribosome recycling factor; IPR023584: Ribosome recycling factor domain;	---	GO:0006412: translation;	---	K02838	ribosome recycling factor	-	---	---	-	-	-		90	1	1	1	1	1	1	1	1	Y	-	-	-	Y	Y
	AS219_03830	233	gi|499771582|ref|WP_011452316.1| uridylate kinase [Neorickettsia sennetsu]	COG0528: Uridylate kinase	F	IPR001048: Aspartate/glutamate/uridylate kinase; IPR015963: Uridylate kinase, bacteria;	GO:0033862: UMP kinase activity;	GO:0006221: pyrimidine nucleotide biosynthetic process; GO:0008652: cellular amino acid biosynthetic process;	GO:0005737: cytoplasm;	K09903	uridylate kinase	2.7.4.22	---	---	-	-	-		503	1	1	1	1	1	1	1	1	Y	-	-	-	Y	Y
	AS219_03835	290	gi|506296973|ref|WP_015816748.1| elongation factor Ts [Neorickettsia risticii]	COG0264: Translation elongation factor EF-Ts	J	IPR001816: Translation elongation factor EFTs/EF1B; IPR009060: UBA-like; IPR014039: Translation elongation factor EFTs/EF1B, dimerisation; IPR018101: Translation elongation factor Ts, conserved site;	GO:0003746: translation elongation factor activity; GO:0005515: protein binding;	GO:0006414: translational elongation;	GO:0005622: intracellular;	K02357	elongation factor Ts	-	---	---	-	-	-		399	1	1	1	1	1	1	1	1	Y	-	-	-	Y	Y
	AS219_03840	298	gi|499771584|ref|WP_011452318.1| 30S ribosomal protein S2 [Neorickettsia sennetsu]	COG0052: Ribosomal protein S2	J	IPR001865: Ribosomal protein S2; IPR005706: Ribosomal protein S2, bacteria/mitochondria/plastid; IPR018130: Ribosomal protein S2, conserved site; IPR023591: Ribosomal protein S2, flavodoxin-like domain;	GO:0003735: structural constituent of ribosome;	GO:0006412: translation;	GO:0005622: intracellular; GO:0005840: ribosome; GO:0015935: small ribosomal subunit;	K02967	small subunit ribosomal protein S2	-	---	---	-	-	-		325	1	1	1	1	1	1	0	1	-	-	-	-	-	Y
	AS219_03845	230	gi|506296976|ref|WP_015816751.1| ubiquinone biosynthesis protein UbiE [Neorickettsia risticii]	COG2226: Ubiquinone/menaquinone biosynthesis C-methylase UbiE	H	IPR004033: UbiE/COQ5 methyltransferase; IPR023576: UbiE/COQ5 methyltransferase, conserved site;	GO:0008168: methyltransferase activity;	---	---	K06127	2-methoxy-6-polyprenyl-1,4-benzoquinol methylase	2.1.1.201	---	---	-	-	-		250	1	1	1	1	1	1	1	1	Y	-	-	-	Y	Y
	AS219_03850	403	gi|752704203|ref|WP_041351550.1| dihydrolipoamide acetyltransferase [Neorickettsia risticii]	COG0508: Pyruvate/2-oxoglutarate dehydrogenase complex, dihydrolipoamide acyltransferase (E2) component	C	IPR000089: Biotin/lipoyl attachment; IPR001078: 2-oxoacid dehydrogenase acyltransferase, catalytic domain; IPR003016: 2-oxo acid dehydrogenase, lipoyl-binding site; IPR004167: E3 binding; IPR006257: Dihydrolipoamide acetyltransferase, long form; IPR011053: Single hybrid motif; IPR023213: Chloramphenicol acetyltransferase-like domain;	GO:0004742: dihydrolipoyllysine-residue acetyltransferase activity; GO:0008415: acyltransferase activity;	GO:0006090: pyruvate metabolic process; GO:0008152: metabolic process;	GO:0045254: pyruvate dehydrogenase complex;	K00627	pyruvate dehydrogenase E2 component (dihydrolipoamide acetyltransferase)	2.3.1.12	---	---	-	-	-		554	1	1	1	1	1	1	1	1	Y	-	-	-	Y	Y
	AS219_03855	254	gi|499771590|ref|WP_011452324.1| phosphomethylpyrimidine kinase [Neorickettsia sennetsu]	COG0351: Hydroxymethylpyrimidine/phosphomethylpyrimidine kinase	H	IPR004399: Phosphomethylpyrimidine kinase type-2; IPR013749: Phosphomethylpyrimidine kinase type-1;	GO:0008972: phosphomethylpyrimidine kinase activity;	GO:0009228: thiamine biosynthetic process;	---	K00941	hydroxymethylpyrimidine/phosphomethylpyrimidine kinase	2.7.4.7:2.7.1.49	---	---	-	-	-		392	0	0	1	1	1	1	1	1	-	Y	-	-	Y	Y
	AS219_03860	172	gi|506296979|ref|WP_015816754.1| crossover junction endodeoxyribonuclease RuvC [Neorickettsia risticii]	COG0817: Holliday junction resolvasome RuvABC endonuclease subunit	L	IPR002176: Crossover junction endodeoxyribonuclease RuvC; IPR012337: Ribonuclease H-like;	GO:0003676: nucleic acid binding; GO:0004520: endodeoxyribonuclease activity;	GO:0006281: DNA repair; GO:0006310: DNA recombination;	---	K01159	crossover junction endodeoxyribonuclease RuvC	3.1.22.4	---	---	-	-	-		100	1	1	1	1	1	1	1	1	Y	-	-	-	Y	Y
	AS219_03865	315	gi|506296980|ref|WP_015816755.1| malate dehydrogenase [Neorickettsia risticii]	COG0039: Malate/lactate dehydrogenase	C	IPR001236: Lactate/malate dehydrogenase, N-terminal; IPR001557: L-lactate/malate dehydrogenase; IPR011275: Malate dehydrogenase, type 3; IPR015955: Lactate dehydrogenase/glycoside hydrolase, family 4, C-terminal; IPR016040: NAD(P-binding domain; IPR022383: Lactate/malate dehydrogenase, C-terminal;	GO:0003824: catalytic activity; GO:0005488: binding; GO:0016491: oxidoreductase activity; GO:0016616: oxidoreductase activity, acting on the CH-OH group of donors, NAD or NADP as acceptor; GO:0030060: L-malate dehydrogenase activity;	GO:0005975: carbohydrate metabolic process; GO:0006108: malate metabolic process; GO:0044262: cellular carbohydrate metabolic process; GO:0055114: oxidation-reduction process;	---	K00024	malate dehydrogenase	1.1.1.37	---	---	-	-	-		586	1	1	1	1	1	1	1	1	Y	-	-	-	Y	Y
	AS219_03870	149	gi|506296982|ref|WP_015816757.1| deoxyuridine 5'-triphosphate nucleotidohydrolase [Neorickettsia risticii]	COG0756: dUTPase	F V	IPR008180: DeoxyUTP pyrophosphatase; IPR008181: DeoxyUTP pyrophosphatase, dUTPase subfamily;	GO:0004170: dUTP diphosphatase activity; GO:0016787: hydrolase activity;	GO:0046080: dUTP metabolic process;	---	K01520	dUTP pyrophosphatase	3.6.1.23	---	---	-	-	-		442	1	1	1	1	1	1	1	1	Y	-	-	-	Y	Y
	AS219_03875	869	gi|506296984|ref|WP_015816759.1| DNA gyrase subunit A [Neorickettsia risticii]	COG0188: DNA gyrase/topoisomerase IV, subunit A	L	IPR002205: DNA topoisomerase, type IIA, subunit A/C-terminal; IPR005743: DNA gyrase, subunit A; IPR006691: DNA gyrase/topoisomerase IV, subunit A, C-terminal beta-pinwheel; IPR013758: DNA topoisomerase, type IIA, subunit A/ C-terminal, alpha-beta; IPR013760: DNA topoisomerase, type IIA, central; IPR020899: Arginine repressor, C-terminal;	GO:0003677: DNA binding; GO:0003700: sequence-specific DNA binding transcription factor activity; GO:0003916: DNA topoisomerase activity; GO:0003918: DNA topoisomerase (ATP-hydrolyzing activity; GO:0005524: ATP binding;	GO:0006259: DNA metabolic process; GO:0006265: DNA topological change; GO:0006355: regulation of transcription, DNA-dependent;	GO:0005694: chromosome;	K02469	DNA gyrase subunit A	5.99.1.3	---	---	-	-	-		79	1	1	1	1	1	1	1	1	Y	-	-	-	Y	Y
	AS219_03880	308	gi|88600940|gb|ABD46408.1| GTP-binding protein Era [Neorickettsia sennetsu str. Miyayama]	COG1159: GTPase Era, involved in 16S rRNA processing	J	IPR002917: GTP-binding domain, HSR1-related; IPR004044: K Homology, type 2; IPR005225: Small GTP-binding protein domain; IPR005662: GTP-binding protein Era; IPR009019: K Homology, prokaryotic type; IPR015946: K homology domain-like, alpha/beta;	GO:0003723: RNA binding; GO:0005525: GTP binding;	---	GO:0005622: intracellular;	-	-	-	---	---	-	-	-		64	1	1	1	1	1	1	1	1	Y	-	-	-	Y	Y
	AS219_03885	311	gi|499771596|ref|WP_011452330.1| ACP S-malonyltransferase [Neorickettsia sennetsu]	COG0331: Malonyl CoA-acyl carrier protein transacylase	I	IPR001227: Acyl transferase domain; IPR004410: Malonyl CoA-acyl carrier protein transacylase; IPR014043: Acyl transferase; IPR016035: Acyl transferase/acyl hydrolase/lysophospholipase; IPR016036: Malonyl-CoA ACP transacylase, ACP-binding; IPR020801: Polyketide synthase, acyl transferase domain;	GO:0003824: catalytic activity; GO:0004314: [acyl-carrier-protein] S-malonyltransferase activity; GO:0005488: binding; GO:0016740: transferase activity;	GO:0006633: fatty acid biosynthetic process; GO:0008152: metabolic process;	---	K00645	[acyl-carrier-protein] S-malonyltransferase	2.3.1.39	---	---	-	-	-		561	1	1	1	1	1	1	1	1	Y	-	-	-	Y	Y
	AS219_03890	579	gi|506296987|ref|WP_015816762.1| DNA primase [Neorickettsia risticii]	COG0358: DNA primase (bacterial type)	L	IPR002694: Zinc finger, CHC2-type; IPR006171: Toprim domain; IPR006295: DNA primase, DnaG; IPR013264: DNA primase, catalytic core, N-terminal;	GO:0003677: DNA binding; GO:0003896: DNA primase activity; GO:0008270: zinc ion binding;	GO:0006260: DNA replication; GO:0006269: DNA replication, synthesis of RNA primer;	---	-	-	-	---	---	-	-	-		2	1	1	1	1	1	1	1	1	Y	-	-	-	Y	Y
	AS219_03895	121	gi|506296988|ref|WP_015816763.1| ACP synthase [Neorickettsia risticii]	COG0736: Phosphopantetheinyl transferase (holo-ACP synthase)	I	IPR002582: Holo-[acyl carrier protein] synthase; IPR004568: Phosphopantethiene-protein transferase; IPR008278: 4'-phosphopantetheinyl transferase;	GO:0000287: magnesium ion binding; GO:0008897: holo-[acyl-carrier-protein] synthase activity;	GO:0006633: fatty acid biosynthetic process; GO:0009059: macromolecule biosynthetic process;	---	K00997	holo-[acyl-carrier protein] synthase	2.7.8.7	---	---	-	-	-		341	1	1	1	1	1	1	1	1	Y	-	-	-	Y	Y
	AS219_03900	390	gi|506296989|ref|WP_015816764.1| hypothetical protein [Neorickettsia risticii]	---	---	---	---	---	---	-	-	-	---	---	-	-	-		784	0	0	0	0	1	1	1	1	-	-	Y	-	Y	Y
	AS219_03905	185	gi|752704207|ref|WP_041351554.1| deoxycytidine triphosphate deaminase [Neorickettsia risticii]	COG0717: Deoxycytidine triphosphate deaminase	F	IPR008180: DeoxyUTP pyrophosphatase; IPR011962: Deoxycytidine triphosphate deaminase;	GO:0008829: dCTP deaminase activity; GO:0016787: hydrolase activity;	GO:0006229: dUTP biosynthetic process; GO:0046080: dUTP metabolic process;	---	K01494	dCTP deaminase	3.5.4.13	---	---	-	-	-		26	1	1	1	1	1	1	1	1	Y	-	-	-	Y	Y
	AS219_03910	342	gi|506296991|ref|WP_015816766.1| phosphoribosylaminoimidazole carboxylase [Neorickettsia risticii]	COG0026: Phosphoribosylaminoimidazole carboxylase (NCAIR synthetase)	F	IPR003135: ATP-grasp fold, ATP-dependent carboxylate-amine ligase-type; IPR005875: Phosphoribosylaminoimidazole carboxylase, ATPase subunit; IPR011054: Rudiment single hybrid motif; IPR011761: ATP-grasp fold; IPR013815: ATP-grasp fold, subdomain 1; IPR013816: ATP-grasp fold, subdomain 2; IPR013817: Pre-ATP-grasp fold; IPR016185: PreATP-grasp-like fold;	GO:0003824: catalytic activity; GO:0004638: phosphoribosylaminoimidazole carboxylase activity; GO:0005524: ATP binding; GO:0016874: ligase activity; GO:0046872: metal ion binding;	GO:0006189: 'de novo' IMP biosynthetic process;	---	K01589	5-(carboxyamino)imidazole ribonucleotide synthase	6.3.4.18	---	---	-	-	-		257	1	1	1	1	1	1	1	1	Y	-	-	-	Y	Y
	AS219_03915	211	gi|506296992|ref|WP_015816767.1| hypothetical protein [Neorickettsia risticii]	COG1028: NAD(P)-dependent dehydrogenase, short-chain alcohol dehydrogenase family	I Q R	IPR002198: Short-chain dehydrogenase/reductase SDR; IPR016040: NAD(P-binding domain;	GO:0005488: binding; GO:0016491: oxidoreductase activity;	GO:0008152: metabolic process;	---	-	-	-	---	---	-	-	-		39	0	0	1	1	1	1	1	1	-	Y	-	-	Y	Y
	AS219_03920	465	gi|506296993|ref|WP_015816768.1| hypothetical protein [Neorickettsia risticii]	COG5362: Phage terminase large subunit COG5410: Uncharacterized protein	S X	IPR000917: Sulfatase; IPR004921: Bacteriophage terminase, large subunit; IPR006517: Methanobacterium phage psiM2, terminase large subunit;	GO:0008484: sulfuric ester hydrolase activity;	GO:0008152: metabolic process;	---	-	-	-	---	---	-	-	-		333	0	1	1	1	1	1	0	1	-	-	-	-	-	Y
	AS219_03925	324	gi|752704327|ref|WP_041351669.1| uroporphyrinogen decarboxylase [Neorickettsia risticii]	COG0407: Uroporphyrinogen-III decarboxylase	H	IPR000257: Uroporphyrinogen decarboxylase (URO-D; IPR006361: Uroporphyrinogen decarboxylase HemE;	GO:0004853: uroporphyrinogen decarboxylase activity;	GO:0006779: porphyrin biosynthetic process;	---	K01599	uroporphyrinogen decarboxylase	4.1.1.37	---	---	-	-	-		614	1	1	1	1	1	1	1	1	Y	-	-	-	Y	Y
	AS219_03930	315	gi|499771605|ref|WP_011452339.1| quinolinate synthetase [Neorickettsia sennetsu]	COG0379: Quinolinate synthase	H	IPR003473: Quinolinate synthetase A;	GO:0008987: quinolinate synthetase A activity;	GO:0009435: NAD biosynthetic process;	---	K03517	quinolinate synthase	2.5.1.72	---	---	-	-	-		457	0	0	1	1	1	1	0	1	-	-	-	-	-	Y
	AS219_03935	160	gi|506296996|ref|WP_015816771.1| phosphopantetheine adenylyltransferase [Neorickettsia risticii]	COG0669: Phosphopantetheine adenylyltransferase	H	IPR001980: Coenzyme A biosynthesis protein; IPR004820: Cytidylyltransferase; IPR004821: Cytidyltransferase-related; IPR014729: Rossmann-like alpha/beta/alpha sandwich fold;	GO:0003824: catalytic activity; GO:0004595: pantetheine-phosphate adenylyltransferase activity; GO:0016779: nucleotidyltransferase activity;	GO:0009058: biosynthetic process; GO:0015937: coenzyme A biosynthetic process;	---	K00954	pantetheine-phosphate adenylyltransferase	2.7.7.3	---	---	-	-	-		281	1	1	1	1	1	1	1	1	Y	-	-	-	Y	Y
	AS219_03940	274	gi|506296997|ref|WP_015816772.1| hypothetical protein [Neorickettsia risticii]	COG0545: FKBP-type peptidyl-prolyl cis-trans isomerase	O	---	---	---	---	-	-	-	---	---	-	Y	-		437	1	1	1	1	1	1	1	1	Y	-	-	-	Y	Y
